# Supplementary material for: Computational Prediction of Candidate Proteins for S-Nitrosylation in Arabidopsis thaliana
Source: PLoS One. 2014 Oct 21;9(10):e110232. doi: 10.1371/journal.pone.0110232 (PMC4204854; doi:10.1371/journal.pone.0110232)
Supplement: Table S2 — The Arabidopsis proteome was extracted from the TAIR 10 database, and proteins were assigned to cellular localizations according to the gene ontology cellular component classification. (XLS) [file pone.0110232.s003.xls]

## Sheet: Total proteins
Table S2. Summary of all extracted amino acid sequences from TAIR 10 database.
Accession number	Protein name
AT1G50920.1	unassigned
AT1G36960.1	unassigned
AT1G44020.1	unassigned
AT1G15970.1	unassigned
AT1G73440.1	unassigned
AT1G75120.1	RRA1 REDUCED RESIDUAL ARABINOSE 1;
AT1G17600.1	unassigned
AT1G51380.1	unassigned
AT1G77370.1	unassigned
AT1G44090.1	GA20OX5 gibberellin 20-oxidase 5; ATGA20OX5 ARABIDOPSIS THALIANA GIBBERELLIN 20-OXIDASE 5;
AT1G10950.1	TMN1 transmembrane nine 1; EMP12 endomembrane protein 12; AtTMN1;
AT1G31870.1	unassigned
AT1G51360.1	DABB1 dimeric A/B barrel domainS-protein 1; ATDABB1 DIMERIC A/B BARREL DOMAINS-PROTEIN 1;
AT1G14940.1	unassigned
AT1G50950.1	unassigned
AT1G75110.1	RRA2 REDUCED RESIDUAL ARABINOSE 2;
AT1G17400.1	unassigned
AT1G50930.1	unassigned
AT1G09400.1	unassigned
AT1G09415.1	NIMIN-3 NIM1-interacting 3;
AT1G74730.1	unassigned
AT1G75100.1	JAC1 J-domain protein required for chloroplast accumulation response 1;
AT1G75240.1	ZHD5 zinc-finger homeodomain 5; HB33 homeobox protein 33; AtHB33 homeobox protein 33;
AT1G14920.1	RGA2 RESTORATION ON GROWTH ON AMMONIA 2; GAI GIBBERELLIC ACID INSENSITIVE;
AT1G65510.1	unassigned
AT1G75250.1	RSM3 RADIALIS-LIKE SANT/MYB 3; RL6 RAD-like 6; ATRL6 RAD-like 6;
AT1G54410.1	unassigned
AT1G09410.1	unassigned
AT1G54420.1	unassigned
AT1G75090.1	unassigned
AT1G36950.1	unassigned
AT1G50940.1	ETFALPHA electron transfer flavoprotein alpha;
AT1G14930.1	unassigned
AT1G65970.1	TPX2 thioredoxin-dependent peroxidase 2;
AT1G17410.1	unassigned
AT1G31880.1	NLM9; BRX BREVIS RADIX;
AT1G77320.1	MEI1 meiosis defective 1;
AT1G77500.1	unassigned
AT1G51320.1	unassigned
AT1G74770.1	unassigned
AT1G75080.1	BZR1 BRASSINAZOLE-RESISTANT 1;
AT1G14890.1	unassigned
AT1G51330.1	unassigned
AT1G80350.1	LUE1; KTN1 KATANIN 1; FTR FAT ROOT; FRC2 FURCA2; FRA2 FRAGILE FIBER 2; ERH3 ECTOPIC ROOT HAIR 3; BOT1 BOTERO 1; ATKTN1; AAA1;
AT1G14900.1	HMGA high mobility group A;
AT1G15960.1	NRAMP6 NRAMP metal ion transporter 6; ATNRAMP6;
AT1G14980.1	CPN10 chaperonin 10;
AT1G14910.1	unassigned
AT1G44100.1	AAP5 amino acid permease 5;
AT1G15000.1	scpl50 serine carboxypeptidase-like 50;
AT1G31850.1	unassigned
AT1G79210.1	unassigned
AT1G67160.1	unassigned
AT1G20960.1	emb1507 embryo defective 1507;
AT1G74780.1	unassigned
AT1G65620.1	AS2 ASYMMETRIC LEAVES 2;
AT1G12680.1	PEPKR2 phosphoenolpyruvate carboxylase-related kinase 2;
AT1G74790.1	unassigned
AT1G77510.1	PDIL1-2 PDI-like 1-2; PDI6 PROTEIN DISULFIDE ISOMERASE 6; ATPDIL1-2 PDI-like 1-2; ATPDI6 PROTEIN DISULFIDE ISOMERASE 6;
AT1G43980.1	unassigned
AT1G77300.1	SDG8 SET DOMAIN GROUP 8; LAZ2 LAZARUS 2; EFS EARLY FLOWERING IN SHORT DAYS; CCR1 CAROTENOID CHLOROPLAST REGULATORY1; ASHH2 ASH1 HOMOLOG 2;
AT1G80340.1	GA4H; GA3OX2 gibberellin 3-oxidase 2; ATGA3OX2 ARABIDOPSIS THALIANA GIBBERELLIN-3-OXIDASE 2;
AT1G65985.1	unassigned
AT1G51340.2	unassigned
AT1G31860.1	HISN2 HISTIDINE BIOSYNTHESIS 2; AT-IE;
AT1G73450.1	unassigned
AT1G21070.1	unassigned
AT1G51350.1	unassigned
AT1G14950.1	unassigned
AT1G09440.1	unassigned
AT1G09390.1	unassigned
AT1G22840.1	CYTC-1 CYTOCHROME C-1; ATCYTC-A CYTOCHROME C-A;
AT1G09430.1	ACLA-3 ATP-citrate lyase A-3;
AT1G44010.1	unassigned
AT1G80360.1	unassigned
AT1G74720.1	QKY QUIRKY;
AT1G65980.1	TPX1 thioredoxin-dependent peroxidase 1;
AT1G44000.1	unassigned
AT1G75260.1	unassigned
AT1G14970.1	unassigned
AT1G14960.1	unassigned
AT1G73460.1	unassigned
AT1G09450.1	Haspin Haspin-related gene; AtHaspin;
AT1G51355.1	unassigned
AT1G12660.1	unassigned
AT1G75130.1	CYP721A1 "cytochrome P450, family 721, subfamily A, polypeptide 1";
AT1G21120.1	IGMT2 indole glucosinolate O-methyltransferase 2;
AT1G09740.1	unassigned
AT1G21110.1	IGMT3 indole glucosinolate O-methyltransferase 3;
AT1G50900.1	LTD LHCP translocation defect; GDC1 Grana Deficient Chloroplast 1;
AT1G37000.1	unassigned
AT1G77330.1	unassigned
AT1G80400.1	unassigned
AT1G74740.1	CPK30 calcium-dependent protein kinase 30; CDPK1A CALCIUM-DEPENDENT PROTEIN KINASE 1A; ATCPK30;
AT1G17370.1	UBP1B oligouridylate binding protein 1B;
AT1G09750.1	unassigned
AT1G75220.1	ERDL6 ERD6-like 6; AtERDL6;
AT1G65560.1	unassigned
AT1G65570.1	unassigned
AT1G49660.1	CXE5 carboxyesterase 5; AtCXE5 carboxyesterase 5;
AT1G21100.1	IGMT1 indole glucosinolate O-methyltransferase 1;
AT1G29020.1	unassigned
AT1G77310.1	unassigned
AT1G12610.1	DDF1 DWARF AND DELAYED FLOWERING 1;
AT1G70820.1	unassigned
AT1G70790.2	unassigned
AT1G12640.1	LPLAT1 lysophospholipid acyltransferase 1; LPCAT1 lysophosphatidylcholine acyltransferase 1; AtLPLAT1;
AT1G12620.1	unassigned
AT1G12630.1	unassigned
AT1G65610.1	KOR2 KORRIGAN 2; ATGH9A2 ARABIDOPSIS THALIANA GLYCOSYL HYDROLASE 9A2;
AT1G75170.1	unassigned
AT1G49680.1	unassigned
AT1G50880.1	unassigned
AT1G36675.1	unassigned
AT1G23180.1	unassigned
AT1G09770.1	CDC5 cell division cycle 5; ATMYBCDC5 ARABIDOPSIS THALIANA MYB DOMAIN CELL DIVISION CYCLE 5; ATCDC5 ARABIDOPSIS THALIANA CELL DIVISION CYCLE 5;
AT1G75200.1	unassigned
AT1G80390.1	IAA15 indole-3-acetic acid inducible 15;
AT1G74750.1	unassigned
AT1G75210.1	unassigned
AT1G44080.1	unassigned
AT1G21140.1	unassigned
AT1G09780.1	iPGAM1 2,3-biphosphoglycerate-independent phosphoglycerate mutase 1;
AT1G09790.1	COBL6 COBRA-like protein 6 precursor;
AT1G09760.1	U2A' U2 small nuclear ribonucleoprotein A;
AT1G75190.1	unassigned
AT1G49730.1	unassigned
AT1G79220.1	unassigned
AT1G50870.1	unassigned
AT1G65590.1	HEXO3 beta-hexosaminidase 3; ATHEX1;
AT1G75180.1	unassigned
AT1G09800.1	unassigned
AT1G50890.1	unassigned
AT1G70810.1	unassigned
AT1G21130.1	IGMT4 indole glucosinolate O-methyltransferase 4;
AT1G65580.1	FRA3 FRAGILE FIBER3;
AT1G70800.1	EHB1 ENHANCED BENDING 1;
AT1G09795.1	HISN1B; ATP-PRT2 ATP phosphoribosyl transferase 2; ATATP-PRT2 ATP phosphoribosyl transferase 2;
AT1G80380.2	unassigned
AT1G55890.1	unassigned
AT1G65520.1	PEC11; ECI1 "delta(3), delta(2)-enoyl CoA isomerase 1"; ECHIC ENOYL-COA HYDRATASE/ISOMERASE C; ATECI1 ARABIDOPSIS THALIANA DELTA(3), DELTA(2)-ENOYL COA ISOMERASE 1;
AT1G49650.1	unassigned
AT1G75230.2	unassigned
AT1G44050.1	unassigned
AT1G09370.1	unassigned
AT1G50910.1	unassigned
AT1G75140.1	unassigned
AT1G80370.1	CYCA2;4 Cyclin A2;4;
AT1G36730.1	unassigned
AT1G75150.1	unassigned
AT1G12580.1	PEPKR1 phosphoenolpyruvate carboxylase-related kinase 1;
AT1G73850.1	unassigned
AT1G17380.1	TIFY11A; JAZ5 jasmonate-zim-domain protein 5;
AT1G31885.1	NIP3;1 NOD26-like intrinsic protein 3;1;
AT1G77360.1	APPR6 Arabidopsis pentatricopeptide repeat 6;
AT1G44030.1	unassigned
AT1G65540.1	LETM2 leucine zipper-EF-hand-containing transmembrane protein 2; AtLETM2;
AT1G09380.1	UMAMIT25 Usually multiple acids move in and out Transporters 25;
AT1G77470.1	RFC5 replication factor C 5; RFC3 replication factor C subunit 3; EMB2810 EMBRYO DEFECTIVE 2810;
AT1G36745.1	unassigned
AT1G23190.1	PGM3 phosphoglucomutase 3;
AT1G12570.1	unassigned
AT1G36970.1	unassigned
AT1G15980.1	PnsB1 Photosynthetic NDH subcomplex B 1; NDH48 NAD(P)H DEHYDROGENASE SUBUNIT 48; NDF1 NDH-dependent cyclic electron flow 1;
AT1G77490.1	TAPX thylakoidal ascorbate peroxidase;
AT1G10960.1	FD1 ferredoxin 1; ATFD1 ferredoxin 1;
AT1G67130.1	unassigned
AT1G55900.1	TIM50; EMB1860 embryo defective 1860;
AT1G15990.1	CNGC7 cyclic nucleotide gated channel 7; ATCNGC7 cyclic nucleotide gated channel 7;
AT1G75160.1	unassigned
AT1G49640.1	unassigned
AT1G36990.1	unassigned
AT1G12600.1	unassigned
AT1G09730.1	unassigned
AT1G77340.1	unassigned
AT1G12650.1	unassigned
AT1G70840.1	MLP31 MLP-like protein 31;
AT1G49700.1	unassigned
AT1G36980.1	unassigned
AT1G65550.1	unassigned
AT1G21090.1	unassigned
AT1G28520.1	VOZ1 vascular plant one zinc finger protein; ATVOZ1 VASCULAR PLANT ONE ZINC FINGER PROTEIN;
AT1G79600.1	unassigned
AT1G65950.1	unassigned
AT1G70850.1	MLP34 MLP-like protein 34;
AT1G09720.1	NET2B Networked 2B;
AT1G44085.1	unassigned
AT1G77350.1	unassigned
AT1G80420.1	ATXRCC1;
AT1G65930.1	cICDH cytosolic NADP+-dependent isocitrate dehydrogenase;
AT1G74930.1	ORA47;
AT1G77410.1	BGAL16 beta-galactosidase 16;
AT1G74840.1	unassigned
AT1G51140.1	FBH3 FLOWERING BHLH 3;
AT1G43850.1	SEU seuss;
AT1G09550.1	unassigned
AT1G51150.1	DegP6 DegP protease 6; DEG6 degradation of periplasmic proteins 6;
AT1G09640.1	unassigned
AT1G10920.1	LOV1 LOCUS ORCHESTRATING VICTORIN EFFECTS1;
AT1G09540.1	MYB61 myb domain protein 61; ATMYB61 ARABIDOPSIS THALIANA MYB DOMAIN PROTEIN 61;
AT1G71015.1	unassigned
AT1G09630.1	RAB11c RAB GTPase 11C; RAB-A2A RAB GTPASE A2A; ATRABA2A ARABIDOPSIS RAB GTPASE A2A; ATRAB11C RAB GTPase 11C; ATRAB-A2A ARABIDOPSIS RAB GTPASE A2A;
AT1G77400.1	unassigned
AT1G74860.1	unassigned
AT1G73840.1	ESP1 ENHANCED SILENCING PHENOTYPE 1;
AT1G36925.1	unassigned
AT1G74920.1	ALDH10A8 aldehyde dehydrogenase 10A8;
AT1G09580.1	unassigned
AT1G79190.1	unassigned
AT1G09575.1	unassigned
AT1G77405.1	unassigned
AT1G09570.1	PHYA phytochrome A; HY8 ELONGATED HYPOCOTYL 8; FRE1 FAR RED ELONGATED 1; FHY2 FAR RED ELONGATED HYPOCOTYL 2;
AT1G09560.1	PDGLP1 PLASMODESMAL GERMIN-LIKE PROTEIN 1; GLP5 germin-like protein 5;
AT1G74850.1	PTAC2 plastid transcriptionally active 2; PDE343 PIGMENT DEFECTIVE 343;
AT1G73580.1	unassigned
AT1G09590.1	unassigned
AT1G74940.1	unassigned
AT1G51010.1	unassigned
AT1G65730.1	YSL7 YELLOW STRIPE like 7;
AT1G09645.1	unassigned
AT1G51172.1	unassigned
AT1G70985.1	unassigned
AT1G42440.1	unassigned
AT1G51190.1	PLT2 PLETHORA 2;
AT1G70970.1	unassigned
AT1G80470.1	unassigned
AT1G51030.1	unassigned
AT1G65710.1	unassigned
AT1G09650.1	unassigned
AT1G65720.1	unassigned
AT1G70980.1	SYNC3;
AT1G43860.1	unassigned
AT1G71010.1	FAB1C FORMS APLOID AND BINUCLEATE CELLS 1C;
AT1G51040.1	unassigned
AT1G51160.1	unassigned
AT1G20990.1	unassigned
AT1G71000.1	unassigned
AT1G73830.1	BEE3 BR enhanced expression 3;
AT1G51170.1	UCN UNICORN; AGC2-3 AGC2 kinase 4;
AT1G70990.1	unassigned
AT1G65740.1	UCL1 UPWARD CURLY LEAF1;
AT1G10870.1	AGD4 ARF-GAP domain 4;
AT1G21000.1	unassigned
AT1G79580.1	URP7 UAS-TAGGED ROOT PATTERNING7; SMB SOMBRERO; ANAC033 Arabidopsis NAC domain containing protein 33;
AT1G51130.1	unassigned
AT1G31800.1	LUT5 LUTEIN DEFICIENT 5; CYP97A3 "cytochrome P450, family 97, subfamily A, polypeptide 3";
AT1G10900.1	unassigned
AT1G74900.1	OTP43 organelle transcript processing defect 43;
AT1G21050.1	unassigned
AT1G74890.1	ARR15 response regulator 15;
AT1G74910.1	unassigned
AT1G10910.1	EMB3103 EMBRYO DEFECTIVE 3103;
AT1G31770.1	ABCG14 ATP-binding cassette G14;
AT1G77380.1	ATAAP3; AAP3 amino acid permease 3;
AT1G51120.1	unassigned
AT1G51080.1	unassigned
AT1G65845.1	unassigned
AT1G21010.1	unassigned
AT1G43800.1	FTM1 FLORAL TRANSITION AT THE MERISTEM1;
AT1G73610.1	unassigned
AT1G51090.1	unassigned
AT1G43790.1	TED6 tracheary element differentiation-related 6;
AT1G54500.1	unassigned
AT1G31780.1	unassigned
AT1G65840.1	PAO4 polyamine oxidase 4; ATPAO4 polyamine oxidase 4;
AT1G51110.1	unassigned
AT1G51100.1	CRR41 CHLORORESPIRATORY REDUCTION 41;
AT1G43810.1	unassigned
AT1G31790.1	unassigned
AT1G79170.1	unassigned
AT1G65810.1	unassigned
AT1G74880.1	NdhO NADH dehydrogenase-like complex ); NDH-O NAD(P)H:plastoquinone dehydrogenase complex subunit O;
AT1G73590.1	PIN1 PIN-FORMED 1; ATPIN1 ARABIDOPSIS THALIANA PIN-FORMED 1;
AT1G65760.1	unassigned
AT1G31814.1	FRL2 FRIGIDA like 2;
AT1G09620.1	unassigned
AT1G36920.1	unassigned
AT1G74870.1	unassigned
AT1G31812.1	ACBP6 acyl-CoA-binding protein 6; ACBP ACYL-COA-BINDING PROTEIN;
AT1G10880.1	unassigned
AT1G09600.1	unassigned
AT1G09610.1	GXM3 glucuronoxylan methyltransferase 3;
AT1G65770.1	AMR1 ascorbic acid mannose pathway regulator 1;
AT1G79180.1	MYB63 myb domain protein 63; ATMYB63 MYB DOMAIN PROTEIN 63;
AT1G51060.1	HTA10 histone H2A 10;
AT1G77390.1	TAM TARDY ASYNCHRONOUS MEIOSIS; DYP; CYCA1;2 CYCLIN A1;2; CYCA1 CYCLIN A1;
AT1G43780.1	scpl44 serine carboxypeptidase-like 44;
AT1G31810.1	AFH14 Formin Homology 14;
AT1G65800.1	RK2 receptor kinase 2; ARK2 receptor kinase 2;
AT1G31760.1	unassigned
AT1G77420.1	unassigned
AT1G42430.1	unassigned
AT1G65790.1	RK1 receptor kinase 1; ARK1 receptor kinase 1;
AT1G54490.1	XRN4 exoribonuclease 4; EIN5 ETHYLENE INSENSITIVE 5; ATXRN4 EXORIBONUCLEASE 4; AIN1 ACC INSENSITIVE 1;
AT1G22540.1	unassigned
AT1G73600.2	unassigned
AT1G51055.1	unassigned
AT1G10890.1	unassigned
AT1G65780.1	unassigned
AT1G74950.1	TIFY10B; JAZ2 JASMONATE-ZIM-DOMAIN PROTEIN 2;
AT1G70960.1	unassigned
AT1G73530.1	unassigned
AT1G10930.1	RECQ4A; ATSGS1; ATRECQ4A;
AT1G70900.1	unassigned
AT1G75020.1	LPAT4 lysophosphatidyl acyltransferase 4;
AT1G65670.1	CYP702A1 "cytochrome P450, family 702, subfamily A, polypeptide 1";
AT1G70895.1	CLE17 CLAVATA3/ESR-RELATED 17;
AT1G31820.1	PUT1 POLYAMINE UPTAKE TRANSPORTER 1;
AT1G73510.1	unassigned
AT1G36756.1	unassigned
AT1G20970.1	unassigned
AT1G80440.1	unassigned
AT1G10800.1	unassigned
AT1G65900.1	unassigned
AT1G79200.1	SCI1 stigma/style cell-cycle inhibitor 1;
AT1G74820.1	unassigned
AT1G70940.1	PIN3 PIN-FORMED 3; ATPIN3 ARABIDOPSIS PIN-FORMED 3;
AT1G23200.1	unassigned
AT1G15940.1	unassigned
AT1G50960.1	GA2OX7 gibberellin 2-oxidase 7; ATGA2OX7 ARABIDOPSIS THALIANA GIBBERELLIN 2-OXIDASE 7;
AT1G79590.1	SYP52 syntaxin of plants 52; ATSYP52;
AT1G70910.1	DEP DESPIERTO;
AT1G10810.1	unassigned
AT1G70920.1	HB18 homeobox-leucine zipper protein 18; ATHB18 homeobox-leucine zipper protein 18;
AT1G51290.1	unassigned
AT1G75010.1	ARC3 ACCUMULATION AND REPLICATION OF CHLOROPLASTS 3;
AT1G21060.1	unassigned
AT1G31830.1	PUT2 POLYAMINE UPTAKE TRANSPORTER 2;
AT1G15950.1	IRX4 IRREGULAR XYLEM 4; CCR1 cinnamoyl coa reductase 1; ATCCR1;
AT1G70870.1	unassigned
AT1G10790.1	unassigned
AT1G43970.1	unassigned
AT1G65920.1	unassigned
AT1G75060.1	unassigned
AT1G22850.1	unassigned
AT1G65640.1	DegP4 DegP protease 4; DEG4 degradation of periplasmic proteins 4;
AT1G51310.1	unassigned
AT1G70880.1	unassigned
AT1G31840.1	unassigned
AT1G65630.1	DegP3 DegP protease 3; DEG3 degradation of periplasmic proteins 3;
AT1G54450.1	unassigned
AT1G21065.1	unassigned
AT1G74800.1	unassigned
AT1G65650.1	UCH2;
AT1G31835.1	unassigned
AT1G74810.1	BOR5;
AT1G43950.1	ARF23 auxin response factor 23;
AT1G75030.1	TLP-3 thaumatin-like protein 3; ATLP-3 thaumatin-like protein 3;
AT1G73500.1	MKK9 MAP kinase kinase 9; ATMKK9;
AT1G55610.1	BRL1 BRI1 like;
AT1G65890.1	AAE12 acyl activating enzyme 12;
AT1G65660.1	SMP1 SWELLMAP 1;
AT1G70890.1	MLP43 MLP-like protein 43;
AT1G51300.1	unassigned
AT1G75040.1	PR5 pathogenesis-related gene 5; PR-5;
AT1G65910.1	NAC028 NAC domain containing protein 28; anac028 NAC domain containing protein 28;
AT1G75050.1	unassigned
AT1G73480.1	unassigned
AT1G80450.1	unassigned
AT1G70950.1	unassigned
AT1G15900.1	unassigned
AT1G43890.1	RABC1 RAB GTPASE HOMOLOG C1; RAB18-1 RAB GTPASE HOMOLOG 18-1; RAB18 RAB GTPASE HOMOLOG B18; ATRABC1 ARABIDOPSIS RAB GTPASE HOMOLOG C1; ATRAB18 ARABIDOPSIS RAB GTPASE HOMOLOG B18; ATRAB-C1 ARABIDOPSIS RAB GTPASE HOMOLOG C1;
AT1G09510.1	unassigned
AT1G09665.1	unassigned
AT1G77460.1	unassigned
AT1G15910.1	IDP1 IDN2 PARALOG 1; IDNL1 INVOLVED IN DE NOVO 2 (IDN2) - LIKE 1; FDM1 factor of DNA methylation 1;
AT1G09500.1	unassigned
AT1G74970.1	TWN3; RPS9 ribosomal protein S9;
AT1G73810.1	unassigned
AT1G09520.1	unassigned
AT1G51200.1	unassigned
AT1G74990.1	unassigned
AT1G80460.1	NHO1 nonhost resistance to P. s. phaseolicola 1; GLI1;
AT1G09490.1	unassigned
AT1G09530.1	POC1 PHOTOCURRENT 1; PIF3 phytochrome interacting factor 3; PAP3 PHYTOCHROME-ASSOCIATED PROTEIN 3;
AT1G20980.1	SPL1R2; SPL14 squamosa promoter binding protein-like 14; FBR6; ATSPL14 SQUAMOSA PROMOTER BINDING PROTEIN-LIKE 14;
AT1G65680.1	EXPB2 expansin B2; ATHEXP BETA 1.4; ATEXPB2 expansin B2;
AT1G65690.1	unassigned
AT1G09660.1	unassigned
AT1G73820.1	unassigned
AT1G74960.2	KAS2 BETA-KETOACYL-ACP SYNTHETASE 2; FAB1 fatty acid biosynthesis 1; ATKAS2 ARABIDOPSIS BETA-KETOACYL-ACP SYNTHETASE 2;
AT1G51000.1	unassigned
AT1G73570.1	unassigned
AT1G50990.1	BSK11 brassinosteroid-signaling kinase 11;
AT1G73540.1	NUDT21 nudix hydrolase homolog 21; atnudt21 nudix hydrolase homolog 21;
AT1G73550.1	unassigned
AT1G10850.1	unassigned
AT1G77450.1	NAC032 NAC domain containing protein 32; anac032 NAC domain containing protein 32;
AT1G77440.1	PBC2 20S proteasome beta subunit C2;
AT1G73560.1	unassigned
AT1G09680.1	unassigned
AT1G22860.1	unassigned
AT1G51210.1	unassigned
AT1G43910.1	unassigned
AT1G65870.1	unassigned
AT1G09470.1	unassigned
AT1G15930.2	unassigned
AT1G65880.1	BZO1 benzoyloxyglucosinolate 1;
AT1G51250.1	unassigned
AT1G50970.1	unassigned
AT1G74830.1	unassigned
AT1G73805.1	SARD1 SAR Deficient 1;
AT1G51260.1	LPAT3 lysophosphatidyl acyltransferase 3;
AT1G09460.1	unassigned
AT1G31817.1	NFD3 NUCLEAR FUSION DEFECTIVE 3;
AT1G51240.1	unassigned
AT1G65860.1	FMO GS-OX1 flavin-monooxygenase glucosinolate S-oxygenase 1;
AT1G54460.1	unassigned
AT1G51220.1	WIP5 WIP domain protein 5; AtWIP5;
AT1G09483.1	unassigned
AT1G15920.2	unassigned
AT1G75000.1	unassigned
AT1G09690.1	unassigned
AT1G51230.1	unassigned
AT1G09700.1	HYL1 HYPONASTIC LEAVES 1; DRB1 DSRNA-BINDING PROTEIN 1;
AT1G10830.1	Z-ISO1.2; Z-ISO1.1; Z-ISO 15-cis-zeta-carotene isomerase;
AT1G43900.1	unassigned
AT1G49710.1	FUT12 fucosyltransferase 12; FUCTB; FUCT2; ATFUT12;
AT1G50980.1	unassigned
AT1G09480.1	unassigned
AT1G49630.1	PREP2 presequence protease 2; ATPREP2 presequence protease 2;
AT1G14550.1	unassigned
AT1G21340.1	unassigned
AT1G07440.1	unassigned
AT1G14560.1	unassigned
AT1G07450.1	unassigned
AT1G69190.1	unassigned
AT1G07430.1	HAI2 highly ABA-induced PP2C gene 2; AtAIP1; AIP1 AKT1 interacting protein phosphatase 1;
AT1G16280.1	SWA3 SLOW WALKER 3; RH36 RNA helicase 36; AtRH36 Arabidopsis thaliana RNA helicase 36;
AT1G49430.1	LRD2 LATERAL ROOT DEVELOPMENT 2; LACS2 long-chain acyl-CoA synthetase 2;
AT1G07460.1	unassigned
AT1G47920.1	unassigned
AT1G14570.2	unassigned
AT1G14540.1	PER4 peroxidase 4;
AT1G07470.1	unassigned
AT1G47940.1	unassigned
AT1G23120.1	unassigned
AT1G13200.1	unassigned
AT1G23130.1	unassigned
AT1G69180.1	CRC CRABS CLAW;
AT1G16270.1	unassigned
AT1G13195.1	unassigned
AT1G69120.1	AP1 APETALA1; AGL7 AGAMOUS-like 7;
AT1G55680.1	unassigned
AT1G13190.1	unassigned
AT1G70530.1	CRK3 cysteine-rich RLK (RECEPTOR-like protein kinase) 3;
AT1G21323.1	unassigned
AT1G73240.1	unassigned
AT1G73230.1	unassigned
AT1G17580.1	XI-1 MYOSIN XI 1; MYA1 myosin 1; ATMYA1 ARABIDOPSIS MYOSIN 1;
AT1G16250.1	unassigned
AT1G69160.1	unassigned
AT1G69170.1	unassigned
AT1G70520.1	CRK2 cysteine-rich RLK (RECEPTOR-like protein kinase) 2; ASG6 ALTERED SEED GERMINATION 6;
AT1G16260.1	unassigned
AT1G21326.1	unassigned
AT1G69150.1	unassigned
AT1G14580.1	unassigned
AT1G70540.1	EDA24 embryo sac development arrest 24;
AT1G13210.1	ACA.l autoinhibited Ca2+/ATPase II;
AT1G73220.1	OCT1 organic cation/carnitine transporter1; AtOCT1 organic cation/carnitine transporter1;
AT1G07500.1	unassigned
AT1G76070.1	unassigned
AT1G07490.1	RTFL3 ROTUNDIFOLIA like 3; DVL9 DEVIL 9;
AT1G70505.1	unassigned
AT1G13245.1	RTFL17 ROTUNDIFOLIA like 17; DVL4 DEVIL 4;
AT1G21380.1	unassigned
AT1G76080.1	CDSP32 chloroplastic drought-induced stress protein of 32 kD; ATCDSP32 ARABIDOPSIS THALIANA CHLOROPLASTIC DROUGHT-INDUCED STRESS PROTEIN OF 32 KD;
AT1G21370.1	unassigned
AT1G13250.1	GATL3 galacturonosyltransferase-like 3;
AT1G13260.1	RAV1 related to ABI3/VP1 1; EDF4 ETHYLENE RESPONSE DNA BINDING FACTOR 4;
AT1G21395.1	unassigned
AT1G73177.1	BNS BONSAI; APC13 anaphase-promoting complex 13;
AT1G70510.1	KNAT2 KNOTTED-like from Arabidopsis thaliana 2; ATK1 ARABIDOPSIS THALIANA KN 1;
AT1G55860.1	UPL1 ubiquitin-protein ligase 1;
AT1G73180.1	unassigned
AT1G21390.1	emb2170 embryo defective 2170;
AT1G70500.1	unassigned
AT1G76060.1	EMB1793 EMBRYO DEFECTIVE 1793;
AT1G73190.1	TIP3;1; ALPHA-TIP ALPHA-TONOPLAST INTRINSIC PROTEIN;
AT1G76090.1	SMT3 sterol methyltransferase 3;
AT1G73210.1	unassigned
AT1G49800.1	unassigned
AT1G47900.1	unassigned
AT1G47915.1	unassigned
AT1G14530.1	THH1 TOM THREE HOMOLOG 1;
AT1G07473.1	unassigned
AT1G16290.1	unassigned
AT1G47890.1	RLP7 receptor like protein 7; AtRLP7 receptor like protein 7;
AT1G13230.1	unassigned
AT1G76110.1	unassigned
AT1G76100.1	PETE1 plastocyanin 1;
AT1G73200.1	unassigned
AT1G07476.1	unassigned
AT1G17430.1	unassigned
AT1G07480.1	unassigned
AT1G21360.1	GLTP2 glycolipid transfer protein 2;
AT1G17560.1	HLL HUELLENLOS;
AT1G76120.1	unassigned
AT1G72010.1	unassigned
AT1G71990.1	FUT13 fucosyltransferase 13; FUCTC; FT4-M; ATFUT13; ATFT4 ARABIDOPSIS FUCOSYLTRANSFERASE 4;
AT1G07350.1	SR45a serine/arginine rich-like protein 45a;
AT1G62760.1	unassigned
AT1G76200.1	unassigned
AT1G07340.1	STP2 sugar transporter 2; ATSTP2 sugar transporter 2;
AT1G76190.1	unassigned
AT1G17240.1	RLP2 receptor like protein 2; AtRLP2 receptor like protein 2;
AT1G47960.1	C/VIF1 cell wall / vacuolar inhibitor of fructosidase 1; ATC/VIF1 CELL WALL / VACUOLAR INHIBITOR OF FRUCTOSIDASE 1;
AT1G76185.1	unassigned
AT1G17230.1	unassigned
AT1G77700.1	unassigned
AT1G13120.1	GLE1; AtGLE1 A. thaliana homolog of yeast GLE1;
AT1G49780.1	PUB26 plant U-box 26;
AT1G70580.1	GGT2 GLUTAMATE:GLYOXYLATE AMINOTRANSFERASE 2; AOAT2 alanine-2-oxoglutarate aminotransferase 2;
AT1G76210.1	unassigned
AT1G07360.1	MAC5A MOS4-associated complex subunit 5A;
AT1G49520.1	unassigned
AT1G77720.1	PPK1 putative protein kinase 1;
AT1G72000.1	A/N-InvF alkaline/neutral invertase F;
AT1G77710.1	CCP2 conserved in ciliated species and in the land plants 2; AtCCP2;
AT1G07330.1	unassigned
AT1G17250.1	RLP3 receptor like protein 3; AtRLP3 receptor like protein 3;
AT1G47970.1	unassigned
AT1G69070.1	unassigned
AT1G71970.1	unassigned
AT1G48010.1	unassigned
AT1G71980.1	unassigned
AT1G14610.1	VALRS VALYL TRNA SYNTHETASE; TWN2 TWIN 2;
AT1G69050.1	unassigned
AT1G69060.1	unassigned
AT1G17270.1	unassigned
AT1G77680.1	unassigned
AT1G76180.1	ERD14 EARLY RESPONSE TO DEHYDRATION 14;
AT1G14600.1	unassigned
AT1G77690.1	LAX3 like AUX1 3;
AT1G49770.1	ZOU ZHOUPI; RGE1 RETARDED GROWTH OF EMBRYO 1;
AT1G47980.1	unassigned
AT1G17260.1	AHA10 autoinhibited H(+)-ATPase isoform 10;
AT1G48000.1	MYB112 myb domain protein 112; AtMYB112 myb domain protein 112;
AT1G69100.1	unassigned
AT1G47990.1	GA2OX4 gibberellin 2-oxidase 4; ATGA2OX4 Arabidopsis thaliana gibberellin 2-oxidase 4;
AT1G69090.1	unassigned
AT1G69080.1	unassigned
AT1G14590.1	unassigned
AT1G13180.1	DIS1 DISTORTED TRICHOMES 1; ATARP3 ARABIDOPSIS THALIANA ACTIN-RELATED PROTEIN 3; ARP3 ACTIN-RELATED PROTEIN 3;
AT1G77730.1	unassigned
AT1G07370.1	PCNA1 proliferating cellular nuclear antigen 1; ATPCNA1 PROLIFERATING CELLULAR NUCLEAR ANTIGEN 1;
AT1G55675.1	unassigned
AT1G07420.1	SMO2-1 sterol 4-alpha-methyl-oxidase 2-1; ATSMO1 Arabidopsis thaliana sterol 4-alpha-methyl oxidase 1;
AT1G16225.1	unassigned
AT1G49480.1	RTV1 related to vernalization1 1;
AT1G49475.1	unassigned
AT1G13160.1	unassigned
AT1G76140.1	unassigned
AT1G42080.1	unassigned
AT1G17420.1	LOX3 lipoxygenase 3; ATLOX3 Arabidopsis thaliana lipoxygenase 3;
AT1G49470.1	unassigned
AT1G16240.1	SYP51 syntaxin of plants 51; ATSYP51;
AT1G73250.1	GER1 "GDP-4-keto-6-deoxymannose-3,5-epimerase-4-reductase 1"; ATFX ACTIVATING TRANSCRIPTION FACTOR 5;
AT1G16220.1	unassigned
AT1G16230.1	unassigned
AT1G49450.1	unassigned
AT1G76130.1	ATAMY2 ARABIDOPSIS THALIANA ALPHA-AMYLASE-LIKE 2; AMY2 alpha-amylase-like 2;
AT1G62770.1	unassigned
AT1G07410.1	RABA2b RAB GTPase homolog A2B; RAB-A2B RAB GTPASE HOMOLOG A2B; ATRABA2B RAB GTPase homolog A2B; ATRAB-A2B ARABIDOPSIS RAB GTPASE HOMOLOG A2B;
AT1G13150.1	CYP86C4 "cytochrome P450, family 86, subfamily C, polypeptide 4";
AT1G70560.1	WEI8 WEAK ETHYLENE INSENSITIVE 8; TAA1 tryptophan aminotransferase of Arabidopsis 1; SAV3 SHADE AVOIDANCE 3; CKRC1 cytokinin induced root curling 1;
AT1G76160.1	sks5 SKU5 similar 5;
AT1G55670.1	PSAG photosystem I subunit G;
AT1G49510.1	emb1273 embryo defective 1273;
AT1G17220.1	FUG1 fu-gaeri1;
AT1G07380.1	unassigned
AT1G77740.1	PIP5K2 phosphatidylinositol-4-phosphate 5-kinase 2;
AT1G13130.1	unassigned
AT1G76170.1	unassigned
AT1G13140.1	CYP86C3 "cytochrome P450, family 86, subfamily C, polypeptide 3";
AT1G16210.1	unassigned
AT1G07400.1	unassigned
AT1G77750.1	unassigned
AT1G49490.1	unassigned
AT1G49500.1	unassigned
AT1G76150.1	ECH2 enoyl-CoA hydratase 2; ATECH2;
AT1G48020.1	PMEI1 pectin methylesterase inhibitor 1; ATPMEI1 ARABIDOPSIS THALIANA PECTIN METHYLESTERASE INHIBITOR 1;
AT1G72020.1	unassigned
AT1G72030.1	unassigned
AT1G16320.1	unassigned
AT1G13330.1	AHP2 Arabidopsis Hop2 homolog;
AT1G75960.1	unassigned
AT1G07590.1	unassigned
AT1G70420.1	unassigned
AT1G16330.1	CYCB3;1 cyclin b3;1;
AT1G16310.1	unassigned
AT1G75980.1	unassigned
AT1G07600.1	MT1A metallothionein 1A; MT1 METALLOTHIONEIN 1; MT-Q METALLOTHIONEIN Q; LSR4 LIGHT STRESS-REGULATED 4; ATMT1 ARABIDOPSIS METALLOTHIONEIN 1; ATMT-Q; ATMT-2 METALLOTHIONEIN 2;
AT1G13340.1	unassigned
AT1G75940.1	BGLU20 BETA GLUCOSIDASE 20; ATA27;
AT1G70430.1	unassigned
AT1G13360.1	unassigned
AT1G75950.1	UIP1 UFO INTERACTING PROTEIN 1; SKP1A; SKP1 S phase kinase-associated protein 1; ATSKP1; ASK1 ARABIDOPSIS SKP1 HOMOLOGUE 1;
AT1G13320.1	PP2AA3 protein phosphatase 2A subunit A3;
AT1G75990.1	unassigned
AT1G47820.1	unassigned
AT1G73170.1	unassigned
AT1G13300.1	HRS1 HYPERSENSITIVITY TO LOW PI-ELICITED PRIMARY ROOT SHORTENING 1;
AT1G47830.1	unassigned
AT1G07550.1	unassigned
AT1G77810.1	unassigned
AT1G50040.1	unassigned
AT1G47840.1	HXK3 hexokinase 3;
AT1G16350.1	unassigned
AT1G07560.1	unassigned
AT1G13310.1	unassigned
AT1G76010.1	unassigned
AT1G76030.1	VAB1 V-ATPase B subunit 1; AtVAB1;
AT1G49350.1	unassigned
AT1G16300.1	GAPCP-2 glyceraldehyde-3-phosphate dehydrogenase of plastid 2;
AT1G77815.1	unassigned
AT1G76020.1	unassigned
AT1G13290.1	WIP6 WIP domain protein 6; DOT5 DEFECTIVELY ORGANIZED TRIBUTARIES 5;
AT1G70390.1	unassigned
AT1G70380.1	unassigned
AT1G63800.1	UBC5 ubiquitin-conjugating enzyme 5;
AT1G17080.1	unassigned
AT1G72120.1	unassigned
AT1G19640.1	JMT jasmonic acid carboxyl methyltransferase;
AT1G63780.1	IMP4;
AT1G19630.1	CYP722A1 "cytochrome P450, family 722, subfamily A, polypeptide 1";
AT1G19650.1	unassigned
AT1G17090.1	unassigned
AT1G49330.1	unassigned
AT1G17070.1	STIPL1 SPLICEOSOMAL TIMEKEEPER LOCUS1;
AT1G14420.1	AT59;
AT1G49310.1	unassigned
AT1G72140.1	unassigned
AT1G17100.1	HBP1 haem-binding protein 1; AtHBP1;
AT1G19620.1	unassigned
AT1G14410.1	WHY1 WHIRLY 1; PTAC1; ATWHY1 A. THALIANA WHIRLY 1;
AT1G49320.1	USPL1 unknown seed protein like 1; ATUSPL1 unknown seed protein like 1;
AT1G72130.1	unassigned
AT1G72110.1	unassigned
AT1G16390.1	OCT3 organic cation/carnitine transporter 3; ATOCT3 organic cation/carnitine transporter 3;
AT1G70370.1	PG2 polygalacturonase 2;
AT1G73160.1	unassigned
AT1G55690.1	unassigned
AT1G73165.1	CLE1 CLAVATA3/ESR-RELATED 1;
AT1G75920.1	unassigned
AT1G16360.1	unassigned
AT1G49340.2	ATPI4K ALPHA;
AT1G75930.1	EXL6 extracellular lipase 6;
AT1G41880.1	unassigned
AT1G73140.1	TBL31;
AT1G17120.1	CAT8 cationic amino acid transporter 8;
AT1G19660.1	unassigned
AT1G70360.1	unassigned
AT1G16380.1	CHX1 CATION EXCHANGER 1; ATCHX1;
AT1G73150.1	GTE3 global transcription factor group E3;
AT1G16370.1	OCT6 organic cation/carnitine transporter 6; ATOCT6 ARABIDOPSIS THALIANA ORGANIC CATION/CARNITINE TRANSPORTER 6;
AT1G70350.1	unassigned
AT1G70340.1	unassigned
AT1G22500.1	ATL15 Arabidopsis toxicos en levadura 15; AtATL15 Arabidopsis thaliana Arabidopsis toxicos en levadura 15;
AT1G72100.1	unassigned
AT1G17440.1	TAF12B TBP-ASSOCIATED FACTOR 12B; EER4 ENHANCED ETHYLENE RESPONSE 4; CKH1 CYTOKININ-HYPERSENSITIVE 1;
AT1G72080.1	unassigned
AT1G77780.1	unassigned
AT1G17145.1	unassigned
AT1G70460.1	RHS10 root hair specific 10; PERK13 proline-rich extensin-like receptor kinase 13; AtPERK13 proline-rich extensin-like receptor kinase 13;
AT1G72070.1	unassigned
AT1G63700.1	YDA YODA; MAPKKK4 MAP KINASE KINASE KINASE 4; EMB71 EMBRYO DEFECTIVE 71;
AT1G17150.1	unassigned
AT1G70450.1	unassigned
AT1G17140.1	RIP1 ROP INTERACTIVE PARTNER 1; ICR1 interactor of constitutive active rops 1;
AT1G28540.1	unassigned
AT1G63720.1	unassigned
AT1G69210.1	unassigned
AT1G70470.1	unassigned
AT1G63710.1	CYP86A7 "cytochrome P450, family 86, subfamily A, polypeptide 7";
AT1G69200.1	FLN2 fructokinase-like 2;
AT1G50060.1	unassigned
AT1G49420.1	unassigned
AT1G70440.1	SRO3 similar to RCD one 3;
AT1G76040.2	CPK29 calcium-dependent protein kinase 29;
AT1G17160.1	unassigned
AT1G17170.1	GSTU24 glutathione S-transferase TAU 24; GST Arabidopsis thaliana Glutathione S-transferase (class tau) 24; ATGSTU24 glutathione S-transferase TAU 24;
AT1G70490.1	ATARFA1D; ARFA1D;
AT1G17210.1	ILP1 IAP-like protein 1; ATILP1 ARABIDOPSIS IAP-LIKE PROTEIN;
AT1G77760.1	NR1 NITRATE REDUCTASE 1; NIA1 nitrate reductase 1; GNR1;
AT1G17200.1	unassigned
AT1G22870.1	unassigned
AT1G63660.1	unassigned
AT1G17550.1	HAB2 homology to ABI2;
AT1G13280.1	AOC4 allene oxide cyclase 4;
AT1G72040.1	dNK deoxyribonucleoside kinase; AtdNK;
AT1G19710.1	unassigned
AT1G17190.1	GSTU26 glutathione S-transferase tau 26; ATGSTU26 glutathione S-transferase tau 26;
AT1G63670.1	TRM12 TON1 Recruiting Motif 12;
AT1G72060.1	unassigned
AT1G77770.1	unassigned
AT1G72050.2	TFIIIA transcription factor IIIA;
AT1G63680.1	PDE316 PIGMENT DEFECTIVE EMBRYO 316; MURE; ATMURE; APG13 ALBINO OR PALE-GREEN 13;
AT1G63690.2	SPPL2 SIGNAL PEPTIDE PEPTIDASE-LIKE 2; ATSPPL2 SIGNAL PEPTIDE PEPTIDASE-LIKE 2;
AT1G17180.1	GSTU25 glutathione S-transferase TAU 25; ATGSTU25 glutathione S-transferase TAU 25;
AT1G14430.1	unassigned
AT1G63730.1	unassigned
AT1G77790.1	unassigned
AT1G14460.1	unassigned
AT1G69230.1	SP1L2 SPIRAL1-like2;
AT1G69240.1	RHS9 ROOT HAIR SPECIFIC 9; MES15 methyl esterase 15; ATMES15 ARABIDOPSIS THALIANA METHYL ESTERASE 15;
AT1G14470.1	unassigned
AT1G50050.1	unassigned
AT1G14450.1	unassigned
AT1G41920.1	unassigned
AT1G49360.1	unassigned
AT1G07540.1	TRFL2 TRF-like 2;
AT1G07530.1	SCL14 SCARECROW-like 14; GRAS2 GRAS (GAI, RGA, SCR) 2; ATGRAS2 ARABIDOPSIS THALIANA GRAS (GAI, RGA, SCR) 2;
AT1G07520.1	unassigned
AT1G14440.1	ZHD4 ZINC FINGER HOMEODOMAIN 4; HB31 homeobox protein 31; FTM2 FLORAL TRANSITION AT THE MERISTEM2; AtHB31 homeobox protein 31;
AT1G07510.1	ftsh10 FTSH protease 10;
AT1G47870.1	E2FC; ATE2FC ARABIDOPSIS THALIANA HOMOLOG OF E2F C; ATE2F2;
AT1G49380.1	unassigned
AT1G19670.1	CORI1 CORONATINE-INDUCED PROTEIN 1; CLH1 chlorophyllase 1; ATHCOR1 CORONATINE-INDUCED PROTEIN 1; ATCLH1 chlorophyllase 1;
AT1G14480.1	unassigned
AT1G14510.1	AL7 alfin-like 7;
AT1G49410.1	TOM6 translocase of the outer mitochondrial membrane 6;
AT1G49405.1	unassigned
AT1G19690.1	unassigned
AT1G14520.1	MIOX1 myo-inositol oxygenase 1;
AT1G69220.1	SIK1;
AT1G63740.1	unassigned
AT1G72090.1	unassigned
AT1G19700.1	BLH10 BEL1-LIKE HOMEODOMAIN 10; BEL10 BEL1-like homeodomain 10;
AT1G49400.1	emb1129 embryo defective 1129;
AT1G19680.1	unassigned
AT1G77800.1	unassigned
AT1G55850.1	CSLE1 cellulose synthase like E1; ATCSLE1;
AT1G62780.1	unassigned
AT1G47885.1	unassigned
AT1G49390.1	unassigned
AT1G14500.1	unassigned
AT1G14490.1	unassigned
AT1G44110.1	CYCA1;1 Cyclin A1;1;
AT1G14620.1	DECOY DECOY;
AT1G44318.1	hemb2;
AT1G14800.1	unassigned
AT1G68840.1	TEM2 TEMPRANILLO 2; RAV2 related to ABI3/VP1 2; RAP2.8 RELATED TO AP2 8; EDF2 ETHYLENE RESPONSE DNA BINDING FACTOR 2; AtRAV2;
AT1G21200.1	unassigned
AT1G14810.1	unassigned
AT1G14790.1	RDR1 RNA-dependent RNA polymerase 1; ATRDRP1;
AT1G16090.1	WAKL7 wall associated kinase-like 7;
AT1G68830.1	STN7 STT7 homolog STN7;
AT1G21210.1	WAK4 wall associated kinase 4;
AT1G17360.1	unassigned
AT1G44350.1	ILL6 IAA-leucine resistant (ILR)-like gene 6;
AT1G21240.1	WAK3 wall associated kinase 3;
AT1G12830.1	unassigned
AT1G73330.1	DR4 drought-repressed 4; ATDR4 drought-repressed 4;
AT1G44414.1	unassigned
AT1G21230.1	WAK5 wall associated kinase 5;
AT1G14780.1	unassigned
AT1G65430.1	ATARI8 ARABIDOPSIS ARIADNE 8; ARI8 ARIADNE 8;
AT1G73340.1	unassigned
AT1G21190.1	LSM3A SM-like 3A;
AT1G73360.1	HDG11 homeodomain GLABROUS 11; EDT1 ENHANCED DROUGHT TOLERANCE 1; ATHDG11 HOMEODOMAIN GLABROUS 11;
AT1G65470.1	NFB2 NUCLEOSOME/CHROMATIN ASSEMBLY FACTOR GROUP B; FAS1 FASCIATA 1;
AT1G70720.1	unassigned
AT1G12800.1	unassigned
AT1G62740.1	Hop2 Hop2;
AT1G31910.1	unassigned
AT1G44446.1	CH1 CHLORINA 1; CAO CHLOROPHYLL A OXYGENASE; ATCAO ARABIDOPSIS THALIANA CHLOROPHYLL A OXYGENASE;
AT1G65450.1	GLC GLAUCE;
AT1G12805.1	unassigned
AT1G68810.1	unassigned
AT1G65440.1	GTB1 global transcription factor group B1;
AT1G68820.1	unassigned
AT1G16080.1	unassigned
AT1G79230.1	STR1; ST1 SULFURTRANSFERASE 1; MST1 mercaptopyruvate sulfurtransferase 1; ATRDH1 ARABIDOPSIS THALIANA RHODANESE HOMOLOGUE 1; ATMST1;
AT1G12820.1	AFB3 auxin signaling F-box 3;
AT1G68800.1	TCP12 TCP domain protein 12; BRC2 BRANCHED 2;
AT1G12790.1	unassigned
AT1G14770.1	unassigned
AT1G71850.1	unassigned
AT1G09220.1	unassigned
AT1G44575.1	PSBS PHOTOSYSTEM II SUBUNIT S; NPQ4 NONPHOTOCHEMICAL QUENCHING 4; CP22;
AT1G09230.1	unassigned
AT1G49590.1	unassigned
AT1G12860.1	SCRM2 SCREAM 2; ICE2 INDUCER OF CBF EXPRESSION 2;
AT1G12870.1	unassigned
AT1G44542.1	unassigned
AT1G77590.1	LACS9 long chain acyl-CoA synthetase 9;
AT1G44608.1	unassigned
AT1G09210.1	CRT1b calreticulin 1b; AtCRT1b;
AT1G12880.1	NUDT12 nudix hydrolase homolog 12; atnudt12 nudix hydrolase homolog 12;
AT1G17590.1	NF-YA8 "nuclear factor Y, subunit A8";
AT1G12910.1	LWD1 LIGHT-REGULATED WD 1; ATAN11 ANTHOCYANIN11;
AT1G68845.1	unassigned
AT1G14720.1	XTR2 xyloglucan endotransglycosylase related 2; XTH28 xyloglucan endotransglucosylase/hydrolase 28; EXGT-A2 ENDOXYLOGLUCAN TRANSFERASE A2; ATXTH28;
AT1G12900.1	GAPA-2 glyceraldehyde 3-phosphate dehydrogenase A subunit 2;
AT1G09200.1	unassigned
AT1G12890.1	unassigned
AT1G12850.1	unassigned
AT1G17300.1	unassigned
AT1G17340.1	unassigned
AT1G09260.1	unassigned
AT1G77580.2	unassigned
AT1G12840.1	DET3 DE-ETIOLATED 3; ATVHA-C ARABIDOPSIS THALIANA VACUOLAR ATP SYNTHASE SUBUNIT C;
AT1G14760.1	KNATM KNOX Arabidopsis thaliana meinox;
AT1G71865.1	unassigned
AT1G09270.1	IMPA-4 importin alpha isoform 4;
AT1G55880.1	unassigned
AT1G17345.1	unassigned
AT1G14750.1	SDS SOLO DANCERS;
AT1G14740.1	TTA1 TITANIA 1;
AT1G09240.1	NAS3 nicotianamine synthase 3; ATNAS3 ARABIDOPSIS THALIANA NICOTIANAMINE SYNTHASE 3;
AT1G71870.1	unassigned
AT1G12845.1	unassigned
AT1G09250.1	unassigned
AT1G14730.1	unassigned
AT1G44478.1	unassigned
AT1G17310.1	unassigned
AT1G17330.1	unassigned
AT1G09245.1	unassigned
AT1G09190.1	unassigned
AT1G12780.1	UGE1 UDP-D-glucose/UDP-D-galactose 4-epimerase 1; ATUGE1 A. THALIANA UDP-GLC 4-EPIMERASE 1;
AT1G73410.1	MYB54 myb domain protein 54; ATMYB54 ARABIDOPSIS THALIANA MYB DOMAIN PROTEIN 54;
AT1G16000.1	unassigned
AT1G77570.1	unassigned
AT1G09320.1	unassigned
AT1G14830.1	DRP1C DYNAMIN RELATED PROTEIN 1C; DL1C DYNAMIN-like 1C; ADL5 ARABIDOPSIS DYNAMIN-LIKE PROTEIN 5; ADL1C DYNAMIN-like 1C;
AT1G49610.1	unassigned
AT1G68730.1	unassigned
AT1G16010.2	MRS2-1; MGT2 magnesium transporter 2; AtMRS2-1; AtMGT2;
AT1G68740.1	PHO1;H1;
AT1G68750.1	PPC4 phosphoenolpyruvate carboxylase 4; ATPPC4 phosphoenolpyruvate carboxylase 4;
AT1G09300.1	unassigned
AT1G73400.1	unassigned
AT1G09310.1	unassigned
AT1G49600.1	RBP47A RNA-binding protein 47A; ATRBP47A RNA-binding protein 47A;
AT1G16020.1	unassigned
AT1G14820.3	unassigned
AT1G73430.1	unassigned
AT1G09330.1	unassigned
AT1G14840.1	MAP70-4 microtubule-associated proteins 70-4; ATMAP70-4 microtubule-associated proteins 70-4;
AT1G14860.1	NUDT18 nudix hydrolase homolog 18; atnudt18 nudix hydrolase homolog 18;
AT1G44120.1	unassigned
AT1G09350.1	GolS3 galactinol synthase 3; AtGolS3 galactinol synthase 3;
AT1G77520.1	unassigned
AT1G49620.1	KRP7 KIP-RELATED PROTEIN 7; ICN6; ICK5;
AT1G09360.1	unassigned
AT1G12700.1	RPF1 RNA processing factor 1;
AT1G14880.1	PCR1 PLANT CADMIUM RESISTANCE 1; AtPCR1;
AT1G14870.1	PCR2 PLANT CADMIUM RESISTANCE 2; AtPCR2;
AT1G16030.1	Hsp70b heat shock protein 70B;
AT1G12710.1	PP2-A12 phloem protein 2-A12; AtPP2-A12 phloem protein 2-A12;
AT1G14850.1	NUP155 nucleoporin 155;
AT1G77540.1	unassigned
AT1G22530.1	PATL2 PATELLIN 2;
AT1G77550.1	unassigned
AT1G44130.1	unassigned
AT1G12730.1	unassigned
AT1G09340.1	HIP1.3 heteroglycan-interacting protein 1.3; CSP41B CHLOROPLAST STEM-LOOP BINDING PROTEIN OF 41 KDA; CRB chloroplast RNA binding;
AT1G77530.1	unassigned
AT1G70740.1	unassigned
AT1G21150.1	unassigned
AT1G55640.1	PRA1.G1 prenylated RAB acceptor 1.G1;
AT1G65490.1	unassigned
AT1G21170.1	SEC5B;
AT1G70770.1	unassigned
AT1G65500.1	unassigned
AT1G70760.1	NdhL NADH dehydrogenase-like complex L; CRR23 CHLORORESPIRATORY REDUCTION 23;
AT1G70750.1	unassigned
AT1G12770.1	ISE1 INCREASED SIZE EXCLUSION LIMIT 1; EMB1586 embryo defective 1586;
AT1G44170.1	ALDH4 aldehyde dehydrogenase 4; ALDH3H1 aldehyde dehydrogenase 3H1;
AT1G73370.1	SUS6 sucrose synthase 6; ATSUS6 ARABIDOPSIS THALIANA SUCROSE SYNTHASE 6;
AT1G12760.1	unassigned
AT1G65480.1	FT FLOWERING LOCUS T;
AT1G44180.1	unassigned
AT1G23160.1	unassigned
AT1G68780.1	unassigned
AT1G68790.1	LINC3 LITTLE NUCLEI3; CRWN3 CROWDED NUCLEI 3;
AT1G09280.1	unassigned
AT1G68765.1	IDA INFLORESCENCE DEFICIENT IN ABSCISSION;
AT1G68760.1	NUDX1 NUDIX HYDROLASE 1; NUDX1 nudix hydrolase 1; ATNUDX1 nudix hydrolase 1; ATNUDT1 ARABIDOPSIS THALIANA NUDIX HYDROLASE HOMOLOG 1;
AT1G21160.1	unassigned
AT1G09290.1	unassigned
AT1G16040.1	unassigned
AT1G68795.1	CLE12 CLAVATA3/ESR-RELATED 12;
AT1G73390.1	unassigned
AT1G70780.1	unassigned
AT1G12750.1	RBL6 RHOMBOID-like protein 6; ATRBL6 RHOMBOID-like protein 6;
AT1G36640.1	unassigned
AT1G44160.1	unassigned
AT1G55630.1	unassigned
AT1G68850.1	unassigned
AT1G49580.1	unassigned
AT1G73280.1	scpl3 serine carboxypeptidase-like 3;
AT1G44830.1	unassigned
AT1G09090.2	RBOHB respiratory burst oxidase homolog B; ATRBOHB-BETA; ATRBOHB respiratory burst oxidase homolog B;
AT1G36510.1	unassigned
AT1G44820.1	unassigned
AT1G49760.1	PABP8 POLY(A) BINDING PROTEIN 8; PAB8 poly(A) binding protein 8;
AT1G21270.1	WAK2 wall-associated kinase 2;
AT1G13020.1	EIF4B2 eukaryotic initiation factor 4B2;
AT1G70630.1	unassigned
AT1G21280.1	unassigned
AT1G44810.1	unassigned
AT1G16190.1	RAD23A RADIATION SENSITIVE23A;
AT1G13030.1	unassigned
AT1G16180.1	unassigned
AT1G16170.1	unassigned
AT1G68945.1	unassigned
AT1G68935.1	unassigned
AT1G68930.1	unassigned
AT1G09140.1	SR30 Serine/Arginine-Rich Protein Splicing Factor 30; ATSRP30.2; ATSRP30.1; ATSRP30 SERINE-ARGININE PROTEIN 30; At-SR30 Serine/Arginine-Rich Protein Splicing Factor 30;
AT1G16130.1	WAKL2 wall associated kinase-like 2;
AT1G16150.1	WAKL4 wall associated kinase-like 4;
AT1G68980.1	unassigned
AT1G55870.1	ATPARN ARABIDOPSIS THALIANA POLY(A) RIBONUCLEASE; AHG2 ABA-HYPERSENSITIVE GERMINATION 2;
AT1G16160.1	WAKL5 wall associated kinase-like 5;
AT1G21250.1	WAK1 cell wall-associated kinase; PRO25;
AT1G68960.1	unassigned
AT1G21245.1	unassigned
AT1G09100.1	RPT5B 26S proteasome AAA-ATPase subunit RPT5B;
AT1G73290.1	scpl5 serine carboxypeptidase-like 5;
AT1G73270.1	scpl6 serine carboxypeptidase-like 6;
AT1G69010.1	BIM2 BES1-interacting Myc-like protein 2;
AT1G13110.1	CYP71B7 "cytochrome P450, family 71 subfamily B, polypeptide 7";
AT1G13100.1	CYP71B29 "cytochrome P450, family 71, subfamily B, polypeptide 29";
AT1G13090.1	CYP71B28 "cytochrome P450, family 71, subfamily B, polypeptide 28";
AT1G14660.1	NHX8 SODIUM HYDROGEN EXCHANGER 8; NHX8 Na+/H+ exchanger 8; ATNHX8 Na+/H+ exchanger 8;
AT1G14670.1	unassigned
AT1G71930.1	VND7 vascular related NAC-domain protein 7; ANAC030 Arabidopsis NAC domain containing protein 30;
AT1G69020.1	unassigned
AT1G14650.1	unassigned
AT1G71950.1	unassigned
AT1G79260.1	unassigned
AT1G14630.1	unassigned
AT1G71960.1	ATABCG25 Arabidopsis thaliana ATP-binding cassette G25; ABCG25 ATP-binding casette G25;
AT1G17285.1	unassigned
AT1G69030.1	unassigned
AT1G48030.1	mtLPD1 mitochondrial lipoamide dehydrogenase 1;
AT1G17280.1	UBC34 ubiquitin-conjugating enzyme 34;
AT1G14640.1	unassigned
AT1G77670.1	unassigned
AT1G55660.1	unassigned
AT1G13080.1	CYP71B2 "cytochrome P450, family 71, subfamily B, polypeptide 2";
AT1G17290.1	AlaAT1 alanine aminotransferas;
AT1G21310.1	RSH ROOT-SHOOT-HYPOCOTYL DEFECTIVE; EXT3 extensin 3; ATEXT3 extensin 3;
AT1G13050.1	unassigned
AT1G73260.1	KTI1 kunitz trypsin inhibitor 1; ATKTI1 ARABIDOPSIS THALIANA KUNITZ TRYPSIN INHIBITOR 1;
AT1G13040.1	unassigned
AT1G70590.1	unassigned
AT1G70600.1	unassigned
AT1G21320.1	unassigned
AT1G70610.1	TAP1 transporter associated with antigen processing protein 1; ATTAP1 transporter associated with antigen processing protein 1; ABCB26 ATP-binding cassette B26;
AT1G73300.1	scpl2 serine carboxypeptidase-like 2;
AT1G68920.1	unassigned
AT1G70670.1	PXG4 peroxygenase 4; CLO4 caleosin 4; AtCLO4 Arabidopsis thaliana caleosin 4;
AT1G12930.1	unassigned
AT1G42190.1	unassigned
AT1G70660.1	UEV1B UBIQUITIN E2 VARIANT 1B; MMZ2 MMS ZWEI homologue 2;
AT1G70680.1	unassigned
AT1G70650.1	unassigned
AT1G71880.1	SUC1 sucrose-proton symporter 1; ATSUC1 ARABIDOPSIS THALIANA SUCROSE-PROTON SYMPORTER 1;
AT1G71890.1	SUC5; ATSUC5 SUCROSE-PROTON SYMPORTER 5;
AT1G44760.1	unassigned
AT1G73325.1	unassigned
AT1G77610.1	unassigned
AT1G70640.1	unassigned
AT1G23140.1	unassigned
AT1G12920.1	ERF1-2 eukaryotic release factor 1-2;
AT1G70710.1	GH9B1 glycosyl hydrolase 9B1; CEL1 CELLULASE 1; ATGH9B1 glycosyl hydrolase 9B1;
AT1G49740.1	unassigned
AT1G49570.1	unassigned
AT1G68890.1	PHYLLO PHYLLO;
AT1G23150.1	unassigned
AT1G68880.1	bZIP basic leucine-zipper 8; AtbZIP basic leucine-zipper 8;
AT1G68870.1	SOFL2 SOB five-like 2; ATSOFL2 SOB FIVE-LIKE 2;
AT1G68875.1	unassigned
AT1G77620.1	unassigned
AT1G70700.1	TIFY7; JAZ9 JASMONATE-ZIM-DOMAIN PROTEIN 9;
AT1G36580.1	unassigned
AT1G55650.1	unassigned
AT1G49560.1	unassigned
AT1G44740.1	unassigned
AT1G44674.1	unassigned
AT1G70690.1	PDLP5 PLASMODESMATA-LOCATED PROTEIN 5; HWI1 HOPW1-1-INDUCED GENE1;
AT1G16120.1	WAKL1 wall associated kinase-like 1;
AT1G77650.1	unassigned
AT1G77640.1	unassigned
AT1G71910.1	unassigned
AT1G62750.1	SCO1 SNOWY COTYLEDON 1; ATSCO1/CPEF-G; ATSCO1 SNOWY COTYLEDON 1;
AT1G13000.1	unassigned
AT1G77655.1	unassigned
AT1G73310.1	scpl4 serine carboxypeptidase-like 4;
AT1G77630.1	LYP3 LysM-containing receptor protein 3; LYM3 lysin-motif (LysM) domain protein 3;
AT1G09160.2	unassigned
AT1G16110.1	WAKL6 wall associated kinase-like 6;
AT1G68910.1	WIT2 WPP domain-interacting protein 2;
AT1G09150.1	unassigned
AT1G12990.1	unassigned
AT1G14680.1	unassigned
AT1G09155.1	PP2-B15 phloem protein 2-B15; AtPP2-B15 phloem protein 2-B15;
AT1G79250.1	AGC1.7 AGC kinase 1.7;
AT1G77660.1	unassigned
AT1G12980.1	ESR1 ENHANCER OF SHOOT REGENERATION 1; DRN DORNROSCHEN;
AT1G14685.3	BPC2 basic pentacysteine 2; BBR/BPC2; ATBPC2 BASIC PENTACYSTEINE 2;
AT1G09170.1	unassigned
AT1G14700.1	PAP3 purple acid phosphatase 3; ATPAP3;
AT1G12950.1	RSH2 root hair specific 2;
AT1G73320.1	unassigned
AT1G44780.1	unassigned
AT1G12940.1	NRT2.5 nitrate transporter2.5; ATNRT2.5 nitrate transporter2.5;
AT1G49530.1	GGPS6 geranylgeranyl pyrophosphate synthase 6;
AT1G14710.1	unassigned
AT1G44770.1	unassigned
AT1G14687.1	ZHD14 ZINC FINGER HOMEODOMAIN 14; HB32 homeobox protein 32; AtHB32 homeobox protein 32;
AT1G12960.1	unassigned
AT1G44800.1	UMAMIT18 Usually multiple acids move in and out Transporters 18; SIAR1 Siliques Are Red 1;
AT1G12970.1	PIRL3 plant intracellular ras group-related LRR 3;
AT1G14690.1	MAP65-7 microtubule-associated protein 65-7;
AT1G71900.1	unassigned
AT1G49750.1	unassigned
AT1G09180.1	SARA1A secretion-associated RAS super family 1; ATSARA1A secretion-associated RAS super family 1; ATSAR1 SECRETION-ASSOCIATED RAS 1;
AT1G44790.1	unassigned
AT1G14686.1	unassigned
AT1G67170.1	unassigned
AT1G42480.1	unassigned
AT1G67180.1	unassigned
AT1G56350.1	unassigned
AT1G29640.1	unassigned
AT1G04500.1	unassigned
AT1G04490.1	unassigned
AT1G04510.1	MAC3A MOS4-associated complex 3A;
AT1G34410.1	ARF21 auxin response factor 21;
AT1G56360.1	PAP6 purple acid phosphatase 6; ATPAP6;
AT1G11370.1	unassigned
AT1G05510.1	unassigned
AT1G27030.1	unassigned
AT1G27050.1	unassigned
AT1G59820.1	ALA3 aminophospholipid ATPase 3;
AT1G63590.1	unassigned
AT1G63600.1	unassigned
AT1G34400.1	unassigned
AT1G29620.1	unassigned
AT1G27090.1	unassigned
AT1G03400.1	unassigned
AT1G05520.1	unassigned
AT1G63550.1	unassigned
AT1G27080.1	NRT1.6 nitrate transporter 1.6;
AT1G03410.1	2A6;
AT1G27100.1	unassigned
AT1G53820.1	unassigned
AT1G63560.1	unassigned
AT1G29600.1	unassigned
AT1G63570.1	unassigned
AT1G27060.1	unassigned
AT1G63580.1	unassigned
AT1G60880.1	AGL56 AGAMOUS-like-56;
AT1G62660.1	unassigned
AT1G11380.1	unassigned
AT1G60870.1	MEE9 maternal effect embryo arrest 9;
AT1G27070.1	unassigned
AT1G59810.1	AGL50 AGAMOUS-like 50;
AT1G59800.1	unassigned
AT1G53860.1	unassigned
AT1G34370.2	STOP1 sensitive to proton rhizotoxicity 1;
AT1G53850.1	PAE1 20S proteasome alpha subunit E1; ATPAE1 ARABIDOPSIS 20S PROTEASOME ALPHA SUBUNIT E1;
AT1G05500.1	SYTE SYNAPTOTAGMIN HOMOLOG E; SYT5 synaptotagmin 5; NTMC2TYPE2.1; NTMC2T2.1; ATSYTE ARABIDOPSIS THALIANA SYNAPTOTAGMIN HOMOLOG E;
AT1G53030.1	unassigned
AT1G34360.1	unassigned
AT1G53840.1	PME1 pectin methylesterase 1; ATPME1 pectin methylesterase 1;
AT1G22760.1	PAB3 poly(A) binding protein 3;
AT1G60900.1	unassigned
AT1G67510.1	unassigned
AT1G29700.1	unassigned
AT1G29710.1	unassigned
AT1G53010.1	unassigned
AT1G59760.1	MTR4 homolog of yeast MTR4; AtMTR4;
AT1G59740.1	unassigned
AT1G63650.1	EGL3 ENHANCER OF GLABRA 3; EGL1; ATMYC-2; AtEGL3;
AT1G59750.1	ARF1 auxin response factor 1;
AT1G34355.1	PS1 PARALLEL SPINDLE 1; ATPS1 PARALLEL SPINDLE 1;
AT1G53830.1	PME2 pectin methylesterase 2; ATPME2 pectin methylesterase 2;
AT1G04570.1	unassigned
AT1G53035.1	unassigned
AT1G04520.1	PDLP2 plasmodesmata-located protein 2;
AT1G59780.1	unassigned
AT1G63630.1	unassigned
AT1G56410.1	HSP70T-1 HEAT SHOCK PROTEIN 70T-1; ERD2 EARLY-RESPONSIVE TO DEHYDRATION 2;
AT1G53050.1	unassigned
AT1G59790.1	unassigned
AT1G29670.1	unassigned
AT1G29660.1	unassigned
AT1G56400.1	unassigned
AT1G29580.1	unassigned
AT1G34390.1	ARF22 auxin response factor 22;
AT1G29680.1	unassigned
AT1G63640.1	unassigned
AT1G53040.1	unassigned
AT1G04530.1	TPR4 tetratricopeptide repeat 4;
AT1G04560.1	unassigned
AT1G04540.1	unassigned
AT1G29690.1	CAD1 constitutively activated cell death 1;
AT1G56345.1	unassigned
AT1G27110.1	unassigned
AT1G63540.1	unassigned
AT1G53120.1	unassigned
AT1G56260.1	MDO1 MERISTEM DISORGANIZATION 1;
AT1G07320.1	RPL4 ribosomal protein L4; PRPL4 plastid ribosomal protein L4; EMB2784 EMBRYO DEFECTIVE 2784;
AT1G59850.1	unassigned
AT1G56270.1	unassigned
AT1G07300.1	unassigned
AT1G07310.1	unassigned
AT1G67530.1	unassigned
AT1G59835.1	unassigned
AT1G11460.1	UMAMIT26 Usually multiple acids move in and out Transporters 26;
AT1G53110.1	unassigned
AT1G56290.1	unassigned
AT1G60800.1	NIK3 NSP-interacting kinase 3; AtNIK3;
AT1G67520.1	unassigned
AT1G59840.1	CCB4 cofactor assembly of complex C;
AT1G53130.1	GRI GRIM REAPER;
AT1G67550.1	URE urease;
AT1G59860.1	unassigned
AT1G07240.1	UGT71C5 UDP-glucosyl transferase 71C5;
AT1G07250.1	UGT71C4 UDP-glucosyl transferase 71C4;
AT1G07260.1	UGT71C3 UDP-glucosyl transferase 71C3;
AT1G29550.1	unassigned
AT1G29540.1	unassigned
AT1G79660.1	unassigned
AT1G29530.1	unassigned
AT1G04450.1	RIC3 ROP-interactive CRIB motif-containing protein 3;
AT1G63480.1	unassigned
AT1G59885.1	unassigned
AT1G53760.1	unassigned
AT1G07290.1	GONST2 golgi nucleotide sugar transporter 2;
AT1G53140.1	DRP5A Dynamin related protein 5A;
AT1G07270.1	unassigned
AT1G07280.1	unassigned
AT1G04480.1	unassigned
AT1G59865.1	unassigned
AT1G04470.1	unassigned
AT1G59870.1	PEN3 PENETRATION 3; PDR8 PLEIOTROPIC DRUG RESISTANCE 8; ATPDR8 ARABIDOPSIS PLEIOTROPIC DRUG RESISTANCE 8; ATABCG36 Arabidopsis thaliana ATP-binding cassette G36; ABCG36 ATP-binding cassette G36;
AT1G53100.1	unassigned
AT1G11400.1	PYM partner of Y14-MAGO;
AT1G29560.1	unassigned
AT1G56330.1	SAR1B secretion-associated RAS 1B; SAR1 SECRETION-ASSOCIATED RAS 1; ATSARA1B ARABIDOPSIS THALIANA SECRETION-ASSOCIATED RAS 1B; ATSAR1B secretion-associated RAS 1B; ATSAR1 SECRETION-ASSOCIATED RAS 1;
AT1G34420.1	unassigned
AT1G05530.1	UGT75B2 UDP-glucosyl transferase 75B2; UGT2 UDP-GLUCOSYL TRANSFERASE 2;
AT1G63520.1	unassigned
AT1G03445.1	BSU1 BRI1 SUPPRESSOR 1;
AT1G03440.1	unassigned
AT1G63530.1	unassigned
AT1G27120.1	unassigned
AT1G29570.1	unassigned
AT1G11390.1	unassigned
AT1G03430.1	AHP5 histidine-containing phosphotransfer factor 5;
AT1G60860.1	AGD2 ARF-GAP domain 2;
AT1G53815.1	unassigned
AT1G56340.1	CRT1a calreticulin 1a; CRT1 calreticulin 1; AtCRT1a;
AT1G11410.1	unassigned
AT1G56320.1	unassigned
AT1G53090.1	SPA4 SPA1-related 4;
AT1G53080.1	unassigned
AT1G11430.1	MORF9 multiple organellar RNA editing factor 9;
AT1G53070.1	unassigned
AT1G11440.1	unassigned
AT1G53785.1	unassigned
AT1G60810.1	ACLA-2 ATP-citrate lyase A-2;
AT1G63490.1	unassigned
AT1G56300.1	unassigned
AT1G53060.1	unassigned
AT1G03490.1	NAC006 NAC domain containing protein 6; ANAC006 NAC domain containing protein 6;
AT1G78910.1	unassigned
AT1G63500.1	BSK7 brassinosteroid-signaling kinase 7;
AT1G60830.1	unassigned
AT1G05540.1	unassigned
AT1G03470.1	NET3A Networked 3A;
AT1G11420.1	DUF2 DOMAIN OF UNKNOWN FUNCTION 724 2; ATDUF2 DOMAIN OF UNKNOWN FUNCTION 724 2;
AT1G56310.1	unassigned
AT1G03475.1	LIN2 LESION INITIATION 2; HEMF1; ATCPO-I;
AT1G59730.1	TH7 thioredoxin H-type 7; ATH7 thioredoxin H-type 7;
AT1G60920.1	AGL55 AGAMOUS-like 55;
AT1G23270.1	unassigned
AT1G56530.1	unassigned
AT1G56510.1	WRR4 WHITE RUST RESISTANCE 4; ADR2 ACTIVATED DISEASE RESISTANCE 2;
AT1G59650.1	CW14;
AT1G29820.1	unassigned
AT1G11280.1	unassigned
AT1G56540.1	unassigned
AT1G59630.1	unassigned
AT1G59620.1	CW9;
AT1G56555.1	unassigned
AT1G79110.1	BRG2 BOI-related gene 2;
AT1G03200.1	unassigned
AT1G59660.1	unassigned
AT1G59610.1	DRP2B Dynamin related protein 2B; DL3 dynamin-like 3; CF1; ADL3 dynamin-like 3;
AT1G56550.1	RGXT3 RhamnoGalacturonan speci&#64257;c Xylosyltransferase 3;
AT1G23290.1	RPL27AB; RPL27A RIBOSOMAL PROTEIN L27A;
AT1G23280.1	unassigned
AT1G53940.1	GLIP2 GDSL-motif lipase 2;
AT1G29810.1	unassigned
AT1G61000.1	unassigned
AT1G59670.1	GSTU15 glutathione S-transferase TAU 15; ATGSTU15 glutathione S-transferase TAU 15;
AT1G11300.1	unassigned
AT1G29770.1	unassigned
AT1G23250.1	unassigned
AT1G78900.1	VHA-A vacuolar ATP synthase subunit A;
AT1G53935.1	unassigned
AT1G60990.1	unassigned
AT1G23240.1	unassigned
AT1G53930.1	unassigned
AT1G34340.1	unassigned
AT1G26850.1	unassigned
AT1G23260.1	UEV1A UBIQUITIN E2 VARIANT 1A; MMZ1 MMS ZWEI homologue 1;
AT1G29790.1	unassigned
AT1G59675.1	unassigned
AT1G29800.1	unassigned
AT1G29780.1	unassigned
AT1G59680.1	EDA1 embryo sac development arrest 1;
AT1G62670.1	RPF2 rna processing factor 2;
AT1G11290.1	CRR22 CHLORORESPIRATORY REDUCTION22;
AT1G79100.1	unassigned
AT1G29760.1	unassigned
AT1G23300.1	unassigned
AT1G61030.1	unassigned
AT1G56580.1	SVB SMALLER WITH VARIABLE BRANCHES;
AT1G61060.1	unassigned
AT1G34320.1	unassigned
AT1G32450.1	NRT1.5 nitrate transporter 1.5;
AT1G03150.1	unassigned
AT1G23320.1	TAR1 tryptophan aminotransferase related 1;
AT1G61065.1	unassigned
AT1G61070.1	PDF2.4 PLANT DEFENSIN 2.4; LCR66 low-molecular-weight cysteine-rich 66;
AT1G32430.1	unassigned
AT1G29860.1	WRKY71 WRKY DNA-binding protein 71; ATWRKY71 WRKY DNA-BINDING PROTEIN 71;
AT1G23340.1	unassigned
AT1G53970.1	unassigned
AT1G03140.1	unassigned
AT1G32440.1	PKp3 plastidial pyruvate kinase 3;
AT1G61080.1	unassigned
AT1G34315.1	unassigned
AT1G23330.1	unassigned
AT1G03160.1	FZL FZO-like;
AT1G61050.1	unassigned
AT1G29840.1	unassigned
AT1G50120.1	unassigned
AT1G62680.1	unassigned
AT1G56560.1	A/N-InvA alkaline/neutral invertase A;
AT1G42700.1	unassigned
AT1G55580.1	SCL18 SCARECROW-LIKE 18; LAS Lateral Suppressor;
AT1G11270.1	unassigned
AT1G61010.1	CPSF73-I cleavage and polyadenylation specificity factor 73-I;
AT1G03190.1	UVH6 ULTRAVIOLET HYPERSENSITIVE 6; ATXPD ARABIDOPSIS THALIANA XERODERMA PIGMENTOSUM GROUP D;
AT1G03180.1	unassigned
AT1G32460.1	unassigned
AT1G61040.1	VIP5 vernalization independence 5;
AT1G56570.1	PGN PENTATRICOPEPTIDE REPEAT PROTEIN FOR GERMINATION ON NaCl;
AT1G23310.1	GGT1 glutamate:glyoxylate aminotransferase; GGAT1 GLUTAMATE:GLYOXYLATE AMINOTRANSFERASE 1; AOAT1 ALANINE-2-OXOGLUTARATE AMINOTRANSFERASE 1;
AT1G03170.1	FTM5 FLORAL TRANSITION AT THE MERISTEM5; FAF2 FANTASTIC FOUR 2;
AT1G32470.1	unassigned
AT1G29080.1	unassigned
AT1G53950.1	unassigned
AT1G04445.1	unassigned
AT1G53920.1	GLIP5 GDSL-motif lipase 5;
AT1G29740.1	unassigned
AT1G03310.2	ISA2; DBE1 debranching enzyme 1; BE2 BRANCHING ENZYME 2; ATISA2 ARABIDOPSIS THALIANA ISOAMYLASE 2; AtBE2;
AT1G27000.1	unassigned
AT1G23220.1	unassigned
AT1G53885.1	unassigned
AT1G26970.1	unassigned
AT1G26945.1	PRE6 PACLOBUTRAZOL RESISTANCE 6; KDR KIDARI;
AT1G60940.1	SRK2B SNF1-RELATED KINASE 2B; SNRK2.10 SNF1-related protein kinase 2.10; SNRK2-10 SUCROSE NONFERMENTING 1-RELATED PROTEIN KINASE 2-10;
AT1G55560.1	sks14 SKU5 similar 14;
AT1G23210.1	GH9B6 glycosyl hydrolase 9B6; AtGH9B6 glycosyl hydrolase 9B6;
AT1G67490.1	KNF KNOPF; GCS1 glucosidase 1;
AT1G59725.1	unassigned
AT1G26960.1	HB23 homeobox protein 23; AtHB23 homeobox protein 23;
AT1G79080.1	unassigned
AT1G03320.1	unassigned
AT1G03330.1	LSM2 SM-like 2;
AT1G79070.1	unassigned
AT1G03380.1	ATG18G homolog of yeast autophagy 18 (ATG18) G; ATATG18G homolog of yeast autophagy 18 (ATG18) G;
AT1G60930.1	RECQL4B RECQ HELICASE L4B; RECQ4B RECQ helicase L4B; ATRECQ4B RECQ helicase L4B;
AT1G56415.1	unassigned
AT1G03390.1	unassigned
AT1G53880.1	unassigned
AT1G52990.1	unassigned
AT1G29730.1	unassigned
AT1G53000.1	KDSB; CKS CMP-KDO synthetase; AtCKS;
AT1G67480.1	unassigned
AT1G56420.1	unassigned
AT1G03370.1	unassigned
AT1G03340.1	unassigned
AT1G27020.1	unassigned
AT1G56430.1	NAS4 nicotianamine synthase 4; ATNAS4 ARABIDOPSIS THALIANA NICOTIANAMINE SYNTHASE 4;
AT1G56450.1	PBG1 20S proteasome beta subunit G1;
AT1G03350.1	unassigned
AT1G23205.1	unassigned
AT1G03360.1	RRP4 ribosomal RNA processing 4; ATRRP4 ribosomal RNA processing 4;
AT1G59690.1	unassigned
AT1G67470.1	unassigned
AT1G59722.1	unassigned
AT1G26920.1	unassigned
AT1G03220.1	unassigned
AT1G26930.1	unassigned
AT1G03230.1	unassigned
AT1G60970.1	unassigned
AT1G11310.1	PMR2 POWDERY MILDEW RESISTANT 2; MLO2 MILDEW RESISTANCE LOCUS O 2; ATMLO2 MILDEW RESISTANCE LOCUS O 2;
AT1G11320.1	unassigned
AT1G26940.1	unassigned
AT1G03210.1	unassigned
AT1G23230.1	unassigned
AT1G26910.1	RPL10B ribosomal protein L10 B;
AT1G42710.1	unassigned
AT1G26870.1	FEZ FEZ; ANAC009 Arabidopsis NAC domain containing protein 9;
AT1G60987.1	SCRL5 SCR-like 5;
AT1G53910.1	RAP2.12 related to AP2 12;
AT1G26880.1	unassigned
AT1G26890.1	unassigned
AT1G60985.1	SCRL6 SCR-like 6;
AT1G60980.1	GA20OX4 gibberellin 20-oxidase 4; ATGA20OX4 gibberellin 20-oxidase 4;
AT1G26900.1	unassigned
AT1G03240.1	unassigned
AT1G55570.1	sks12 SKU5 similar 12;
AT1G03290.1	unassigned
AT1G67460.1	unassigned
AT1G11360.1	unassigned
AT1G03300.1	DUF1 DOMAIN OF UNKNOWN FUNCTION 724 1; ATDUF1 DOMAIN OF UNKNOWN FUNCTION 724 1;
AT1G59710.1	unassigned
AT1G59700.1	GSTU16 glutathione S-transferase TAU 16; ATGSTU16 glutathione S-transferase TAU 16;
AT1G59720.1	CRR28 CHLORORESPIRATORY REDUCTION28;
AT1G56500.1	unassigned
AT1G79090.1	unassigned
AT1G03280.1	unassigned
AT1G11350.1	SD1-13 S-domain-1 13; RKS2; CBRLK1 CALMODULIN-BINDING RECEPTOR-LIKE PROTEIN KINASE;
AT1G60960.1	IRT3 iron regulated transporter 3; ATIRT3 IRON REGULATED TRANSPORTER 3;
AT1G60950.1	FED A; ATFD2 FERREDOXIN 2;
AT1G11340.1	unassigned
AT1G03270.1	unassigned
AT1G03260.1	unassigned
AT1G53900.1	unassigned
AT1G27130.1	GSTU13 glutathione S-transferase tau 13; GST12 GLUTATHIONE S-TRANSFERASE 12; ATGSTU13 glutathione S-transferase tau 13;
AT1G29520.1	unassigned
AT1G59900.1	E1 ALPHA pyruvate dehydrogenase complex E1 alpha subunit; AT-E1 ALPHA pyruvate dehydrogenase complex E1 alpha subunit;
AT1G19770.1	PUP14 purine permease 14; ATPUP14 purine permease 14;
AT1G29330.1	ERD2 ENDOPLASMIC RETICULUM RETENTION DEFECTIVE 2; ATERD2 ARABIDOPSIS THALIANA ENDOPLASMIC RETICULUM RETENTION DEFECTIVE 2; AERD2 ARABIDOPSIS ENDOPLASMIC RETICULUM RETENTION DEFECTIVE 2;
AT1G53390.1	ABCG24 ATP-binding cassette G24;
AT1G63280.1	unassigned
AT1G67620.1	unassigned
AT1G62030.1	unassigned
AT1G63290.1	unassigned
AT1G19750.1	unassigned
AT1G04310.1	ERS2 ethylene response sensor 2;
AT1G53360.1	unassigned
AT1G22680.1	unassigned
AT1G19730.1	ATTRX4; ATH4 thioredoxin H-type 4;
AT1G29320.1	unassigned
AT1G63300.1	unassigned
AT1G62020.1	unassigned
AT1G53370.1	unassigned
AT1G53380.1	unassigned
AT1G19740.1	unassigned
AT1G63270.1	NAP10 non-intrinsic ABC protein 10; ATNAP10 non-intrinsic ABC protein 10; ABCI1 ATP-binding cassette I1;
AT1G53400.1	unassigned
AT1G53430.1	unassigned
AT1G34520.1	unassigned
AT1G19780.1	CNGC8 cyclic nucleotide gated channel 8; CNGC8; ATCNGC8 cyclic nucleotide gated channel 8;
AT1G29300.1	UNE1 unfertilized embryo sac 1;
AT1G63250.1	unassigned
AT1G05615.1	unassigned
AT1G63245.1	CLE14 CLAVATA3/ESR-RELATED 14;
AT1G04280.1	unassigned
AT1G05610.1	APS2 ADP-glucose pyrophosphorylase small subunit 2;
AT1G67623.1	unassigned
AT1G29310.1	unassigned
AT1G53420.1	unassigned
AT1G04290.1	unassigned
AT1G34500.1	unassigned
AT1G34490.1	unassigned
AT1G34510.1	unassigned
AT1G05600.1	EMB3101 EMBRYO DEFECTIVE 3101;
AT1G60690.1	unassigned
AT1G04330.1	unassigned
AT1G62000.1	unassigned
AT1G04380.1	unassigned
AT1G07050.1	unassigned
AT1G04370.1	ERF14 Ethylene-responsive element binding factor 14; ATERF14 Ethylene-responsive element binding factor 14;
AT1G04360.1	unassigned
AT1G07060.1	DFO DSB formation; ATDFO;
AT1G61960.1	unassigned
AT1G27380.2	RIC2 ROP-interactive CRIB motif-containing protein 2;
AT1G53670.1	MSRB1 methionine sulfoxide reductase B 1; ATMSRB1;
AT1G07070.1	unassigned
AT1G07090.1	LSH6 LIGHT SENSITIVE HYPOCOTYLS 6;
AT1G53700.1	WAG1 WAG 1; PK3AT PROTEIN KINASE 3 ARABIDOPSIS THALIANA;
AT1G07110.1	FKFBP; F2KP "fructose-2,6-bisphosphatase"; ATF2KP;
AT1G07040.1	unassigned
AT1G61950.1	CPK19 calcium-dependent protein kinase 19;
AT1G53680.1	GSTU28 glutathione S-transferase TAU 28; ATGSTU28 glutathione S-transferase TAU 28;
AT1G53690.1	unassigned
AT1G27370.1	SPL10 squamosa promoter binding protein-like 10;
AT1G07080.1	unassigned
AT1G53310.1	PPC1 phosphoenolpyruvate carboxylase 1; PEPC1 PEP(PHOSPHOENOLPYRUVATE) CARBOXYLASE 1; ATPPC1 phosphoenolpyruvate carboxylase 1; ATPEPC1;
AT1G61970.1	unassigned
AT1G61980.1	unassigned
AT1G53345.1	unassigned
AT1G22690.1	unassigned
AT1G53340.1	unassigned
AT1G19720.1	unassigned
AT1G29350.1	unassigned
AT1G63310.1	unassigned
AT1G50170.1	SIRB sirohydrochlorin ferrochelatase B; ATSIRB sirohydrochlorin ferrochelatase B;
AT1G29340.1	PUB17 plant U-box 17; ATPUB17 ARABIDOPSIS THALIANA PLANT U-BOX 17;
AT1G53350.1	unassigned
AT1G62010.1	unassigned
AT1G53330.1	unassigned
AT1G04340.1	unassigned
AT1G29370.1	unassigned
AT1G04350.1	unassigned
AT1G61990.1	unassigned
AT1G53325.1	unassigned
AT1G50160.1	unassigned
AT1G53320.1	TLP7 tubby like protein 7; AtTLP7 tubby like protein 7;
AT1G67600.1	unassigned
AT1G29355.1	unassigned
AT1G56020.1	unassigned
AT1G50180.1	unassigned
AT1G76270.1	unassigned
AT1G11580.1	PMEPCRA methylesterase PCR A; ATPMEPCRA;
AT1G17640.1	unassigned
AT1G60610.1	unassigned
AT1G29195.1	unassigned
AT1G63180.1	UGE3 UDP-D-glucose/UDP-D-galactose 4-epimerase 3;
AT1G63190.1	unassigned
AT1G63200.1	unassigned
AT1G17630.1	unassigned
AT1G76230.1	unassigned
AT1G76220.1	unassigned
AT1G22670.1	unassigned
AT1G76240.1	unassigned
AT1G34550.1	EMB2756 EMBRYO DEFECTIVE 2756;
AT1G76260.1	DWA2 DWD (DDB1-binding WD40 protein) hypersensitive to ABA 2;
AT1G76250.1	unassigned
AT1G05650.1	unassigned
AT1G48040.1	unassigned
AT1G63170.1	unassigned
AT1G06930.1	unassigned
AT1G06950.1	TIC110 translocon at the inner envelope membrane of chloroplasts 110; ATTIC110 ARABIDOPSIS THALIANA TRANSLOCON AT THE INNER ENVELOPE MEMBRANE OF CHLOROPLASTS 110;
AT1G48070.1	unassigned
AT1G53490.1	HEI10 homolog of human HEI10 ( Enhancer of cell Invasion No.10);
AT1G53500.1	RHM2 RHAMNOSE BIOSYNTHESIS 2; MUM4 MUCILAGE-MODIFIED 4; ATRHM2 ARABIDOPSIS THALIANA RHAMNOSE BIOSYNTHESIS 2; ATMUM4 ARABIDOPSIS THALIANA MUCILAGE-MODIFIED 4;
AT1G04240.1	SHY2 SHORT HYPOCOTYL 2; IAA3 indole-3-acetic acid inducible 3;
AT1G06925.1	unassigned
AT1G48090.1	unassigned
AT1G06920.1	OFP4 ovate family protein 4; ATOFP4 ARABIDOPSIS THALIANA OVATE FAMILY PROTEIN 4;
AT1G19830.1	unassigned
AT1G48060.1	unassigned
AT1G04250.1	IAA17 indole-3-acetic acid inducible 17; AXR3 AUXIN RESISTANT 3;
AT1G48050.1	KU80; ATKU80 ARABIDOPSIS THALIANA KU80 HOMOLOG;
AT1G04270.1	RPS15 cytosolic ribosomal protein S15;
AT1G76290.1	unassigned
AT1G05660.1	unassigned
AT1G04260.1	PRA1.D PRENYLATED RAB ACCEPTOR 1.D; MPIP7 CAMV MOVEMENT PROTEIN INTERACTING PROTEIN 7; MPI7 CAMV movement protein interacting protein 7;
AT1G34560.1	unassigned
AT1G63160.1	RFC2 replication factor C 2; EMB2811 EMBRYO DEFECTIVE 2811;
AT1G11590.1	unassigned
AT1G63150.1	unassigned
AT1G63240.1	unassigned
AT1G63205.1	unassigned
AT1G60620.1	RPAC43 RNA polymerase I subunit 43; ATRPAC43 RNA polymerase I subunit 43;
AT1G60660.1	CB5LP cytochrome B5-like protein; B5 #5; ATCB5LP ARABIDOPSIS CYTOCHROME B5-LIKE PROTEIN;
AT1G06970.1	CHX14 cation/hydrogen exchanger 14; ATCHX14;
AT1G53450.1	unassigned
AT1G34540.1	CYP94D1 "cytochrome P450, family 94, subfamily D, polypeptide 1";
AT1G11560.1	unassigned
AT1G06980.1	unassigned
AT1G78920.1	VP2 vacuolar H+-pyrophosphatase 2; VHP2;1; AVPL1 VACUOLAR-PYROPHOSPHATASE LIKE PROTEIN 1; AVP2 vacuolar H+-pyrophosphatase 2; AtVHP2;1;
AT1G05630.1	AT5PTASE13 Arabidopsis thaliana inositol-polyphosphate 5-phosphatase 13; 5PTASE13 inositol-polyphosphate 5-phosphatase 13;
AT1G06990.1	unassigned
AT1G07000.1	EXO70B2 exocyst subunit exo70 family protein B2; ATEXO70B2 exocyst subunit exo70 family protein B2;
AT1G07030.1	unassigned
AT1G60680.1	unassigned
AT1G63230.1	unassigned
AT1G60650.1	RZ-1b RZ-1b; AtRZ-1b AtRZ-1b;
AT1G53440.1	unassigned
AT1G05620.1	URH2 uridine-ribohydrolase 2; NSH2 nucleoside hydrolase 2;
AT1G07025.1	unassigned
AT1G07020.1	unassigned
AT1G06960.1	unassigned
AT1G17610.1	unassigned
AT1G29290.1	unassigned
AT1G29240.1	unassigned
AT1G29250.1	unassigned
AT1G63210.1	unassigned
AT1G29230.1	WL1 WPL4-LIKE 1; SnRK3.20 SNF1-RELATED PROTEIN KINASE 3.20; CIPK18 CBL-interacting protein kinase 18; ATWL1 WPL4-LIKE 1; ATCIPK18;
AT1G17620.1	unassigned
AT1G05640.1	unassigned
AT1G53480.1	MRD1 MTO 1 RESPONDING DOWN 1; ATMRD1 ARABIDOPSIS MTO 1 RESPONDING DOWN 1;
AT1G19800.2	TGD1 trigalactosyldiacylglycerol 1; ABCI14 ATP-binding cassette I14;
AT1G63220.1	unassigned
AT1G29270.1	unassigned
AT1G19790.1	SRS7 SHI-related sequence 7;
AT1G29280.1	WRKY65 WRKY DNA-binding protein 65; ATWRKY65 WRKY DNA-BINDING PROTEIN 65;
AT1G60630.1	unassigned
AT1G17615.1	unassigned
AT1G53460.1	unassigned
AT1G29260.1	PEX7 peroxin 7; ATPEX7 ARABIDOPSIS PEROXIN 7;
AT1G53470.1	MSL4 mechanosensitive channel of small conductance-like 4;
AT1G60640.1	unassigned
AT1G26840.1	ORC6 origin recognition complex protein 6; ATORC6 ARABIDOPSIS THALIANA ORIGIN RECOGNITION COMPLEX PROTEIN 6;
AT1G27360.1	SPL11 squamosa promoter-like 11;
AT1G60700.1	unassigned
AT1G34460.1	CYCB1;5 CYCLIN B1;5; CYC3 CYCLIN 3;
AT1G04400.2	PHH1; FHA; CRY2 cryptochrome 2; ATCRY2; AT-PHH1;
AT1G56180.1	unassigned
AT1G59910.1	unassigned
AT1G53170.1	ERF8 ethylene response factor 8; ATERF8 ETHYLENE RESPONSE ELEMENT BINDING FACTOR 4; ATERF-8;
AT1G56190.1	unassigned
AT1G59920.1	unassigned
AT1G07230.1	NPC1 non-specific phospholipase C1;
AT1G63390.1	unassigned
AT1G56200.1	EMB1303 embryo defective 1303;
AT1G63400.1	unassigned
AT1G03600.1	PSB27;
AT1G59930.1	unassigned
AT1G53160.2	SPL4 squamosa promoter binding protein-like 4; FTM6 FLORAL TRANSITION AT THE MERISTEM6;
AT1G56210.1	unassigned
AT1G56040.1	unassigned
AT1G04410.1	c-NAD-MDH1 cytosolic-NAD-dependent malate dehydrogenase 1;
AT1G53180.1	unassigned
AT1G59940.1	ARR3 response regulator 3;
AT1G07220.1	unassigned
AT1G07160.1	unassigned
AT1G34470.1	unassigned
AT1G07170.1	unassigned
AT1G07180.1	NDA1 alternative NAD(P)H dehydrogenase 1; ATNDI1 ARABIDOPSIS THALIANA INTERNAL NON-PHOSPHORYLATING NAD ( P ) H DEHYDROGENASE;
AT1G07150.1	MAPKKK13 mitogen-activated protein kinase kinase kinase 13;
AT1G07140.1	SIRANBP;
AT1G60780.1	HAP13 HAPLESS 13;
AT1G59960.1	unassigned
AT1G29460.1	unassigned
AT1G34440.1	unassigned
AT1G53200.1	unassigned
AT1G59950.1	unassigned
AT1G53190.1	unassigned
AT1G04390.1	unassigned
AT1G22720.1	unassigned
AT1G60790.1	TBL2 TRICHOME BIREFRINGENCE-LIKE 2;
AT1G07210.1	unassigned
AT1G07190.1	unassigned
AT1G11470.1	unassigned
AT1G05560.1	UGT75B1 UDP-glucosyltransferase 75B1; UGT1 UDP-GLUCOSE TRANSFERASE 1;
AT1G29450.1	unassigned
AT1G03590.1	unassigned
AT1G63410.1	unassigned
AT1G04440.1	CKL13 casein kinase like 13;
AT1G29480.1	unassigned
AT1G27160.1	unassigned
AT1G27170.1	unassigned
AT1G56250.1	VBF VIP1-binding F-box protein; PP2-B14 phloem protein 2-B14; AtPP2-B14 phloem protein 2-B14;
AT1G63440.1	HMA5 heavy metal atpase 5;
AT1G27180.1	unassigned
AT1G67570.1	unassigned
AT1G29490.1	unassigned
AT1G63450.1	XUT1 XYLOGLUCAN-SPECIFIC GALACTURONOSYLTRANSFERASE 1; RHS8 root hair specific 8;
AT1G29500.1	unassigned
AT1G29510.1	SAUR68 SMALL AUXIN UPREGULATED 68;
AT1G63470.1	unassigned
AT1G67560.1	LOX6 lipoxygenase 6; ATLOX6 Arabidopsis thaliana lipoxygenase 6;
AT1G27190.1	unassigned
AT1G27140.1	GSTU14 glutathione S-transferase tau 14; GST13 GLUTATHIONE S-TRANSFERASE 13; ATGSTU14 glutathione S-transferase tau 14;
AT1G22740.1	RABG3B RAB GTPase homolog G3B; RAB75; RAB7; ATRABG3B;
AT1G27150.1	unassigned
AT1G63460.1	GPX8 glutathione peroxidase 8; ATGPX8;
AT1G50140.1	unassigned
AT1G03495.1	unassigned
AT1G27200.1	unassigned
AT1G29470.1	unassigned
AT1G03550.1	SCAMP4 Secretory carrier membrane protein 4; AtSCAMP4;
AT1G03540.1	unassigned
AT1G67590.1	unassigned
AT1G34430.1	EMB3003 embryo defective 3003;
AT1G56230.1	unassigned
AT1G55550.1	unassigned
AT1G03560.1	unassigned
AT1G04420.1	unassigned
AT1G03530.1	NAF1 nuclear assembly factor 1; ATNAF1;
AT1G27220.1	unassigned
AT1G67580.1	unassigned
AT1G03510.1	unassigned
AT1G63420.1	unassigned
AT1G27210.1	unassigned
AT1G04430.1	unassigned
AT1G56240.1	PP2-B13 phloem protein 2-B13; AtPP2-B13 phloem protein 2-B13;
AT1G22730.1	unassigned
AT1G03520.1	unassigned
AT1G27350.1	unassigned
AT1G29440.1	SAUR63 SMALL AUXIN UP RNA 63;
AT1G29430.1	unassigned
AT1G05577.1	unassigned
AT1G53720.1	CYP59 cyclophilin 59; ATCYP59 CYCLOPHILIN 59;
AT1G60720.1	unassigned
AT1G11500.1	unassigned
AT1G53300.1	TTL1 tetratricopeptide-repeat thioredoxin-like 1;
AT1G60050.1	UMAMIT35 Usually multiple acids move in and out Transporters 35;
AT1G60060.1	unassigned
AT1G11490.1	unassigned
AT1G53290.1	unassigned
AT1G60030.1	NAT7 nucleobase-ascorbate transporter 7; ATNAT7 ARABIDOPSIS NUCLEOBASE-ASCORBATE TRANSPORTER 7;
AT1G11480.1	unassigned
AT1G63320.1	unassigned
AT1G34480.1	unassigned
AT1G05575.1	unassigned
AT1G60040.1	AGL49 AGAMOUS-like 49;
AT1G53285.1	unassigned
AT1G56140.1	unassigned
AT1G05580.1	CHX23 cation/H+ exchanger 23; ATCHX23 cation/H+ exchanger 23;
AT1G11510.1	unassigned
AT1G27320.1	HK3 histidine kinase 3; AHK3 histidine kinase 3;
AT1G07120.1	unassigned
AT1G27310.1	NTF2A nuclear transport factor 2A;
AT1G11540.1	unassigned
AT1G27330.1	unassigned
AT1G11545.1	XTH8 xyloglucan endotransglucosylase/hydrolase 8;
AT1G27340.1	LCR LEAF CURLING RESPONSIVENESS;
AT1G22700.1	unassigned
AT1G53280.1	DJ1B DJ-1 homolog B; AtDJ1B DJ-1 homolog B;
AT1G11530.1	CXXS1 C-terminal cysteine residue is changed to a serine 1; ATCXXS1 C-terminal cysteine residue is changed to a serine 1;
AT1G07135.1	unassigned
AT1G53710.1	unassigned
AT1G11520.1	unassigned
AT1G05590.1	HEXO2 beta-hexosaminidase 2; ATHEX3 BETA-HEXOSAMINIDASE 3;
AT1G07130.1	STN1; ATSTN1;
AT1G60710.1	ATB2;
AT1G27300.1	unassigned
AT1G56130.1	unassigned
AT1G60080.1	unassigned
AT1G63330.1	unassigned
AT1G53270.1	ABCG10 ATP-binding cassette G10;
AT1G59990.1	RH22 RNA helicase 22; EMB3108 EMBRYO DEFECTIVE 3108;
AT1G27240.1	unassigned
AT1G56030.1	unassigned
AT1G27250.1	unassigned
AT1G53750.1	RPT1A regulatory particle triple-A 1A;
AT1G05570.1	GSL6 GLUCAN SYNTHASE-LIKE 6; GSL06; CALS1 callose synthase 1; ATGSL6; ATGSL06;
AT1G29400.1	ML5 MEI2-like protein 5; AML5 MEI2-like protein 5;
AT1G27260.1	unassigned
AT1G59980.1	GPS4 gravity persistence signal 4; ATDJC39; ARL2 ARG1-like 2;
AT1G79670.1	WAKL22; RFO1 RESISTANCE TO FUSARIUM OXYSPORUM 1;
AT1G53210.1	unassigned
AT1G29420.1	unassigned
AT1G60770.1	unassigned
AT1G27270.1	unassigned
AT1G63380.1	unassigned
AT1G60760.1	unassigned
AT1G11475.1	NRPE10; NRPD10; NRPB10;
AT1G59970.1	unassigned
AT1G60750.1	unassigned
AT1G63370.1	unassigned
AT1G60740.1	unassigned
AT1G27280.1	unassigned
AT1G63350.1	unassigned
AT1G56160.1	MYB72 myb domain protein 72; ATMYB72 ARABIDOPSIS THALIANA MYB DOMAIN PROTEIN 72;
AT1G60000.1	unassigned
AT1G29380.1	unassigned
AT1G53265.1	unassigned
AT1G63340.1	unassigned
AT1G60010.1	unassigned
AT1G56150.1	unassigned
AT1G63360.1	unassigned
AT1G29395.1	COR414-TM1 cold regulated 414 thylakoid membrane 1; COR413IM1 COLD REGULATED 314 INNER MEMBRANE 1; COR413-TM1 COLD REGULATED 314 THYLAKOID MEMBRANE 1;
AT1G27290.1	unassigned
AT1G53260.1	unassigned
AT1G53230.1	TCP3 TEOSINTE BRANCHED 1, cycloidea and PCF transcription factor 3;
AT1G53240.1	mMDH1 mitochondrial malate dehydrogenase 1;
AT1G56170.1	NF-YC2 "nuclear factor Y, subunit C2"; HAP5B; ATHAP5B;
AT1G22710.1	SUT1 SUCROSE TRANSPORTER 1; SUC2 sucrose-proton symporter 2; ATSUC2 ARABIDOPSIS THALIANA SUCROSE-PROTON SYMPORTER 2;
AT1G53250.1	unassigned
AT1G77290.1	unassigned
AT1G79120.1	unassigned
AT1G32420.1	unassigned
AT1G66220.1	unassigned
AT1G23660.1	unassigned
AT1G23650.1	unassigned
AT1G66230.1	MYB20 myb domain protein 20; AtMYB20 myb domain protein 20;
AT1G23640.1	unassigned
AT1G23670.2	unassigned
AT1G67220.1	HAC2 histone acetyltransferase of the CBP family 2; HAC02; ATHPCAT1 ARABIDOPSIS THALIANA P300/CBP ACETYLTRANSFERASE-RELATED PROTEIN 1;
AT1G32120.1	unassigned
AT1G77230.1	unassigned
AT1G22790.1	unassigned
AT1G11070.1	unassigned
AT1G29030.1	unassigned
AT1G74480.1	URP4 UAS-TAGGED ROOT PATTERNING4; RKD2 RWP-RK domain containing 2; AtRKD2;
AT1G66235.1	unassigned
AT1G77240.1	AAE2 acyl activating enzyme 2;
AT1G23690.1	unassigned
AT1G66210.1	unassigned
AT1G23680.1	unassigned
AT1G77250.1	unassigned
AT1G50670.1	unassigned
AT1G56085.1	unassigned
AT1G66245.1	unassigned
AT1G77200.1	unassigned
AT1G80110.1	PP2-B11 phloem protein 2-B11; ATPP2-B11 phloem protein 2-B11;
AT1G02800.1	CEL2 cellulase 2; CEL2; ATCEL2 cellulase 2;
AT1G67230.1	LINC1 LITTLE NUCLEI1; CRWN1 CROWDED NUCLEI 1;
AT1G50640.1	ERF3 ethylene responsive element binding factor 3; ATERF3;
AT1G77180.1	SKIP SNW/Ski-interacting protein;
AT1G80100.1	HP6 histidine phosphotransfer protein 6; AHP6 histidine phosphotransfer protein 6;
AT1G79620.1	unassigned
AT1G80120.1	unassigned
AT1G32140.1	unassigned
AT1G80140.1	unassigned
AT1G77220.1	unassigned
AT1G50660.1	unassigned
AT1G32130.1	IWS1; HNI9 HIGH NITROGEN INSENSITIVE 9; ATIWS1 ARABIDOPSIS THALIANA IWS1 (FROM YEAST INTERACTS WITH SPT6);
AT1G50080.1	unassigned
AT1G66240.1	ATX1 homolog of anti-oxidant 1; ATATX1;
AT1G50650.1	unassigned
AT1G80130.1	unassigned
AT1G02790.1	PGA4 polygalacturonase 4;
AT1G74490.1	unassigned
AT1G02780.1	emb2386 embryo defective 2386;
AT1G74550.1	CYP98A9 cytochrome P450, family 98, subfamily A, polypeptide 9;
AT1G80180.1	unassigned
AT1G74540.1	CYP98A8 cytochrome P450, family 98, subfamily A, polypeptide 8;
AT1G11020.1	unassigned
AT1G50680.1	unassigned
AT1G66180.1	unassigned
AT1G77280.1	unassigned
AT1G80190.1	PSF1 partner of SLD five 1;
AT1G66170.1	MMD1 MALE MEIOCYTE DEATH 1;
AT1G02740.1	unassigned
AT1G80200.1	unassigned
AT1G80170.1	unassigned
AT1G50690.1	unassigned
AT1G22800.1	unassigned
AT1G32060.1	PRK phosphoribulokinase;
AT1G54320.1	unassigned
AT1G02750.1	unassigned
AT1G11040.1	unassigned
AT1G80150.1	unassigned
AT1G74520.1	HVA22A HVA22 homologue A; ATHVA22A HVA22 homologue A;
AT1G02770.1	unassigned
AT1G80160.1	GLYI7 glyoxylase I 7;
AT1G77260.1	unassigned
AT1G74510.2	unassigned
AT1G32100.1	PRR1 pinoresinol reductase 1; ATPRR1;
AT1G74500.1	TMO7 TARGET OF MONOPTEROS 7; PRE3 PACLOBUTRAZOL RESISTANCE 3; BS1 activation-tagged BRI1(brassinosteroid-insensitive 1)-suppressor 1; bHLH135 basic helix-loop-helix protein 135; ATBS1 activation-tagged BRI1(brassinosteroid-insensitive 1)-suppressor 1;
AT1G50630.1	unassigned
AT1G11060.1	unassigned
AT1G56090.1	unassigned
AT1G11050.1	unassigned
AT1G32080.1	LrgB; AtLrgB;
AT1G42540.1	GLR3.3 glutamate receptor 3.3; ATGLR3.3;
AT1G77270.1	unassigned
AT1G32090.1	unassigned
AT1G66190.1	unassigned
AT1G32150.1	bZIP68 basic region/leucine zipper transcription factor 68; AtbZIP68;
AT1G80090.1	CBSX4 CBS domain containing protein 4;
AT1G80080.1	TMM TOO MANY MOUTHS; AtRLP17 Receptor Like Protein 17;
AT1G50590.1	unassigned
AT1G80010.1	FRS8 FAR1-related sequence 8;
AT1G54240.1	unassigned
AT1G50580.1	unassigned
AT1G54250.1	NRPE8A; NRPB8A; ATRPABC16.5;
AT1G54230.1	unassigned
AT1G28480.1	roxy19; GRX480;
AT1G20795.1	unassigned
AT1G54270.1	EIF4A-2 eif4a-2;
AT1G02840.1	SRP34; SR34 Serine/Arginine-Rich Protein Splicing Factor 34; SR1; ATSRP34; At-SR34 Serine/Arginine-Rich Protein Splicing Factor 34;
AT1G02830.1	unassigned
AT1G42550.1	PMI1 PLASTID MOVEMENT IMPAIRED1;
AT1G34160.1	unassigned
AT1G80030.1	unassigned
AT1G50600.1	SCL5 scarecrow-like 5;
AT1G54260.1	unassigned
AT1G80000.1	unassigned
AT1G54220.1	unassigned
AT1G77170.1	unassigned
AT1G58983.1	unassigned
AT1G77130.1	PGSIP2 plant glycogenin-like starch initiation protein 2; GUX3 glucuronic acid substitution of xylan 3;
AT1G23580.1	unassigned
AT1G58936.1	unassigned
AT1G26520.1	unassigned
AT1G57750.1	MAH1 MID-CHAIN ALKANE HYDROXYLASE 1; CYP96A15 "cytochrome P450, family 96, subfamily A, polypeptide 15";
AT1G56080.1	unassigned
AT1G20810.1	unassigned
AT1G58848.1	unassigned
AT1G77150.1	unassigned
AT1G77160.1	unassigned
AT1G77145.1	unassigned
AT1G58766.1	unassigned
AT1G42560.1	MLO9 MILDEW RESISTANCE LOCUS O 9; ATMLO9 ARABIDOPSIS THALIANA MILDEW RESISTANCE LOCUS O 9;
AT1G58807.1	unassigned
AT1G77140.1	VPS45 vacuolar protein sorting 45; ATVPS45;
AT1G54330.1	NAC020 NAC domain containing protein 20; ANAC020 NAC domain containing protein 20;
AT1G34150.1	unassigned
AT1G34140.1	PAB1 poly(A) binding protein 1;
AT1G80070.1	SUS2 ABNORMAL SUSPENSOR 2; EMB33 EMBRYO DEFECTIVE 33; EMB177 EMBRYO DEFECTIVE 177; EMB14 EMBRYO DEFECTIVE 14;
AT1G32170.1	XTR4 xyloglucan endotransglycosylase 4; XTH30 xyloglucan endotransglucosylase/hydrolase 30;
AT1G28490.1	SYP61 syntaxin of plants 61; OSM1; ATSYP61;
AT1G66270.1	BGLU21;
AT1G80060.1	unassigned
AT1G20840.1	TMT1 tonoplast monosaccharide transporter1; AtTMT1;
AT1G80050.1	PHT1.1; ATAPT2; APT2 adenine phosphoribosyl transferase 2;
AT1G22780.1	RPS18A 40S RIBOSOMAL PROTEIN S18; PFL1 POINTED FIRST LEAVES 1; PFL POINTED FIRST LEAVES;
AT1G02810.1	unassigned
AT1G66260.1	unassigned
AT1G20850.1	XCP2 xylem cysteine peptidase 2;
AT1G20860.1	PHT1;8 phosphate transporter 1;8;
AT1G67250.1	unassigned
AT1G67260.1	TCP1;
AT1G66250.1	unassigned
AT1G67270.1	unassigned
AT1G32160.1	unassigned
AT1G20830.1	MCD1 MULTIPLE CHLOROPLAST DIVISION SITE 1;
AT1G23610.1	unassigned
AT1G20816.1	unassigned
AT1G50610.1	PRK5 pollen receptor like kinase 5;
AT1G32200.1	ATS1; ACT1 ACYLTRANSFERASE 1;
AT1G34130.1	STT3B staurosporin and temperature sensitive 3-like b;
AT1G67290.1	GLOX1 glyoxal oxidase 1;
AT1G54280.1	unassigned
AT1G02820.1	LEA3 late embryogenesis abundant 3; AtLEA3;
AT1G62720.1	NG1 novel gene 1; AtNG1;
AT1G32210.1	ATDAD1 DEFENDER AGAINST APOPTOTIC DEATH 1;
AT1G02816.1	unassigned
AT1G54290.1	unassigned
AT1G32180.1	CSLD6 cellulose synthase-like D6; CSLD6 CELLULOSE SYNTHASE LIKE D6; ATCSLD6 cellulose synthase-like D6;
AT1G20823.1	unassigned
AT1G54300.1	unassigned
AT1G50620.1	unassigned
AT1G23600.1	unassigned
AT1G32190.1	unassigned
AT1G02813.1	unassigned
AT1G67280.1	unassigned
AT1G23590.1	unassigned
AT1G74580.1	unassigned
AT1G50700.1	CPK33 calcium-dependent protein kinase 33;
AT1G32050.1	SCAMP5 Secretory carrier membrane protein 5; AtSCAMP5;
AT1G23800.1	ALDH2B7 aldehyde dehydrogenase 2B7; ALDH2B aldehyde dehydrogenase 2B;
AT1G42470.1	unassigned
AT1G09860.1	PUP16 purine permease 16; ATPUP16 purine permease 16;
AT1G09870.1	unassigned
AT1G09850.1	XBCP3 xylem bark cysteine peptidase 3;
AT1G20910.1	unassigned
AT1G22550.1	unassigned
AT1G34095.1	unassigned
AT1G23810.1	unassigned
AT1G50840.1	PolIA polymerase I A; POLGAMMA2 polymerase gamma 2;
AT1G09840.1	SK41 shaggy-like protein kinase 41; HIR1 hypersensitive induced reaction 1; ATSK41 shaggy-like protein kinase 41; AtHIR1;
AT1G20925.1	unassigned
AT1G20920.1	unassigned
AT1G54400.1	unassigned
AT1G54385.1	unassigned
AT1G50830.1	unassigned
AT1G50820.1	unassigned
AT1G20890.1	unassigned
AT1G66040.1	VIM4 VARIANT IN METHYLATION 4; ORTH4 ORTHRUS 4;
AT1G50780.1	unassigned
AT1G66030.1	CYP96A14P "cytochrome P450, family 96, subfamily A, polypeptide 14 pseudogene";
AT1G80280.1	unassigned
AT1G66045.1	unassigned
AT1G50770.1	unassigned
AT1G31970.1	STRS1 STRESS RESPONSE SUPPRESSOR 1;
AT1G74680.1	unassigned
AT1G22830.1	unassigned
AT1G80300.1	NTT1 nucleotide transporter 1; ATNTT1;
AT1G80320.1	unassigned
AT1G09880.1	unassigned
AT1G20900.1	ORE7 ORESARA 7; ESC ESCAROLA; AHL27 AT-hook motif nuclear-localized protein 27;
AT1G50790.1	unassigned
AT1G50800.1	unassigned
AT1G80310.1	MOT2 molybdate transporter 2;
AT1G66020.1	unassigned
AT1G54380.1	unassigned
AT1G66050.1	VIM2 VARIANT IN METHYLATION 2; ORTH5 ORTHRUS 5;
AT1G34070.1	unassigned
AT1G09820.1	unassigned
AT1G37010.1	unassigned
AT1G74690.1	IQD31 IQ-domain 31;
AT1G31950.1	unassigned
AT1G74700.1	TRZ1 tRNAse Z1; NUZ;
AT1G28510.1	unassigned
AT1G67210.1	unassigned
AT1G79610.1	NHX6 Na+/H+ antiporter 6; ATNHX6 ARABIDOPSIS NA+/H+ ANTIPORTER 6;
AT1G31940.1	unassigned
AT1G66000.1	unassigned
AT1G31930.1	XLG3 extra-large GTP-binding protein 3;
AT1G31920.1	unassigned
AT1G65990.1	unassigned
AT1G20950.1	unassigned
AT1G67190.1	unassigned
AT1G80330.1	GA3OX4 gibberellin 3-oxidase 4; ATGA3OX4 ARABIDOPSIS THALIANA GIBBERELLIN 3-OXIDASE 4;
AT1G34060.1	unassigned
AT1G20940.1	unassigned
AT1G37020.1	unassigned
AT1G56120.1	unassigned
AT1G23860.1	SRZ21; SRZ-21; RSZP21 RS-containing zinc finger protein 21; RSZ21 RS-containing zinc finger protein 21; At-RSZ21 RS-containing zinc finger protein 21;
AT1G09812.1	unassigned
AT1G23850.1	unassigned
AT1G23840.1	unassigned
AT1G09815.1	POLD4 polymerase delta 4;
AT1G23830.1	unassigned
AT1G20930.1	CDKB2;2 cyclin-dependent kinase B2;2;
AT1G09830.1	PUR2 purine biosynthesis 2;
AT1G23870.1	TPS9 trehalose-phosphatase/synthase 9; TPS9 TREHALOSE -6-PHOSPHATASE SYNTHASE S9; ATTPS9 trehalose-phosphatase/synthase 9;
AT1G31960.1	unassigned
AT1G34065.1	SAMC2 S-adenosylmethionine carrier 2;
AT1G23890.2	unassigned
AT1G09810.1	ECT11 evolutionarily conserved C-terminal region 11;
AT1G23880.1	unassigned
AT1G77122.1	unassigned
AT1G80270.1	PPR596 PENTATRICOPEPTIDE REPEAT 596;
AT1G66060.1	unassigned
AT1G09932.1	unassigned
AT1G34110.1	unassigned
AT1G28500.1	unassigned
AT1G55910.1	ZIP11 zinc transporter 11 precursor;
AT1G09935.1	unassigned
AT1G09930.1	OPT2 oligopeptide transporter 2; ATOPT2 oligopeptide transporter 2;
AT1G50740.1	unassigned
AT1G23700.1	unassigned
AT1G09910.1	unassigned
AT1G54350.1	ABCD2 ATP-binding cassette D2;
AT1G50760.1	unassigned
AT1G09920.1	unassigned
AT1G20870.1	unassigned
AT1G50750.1	unassigned
AT1G50730.1	unassigned
AT1G09940.1	HEMA2;
AT1G09950.1	RAS1 RESPONSE TO ABA AND SALT 1;
AT1G66145.1	CLE18 CLAVATA3/ESR-RELATED 18;
AT1G11000.1	MLO4 MILDEW RESISTANCE LOCUS O 4; ATMLO4 MILDEW RESISTANCE LOCUS O 4;
AT1G62730.1	unassigned
AT1G02730.1	SOS6 SALT OVERLY SENSITIVE 6; CSLD5 cellulose synthase-like D5; CSLD5 CELLULOSE SYNTHASE LIKE D5; ATCSLD5 cellulose synthase-like D5;
AT1G66150.1	TMK1 transmembrane kinase 1;
AT1G54340.1	ICDH isocitrate dehydrogenase;
AT1G80210.1	BRCC36A BRCA1/BRCA2-containing complex 36 homolog A; AtBRCC36A;
AT1G56100.1	unassigned
AT1G50710.1	AUG4 augmin subunit 4;
AT1G66140.1	ZFP4 zinc finger protein 4;
AT1G66110.1	unassigned
AT1G09960.1	SUT4 sucrose transporter 4; SUC4 SUCROSE TRANSPORTER 4; ATSUT4 SUCROSE TRANSPORTER 4; ATSUC4 SUCROSE TRANSPORTER 4;
AT1G80240.1	DGR1 DUF642 L-GalL responsive gene 1;
AT1G80230.1	unassigned
AT1G50720.1	unassigned
AT1G66120.1	AtAAE11; AAE11 acyl-activating enzyme 11;
AT1G66130.1	unassigned
AT1G80220.1	unassigned
AT1G74670.1	GASA6 GA-stimulated Arabidopsis 6;
AT1G09900.1	unassigned
AT1G10970.1	ZIP4 zinc transporter 4 precursor; ATZIP4;
AT1G22810.1	unassigned
AT1G80245.1	unassigned
AT1G74630.1	unassigned
AT1G74620.1	unassigned
AT1G54370.1	NHX5 sodium hydrogen exchanger 5; ATNHX5 NA+/H+ ANTIPORTER 5;
AT1G66090.1	unassigned
AT1G74640.1	unassigned
AT1G56110.1	NOP56 homolog of nucleolar protein NOP56;
AT1G80260.1	emb1427 embryo defective 1427;
AT1G31990.1	unassigned
AT1G66070.1	unassigned
AT1G66080.1	unassigned
AT1G74660.1	MIF1 mini zinc finger 1;
AT1G74650.1	MYB31 myb domain protein 31; ATY13; ATMYB31 ARABIDOPSIS THALIANA MYB DOMAIN PROTEIN 31;
AT1G74600.1	OTP87 organelle transcript processing 87;
AT1G66100.1	unassigned
AT1G74590.1	GSTU10 glutathione S-transferase TAU 10; ATGSTU10 GLUTATHIONE S-TRANSFERASE TAU 10;
AT1G23740.1	AOR alkenal/one oxidoreductase;
AT1G09890.1	unassigned
AT1G32030.1	unassigned
AT1G10980.1	unassigned
AT1G23730.1	BCA3 beta carbonic anhydrase 3; ATBCA3 BETA CARBONIC ANHYDRASE 3;
AT1G20880.1	unassigned
AT1G23720.1	unassigned
AT1G73860.1	unassigned
AT1G23710.1	unassigned
AT1G23750.1	unassigned
AT1G32020.1	unassigned
AT1G32000.1	unassigned
AT1G49300.1	RABG3E RAB GTPase homolog G3E; ATRABG3E ARABIDOPSIS RAB GTPASE HOMOLOG G3E; ATRAB7 ARABIDOPSIS RAB GTPASE HOMOLOG 7;
AT1G23790.1	unassigned
AT1G32010.1	unassigned
AT1G23780.1	unassigned
AT1G23760.1	PG3 POLYGALACTURONASE 3; JP630;
AT1G23770.1	unassigned
AT1G23560.1	unassigned
AT1G59030.1	unassigned
AT1G57730.1	unassigned
AT1G79160.1	unassigned
AT1G29965.1	unassigned
AT1G03055.1	D27 DWARF27; AtD27 A. thaliana homolog of rice D27;
AT1G34270.1	unassigned
AT1G79640.1	unassigned
[truncated: 25,418 more rows]

## Sheet: S-nitrosylated candidates
Table S2. Summary of all candidate proteins for S-nitrosylation predicted by GPS-SNO 1.0 software using the medium threshold.
Accession number	Protein name
AT3G17600.1	IAA31 indole-3-acetic acid inducible 31
AT1G17745.2	PGDH 3-phosphoglycerate dehydrogenase
AT5G60750.1	unassigned
AT1G29010.1	unassigned
AT2G26610.1	unassigned
AT1G60990.1	unassigned
AT1G61850.1	unassigned
AT1G65410.1	TGD3 TRIGALACTOSYLDIACYLGLYCEROL 3 NAP11 non-intrinsic ABC protein 11 ATNAP11 non-intrinsic ABC protein 11 ABCI13 ATP-binding cassette I13
AT3G56550.1	unassigned
AT3G50022.1	unassigned
AT1G75910.1	EXL4 extracellular lipase 4
AT2G37500.1	unassigned
AT1G10865.1	unassigned
AT1G49360.1	unassigned
AT5G07610.1	unassigned
AT1G42980.1	unassigned
AT2G36695.1	unassigned
AT1G19550.1	unassigned
AT2G17620.1	CYCB2;1 Cyclin B2;1
AT2G26050.1	unassigned
AT1G08500.1	ENODL18 early nodulin-like protein 18 AtENODL18
AT3G32200.1	unassigned
AT1G23870.1	TPS9 trehalose-phosphatase/synthase 9 TPS9 TREHALOSE -6-PHOSPHATASE SYNTHASE S9 ATTPS9 trehalose-phosphatase/synthase 9
AT1G08640.1	CJD1 Chloroplast J-like domain 1
AT1G14990.2	unassigned
AT5G59300.1	UBC7 ubiquitin carrier protein 7 ATUBC7 ARABIDOPSIS THALIANA UBIQUITIN CARRIER PROTEIN 7
AT2G21320.1	BBX18 B-box domain protein 18
AT1G22882.1	unassigned
AT5G15390.1	unassigned
AT1G70290.1	TPS8 trehalose-6-phosphatase synthase S8 ATTPSC ATTPS8
AT4G13880.1	RLP48 receptor like protein 48 AtRLP48 receptor like protein 48
AT1G78310.1	unassigned
AT4G10540.1	unassigned
AT1G47310.1	unassigned
AT3G06200.1	unassigned
AT3G57240.1	BG3 "beta-1,3-glucanase 3"
AT5G27380.1	GSHB GSH2 glutathione synthetase 2
AT1G16960.1	unassigned
AT1G10530.1	unassigned
AT1G11270.1	unassigned
AT1G60010.1	unassigned
AT4G38960.3	BBX19 B-box domain protein 19
AT3G02250.1	unassigned
AT5G18660.1	PCB2 PALE-GREEN AND CHLOROPHYLL B REDUCED 2
AT4G33030.1	SQD1 sulfoquinovosyldiacylglycerol 1
AT1G63100.1	unassigned
AT2G44304.1	unassigned
AT5G01760.1	unassigned
AT1G56020.1	unassigned
AT5G11140.1	unassigned
AT2G21530.1	unassigned
AT3G52330.1	unassigned
AT2G40390.1	unassigned
AT3G45242.1	CPuORF61 conserved peptide upstream open reading frame 61
AT5G62900.1	unassigned
AT5G67620.1	unassigned
AT2G46110.1	PANB1 KPHMT1 ketopantoate hydroxymethyltransferase 1
AT3G42148.1	unassigned
AT4G04078.1	unassigned
AT4G39970.1	unassigned
AT5G46270.1	unassigned
AT3G63490.1	PRPL1 plastid ribosomal protein L1 EMB3126 EMBRYO DEFECTIVE 3126
AT3G23830.1	GRP4 glycine-rich RNA-binding protein 4 GR-RBP4 AtGRP4
AT2G03120.1	SPP signal peptide peptidase ATSPP signal peptide peptidase
AT3G10340.1	PAL4 phenylalanine ammonia-lyase 4
AT5G39770.1	unassigned
AT5G52460.1	EDA41 embryo sac development arrest 41
AT1G69650.1	unassigned
AT1G07150.1	MAPKKK13 mitogen-activated protein kinase kinase kinase 13
AT2G15170.1	unassigned
AT4G17310.1	unassigned
AT3G43400.1	unassigned
AT5G37800.1	RSL1 RHD SIX-LIKE 1 ATRSL1 ARABIDOPSIS THALIANA RHD SIX-LIKE 1
AT1G59535.1	unassigned
AT2G15130.1	unassigned
AT3G46380.1	unassigned
AT4G23930.1	unassigned
AT3G09870.1	unassigned
AT4G05553.1	unassigned
AT3G29690.1	unassigned
AT4G32342.1	unassigned
AT5G26940.1	DPD1 defective in pollen organelle DNA degradation1
AT3G13540.1	MYB5 myb domain protein 5 ATMYB5 myb domain protein 5
AT1G78630.1	emb1473 embryo defective 1473
AT2G46250.1	unassigned
AT5G44600.1	unassigned
AT1G62863.1	unassigned
AT4G03590.1	unassigned
AT2G31670.1	unassigned
AT5G55600.1	unassigned
AT3G20935.1	CYP705A28 "cytochrome P450, family 705, subfamily A, polypeptide 28"
AT1G36580.1	unassigned
AT5G66580.1	unassigned
AT4G37240.1	unassigned
AT4G16146.1	unassigned
AT5G45260.1	SLH1 SENSITIVE TO LOW HUMIDITY 1 RRS1 RESISTANT TO RALSTONIA SOLANACEARUM 1 ATWRKY52 ARABIDOPSIS THALIANA WRKY DOMAIN PROTEIN 52
AT3G63220.2	unassigned
AT5G65080.1	MAF5 MADS AFFECTING FLOWERING 5 AGL68 AGAMOUS-like 68
AT1G68450.1	PDE337 PIGMENT DEFECTIVE 337
AT4G19829.1	unassigned
AT5G18404.1	unassigned
AT2G41470.1	unassigned
AT4G10320.1	unassigned
AT1G80220.1	unassigned
AT4G38100.1	unassigned
AT1G78510.1	SPS1 solanesyl diphosphate synthase 1
AT1G02560.1	NCLPP5 NUCLEAR CLPP 5 NCLPP1 NUCLEAR-ENCODED CLPP 1 CLPP5 nuclear encoded CLP protease 5
AT4G25030.1	unassigned
AT1G32990.1	PRPL11 plastid ribosomal protein l11
AT1G20320.1	unassigned
AT1G61780.1	unassigned
AT1G63020.1	SMD2 SILENCING MOVEMENT DEFICIENT 2 SDE4 POL IVA NUCLEAR RNA POLYMERASE D 1A NRPD1A nuclear RNA polymerase D1A NRPD1
AT5G17660.1	unassigned
AT4G30910.1	unassigned
AT2G14835.1	unassigned
AT2G45300.1	unassigned
AT5G19410.1	ABCG23 ATP-binding cassette G23
AT3G02990.1	HSFA1E heat shock transcription factor A1E ATHSFA1E heat shock transcription factor A1E
AT1G11545.1	XTH8 xyloglucan endotransglucosylase/hydrolase 8
AT2G02955.1	MEE12 maternal effect embryo arrest 12
AT3G56480.1	unassigned
AT1G04960.2	unassigned
AT5G46500.1	unassigned
AT1G60250.1	BBX26 B-box domain protein 26
AT1G10657.1	unassigned
AT2G23690.1	unassigned
AT3G10030.1	unassigned
AT3G22961.1	unassigned
AT3G55900.1	unassigned
AT3G16851.1	unassigned
AT4G37510.1	unassigned
AT5G52010.1	unassigned
AT2G10560.1	unassigned
AT4G24973.1	unassigned
AT5G24314.2	TAC7 PTAC7 plastid transcriptionally active7 PDE225 PIGMENT DEFECTIVE 225
AT1G56050.1	unassigned
AT5G59990.1	unassigned
AT2G24790.1	COL3 CONSTANS-like 3 BBX4 B-box domain protein 4 ATCOL3
AT3G17980.1	C2 C2 domain AtC2 Arabidopsis thaliana C2 domain
AT3G09162.1	unassigned
AT2G19910.1	unassigned
AT4G35783.1	RTFL6 ROTUNDIFOLIA like 6 DVL17 DEVIL 17
AT5G49210.1	unassigned
AT3G55980.1	SZF1 salt-inducible zinc finger 1 ATSZF1
AT5G54830.1	unassigned
AT5G39830.1	DEGP8 DEG PROTEASE 8 DEG8 degradation of periplasmic proteins 8
AT5G50110.1	unassigned
AT5G47850.1	CCR4 CRINKLY4 related 4
AT3G15353.1	MT3 metallothionein 3 ATMT3
AT2G01505.1	CLE16 CLAVATA3/ESR-RELATED 16
AT5G52550.1	unassigned
AT5G59220.1	SAG113 senescence associated gene 113 HAI1 highly ABA-induced PP2C gene 1
AT1G71697.1	CK1 choline kinase 1 CK CHOLINE KINASE ATCK1 choline kinase 1
AT2G29870.1	unassigned
AT5G45590.1	unassigned
AT5G49640.1	unassigned
AT1G18960.1	unassigned
AT1G51055.1	unassigned
AT5G28615.1	unassigned
AT4G00230.1	XSP1 xylem serine peptidase 1
AT4G11010.1	NDPK3 nucleoside diphosphate kinase 3
AT4G23900.1	unassigned
AT5G05940.1	ROPGEF5 ROP (rho of plants) guanine nucleotide exchange factor 5 ATROPGEF5 ROP GUANINE NUCLEOTIDE EXCHANGE FACTOR 5
AT5G50090.1	unassigned
AT1G19090.1	RKF2 receptor-like serine/threonine kinase 2 CRK1 CYSTEINE-RICH RLK (RECEPTOR-LIKE PROTEIN KINASE) 1
AT2G33585.1	unassigned
AT4G16390.1	SVR7 suppressor of variegation 7
AT4G03570.1	unassigned
AT1G01080.2	unassigned
AT5G16610.2	unassigned
AT5G50335.1	unassigned
AT2G06500.1	unassigned
AT1G04100.1	IAA10 indoleacetic acid-induced protein 10
AT3G29638.1	unassigned
AT5G51470.1	unassigned
AT2G22802.1	unassigned
AT4G13850.1	GRP2 glycine rich protein 2 GR-RBP2 glycine-rich RNA-binding protein 2 ATGRP2 GLYCINE-RICH RNA-BINDING PROTEIN 2
AT3G61117.1	unassigned
AT4G04640.1	ATPC1
AT4G11900.1	unassigned
AT5G41071.1	unassigned
AT4G37060.2	PLP5 PATATIN-like protein 5 PLA IVB AtPLAIVB phospholipase A IVB
AT5G43930.4	unassigned
AT1G44085.1	unassigned
AT1G55510.1	BCDH BETA1 branched-chain alpha-keto acid decarboxylase E1 beta subunit
AT2G40560.1	unassigned
AT1G62930.1	RPF3 RNA processing factor 3
AT1G76870.1	unassigned
AT3G50890.1	ZHD7 ZINC FINGER HOMEODOMAIN 7 HB28 homeobox protein 28 AtHB28 homeobox protein 28
AT5G11630.1	NOXY2 nonresponding to oxylipins 2
AT1G17050.1	SPS2 solanesyl diphosphate synthase 2
AT1G61310.1	unassigned
AT1G55010.1	PDF1.5 plant defensin 1.5
AT1G33612.1	unassigned
AT3G18520.2	HDA15 histone deacetylase 15 ATHDA15
AT1G43624.1	unassigned
AT2G20170.1	unassigned
AT2G40820.1	unassigned
AT1G36180.1	ACC2 acetyl-CoA carboxylase 2
AT1G23320.1	TAR1 tryptophan aminotransferase related 1
AT1G34320.1	unassigned
AT5G04730.1	unassigned
AT5G51090.1	unassigned
AT3G21700.3	SGP2 ATSGP2
AT2G26380.1	unassigned
AT1G29390.1	COR413IM2 COLD REGULATED 314 INNER MEMBRANE 2 COR314-TM2 cold regulated 314 thylakoid membrane 2
AT1G29395.1	COR414-TM1 cold regulated 414 thylakoid membrane 1 COR413IM1 COLD REGULATED 314 INNER MEMBRANE 1 COR413-TM1 COLD REGULATED 314 THYLAKOID MEMBRANE 1
AT1G07430.1	HAI2 highly ABA-induced PP2C gene 2 AtAIP1 AIP1 AKT1 interacting protein phosphatase 1
AT2G26470.1	unassigned
AT4G37790.1	HAT22
AT5G16660.1	unassigned
AT1G05810.1	RABA5E RAB GTPase homolog A5E ATRABA5E ARABIDOPSIS THALIANA RAB GTPASE HOMOLOG A5E ATRAB11D ARA-1 ARA
AT2G37480.1	unassigned
AT5G11070.1	unassigned
AT5G59400.2	unassigned
AT2G17120.1	LYP1 LysM-containing receptor protein 1 LYM2 lysM domain GPI-anchored protein 2 precursor CL-1 CEBiP-like 1
AT2G27410.1	unassigned
AT5G42223.1	unassigned
AT2G40140.1	ZFAR1 SZF2 (SALT-INDUCIBLE ZINC FINGER 2 CZF1 ATSZF2
AT3G21890.1	BBX31 B-box domain protein 31
AT1G68810.1	unassigned
AT1G80690.1	unassigned
AT4G02860.1	unassigned
AT2G20825.1	ULT2 ULTRAPETALA 2
AT5G22870.1	unassigned
AT5G26960.1	unassigned
AT1G02860.1	NLA nitrogen limitation adaptation BAH1 BENZOIC ACID HYPERSENSITIVE 1
AT4G15248.1	BBX30 B-box domain protein 30
AT3G01560.1	unassigned
AT2G40940.1	ERS1 ethylene response sensor 1 ERS ETHYLENE RESPONSE SENSOR
AT3G22020.1	unassigned
AT2G13630.1	unassigned
AT5G28380.1	unassigned
AT5G44574.1	unassigned
AT2G22145.1	unassigned
AT5G66840.1	unassigned
AT3G44210.1	unassigned
AT1G73780.1	unassigned
AT3G20700.1	unassigned
AT5G03000.1	unassigned
AT5G08660.1	unassigned
AT3G06455.1	unassigned
AT5G15420.1	unassigned
AT5G43570.1	unassigned
AT5G08220.1	unassigned
AT1G50040.1	unassigned
AT3G19680.1	unassigned
AT5G50175.1	unassigned
AT3G18980.1	ETP1 EIN2 targeting protein1
AT5G67000.1	unassigned
AT1G64142.1	CPuORF23 conserved peptide upstream open reading frame 23
AT2G25312.1	unassigned
AT2G33230.1	YUC7 YUCCA 7
AT4G12382.1	unassigned
AT3G07310.1	unassigned
AT3G16500.1	PAP1 phytochrome-associated protein 1 IAA26 indole-3-acetic acid inducible 26
AT1G67100.1	LBD40 LOB domain-containing protein 40
AT3G02550.1	LBD41 LOB domain-containing protein 41
AT4G39040.1	unassigned
AT1G15600.1	unassigned
AT3G53670.1	unassigned
AT5G14370.1	unassigned
AT5G10695.1	unassigned
AT4G17250.1	unassigned
AT4G00600.1	unassigned
AT5G39420.1	cdc2cAt CDC2C
AT3G10980.1	unassigned
AT2G17540.2	unassigned
AT3G62460.1	unassigned
AT4G15910.1	DI21 drought-induced 21 ATDI21 drought-induced 21
AT2G04032.1	ZIP7 zinc transporter 7 precursor
AT4G25990.2	CIL
AT5G27200.1	ACP5 acyl carrier protein 5
AT5G03555.1	NCS1 nucleobase cation symporter 1 AtNCS1
AT1G61180.2	unassigned
AT3G02750.3	unassigned
AT2G37030.1	unassigned
AT3G43870.1	unassigned
AT2G21340.1	unassigned
AT4G18230.1	unassigned
AT5G50970.1	unassigned
AT1G20130.1	unassigned
AT3G04290.1	LTL1 Li-tolerant lipase 1 ATLTL1
AT4G20160.1	unassigned
AT4G11175.1	unassigned
AT2G25100.1	unassigned
AT4G28030.1	unassigned
AT4G32520.1	SHM3 serine hydroxymethyltransferase 3 AtSHMT3 SERINE HYDROXYMETHYLTRANSFERASE 3
AT1G78660.1	GGH1 gamma-glutamyl hydrolase 1 ATGGH1 gamma-glutamyl hydrolase 1
AT1G64780.1	ATAMT1;2 ammonium transporter 1;2 AMT1;2 ammonium transporter 1;2
AT2G38570.1	unassigned
AT3G24216.1	unassigned
AT4G29840.1	TS THREONINE SYNTHASE MTO2 METHIONINE OVER-ACCUMULATOR 2
AT5G34780.1	unassigned
AT1G19490.1	unassigned
AT1G52720.1	unassigned
AT3G59950.1	unassigned
AT4G24110.1	unassigned
AT5G10650.1	unassigned
AT1G30757.1	unassigned
AT1G33670.1	unassigned
AT1G48350.1	EMB3105 EMBRYO DEFECTIVE 3105
AT1G60220.1	ULP1D UB-like protease 1D OTS1 OVERLY TOLERANT TO SALT 1
AT1G69350.1	unassigned
AT4G16900.1	unassigned
AT2G25870.1	unassigned
AT5G67590.1	FRO1 FROSTBITE1
ATMG00490.1	ORF107C
AT1G68510.1	LBD42 LOB domain-containing protein 42
AT5G56260.1	unassigned
AT3G52380.1	PDE322 PIGMENT DEFECTIVE 322 CP33 chloroplast RNA-binding protein 33
AT3G58590.1	unassigned
AT1G77855.1	unassigned
AT5G22190.1	unassigned
AT5G66660.1	unassigned
AT1G68765.1	IDA INFLORESCENCE DEFICIENT IN ABSCISSION
AT1G29900.1	VEN3 VENOSA 3 CARB carbamoyl phosphate synthetase B
AT2G07362.1	unassigned
AT4G22730.1	unassigned
AT1G03510.1	unassigned
AT3G44428.1	unassigned
AT4G04695.1	CPK31 calcium-dependent protein kinase 31
AT2G17290.1	CPK6 calcium dependent protein kinase 6 ATCPK6 ARABIDOPSIS THALIANA CALCIUM-DEPENDENT PROTEIN KINASE 6 ATCDPK3 ARABIDOPSIS THALIANA CALMODULIN-DOMAIN PROTEIN KINASE 3
AT2G28920.1	unassigned
AT4G35310.1	CPK5 calmodulin-domain protein kinase 5 ATCPK5
AT4G20900.1	TDM1 MS5 MALE-STERILE 5
AT3G10970.1	unassigned
AT3G61380.1	TRM14 TON1 Recruiting Motif 14
AT4G25110.1	MCP1c metacaspase 1c MC2 metacaspase 2 AtMCP1c metacaspase 1c AtMC2 metacaspase 2
AT3G44630.3	unassigned
AT4G32100.1	unassigned
AT5G25102.1	unassigned
AT3G13780.1	unassigned
AT5G05220.1	unassigned
AT1G78930.1	unassigned
ATMG00580.1	NAD4 NADH dehydrogenase subunit 4
AT2G17240.1	unassigned
AT2G19680.1	unassigned
AT4G01245.1	unassigned
AT5G01020.1	unassigned
AT1G65390.1	PP2-A5 phloem protein 2 A5 ATPP2-A5 phloem protein 2 A5
AT1G02305.1	unassigned
AT1G52150.2	ICU4 INCURVATA 4 CNA CORONA ATHB15 ATHB-15
AT2G47370.1	unassigned
AT4G19380.1	unassigned
AT3G05000.1	unassigned
AT4G19480.1	unassigned
AT4G29480.1	unassigned
AT5G16530.1	PIN5 PIN-FORMED 5
AT4G25845.1	unassigned
AT5G51610.1	unassigned
AT1G09060.3	unassigned
AT5G59170.1	unassigned
AT4G08980.1	FBW2 F-BOX WITH WD-40 2
AT1G52730.2	unassigned
AT1G56430.1	NAS4 nicotianamine synthase 4 ATNAS4 ARABIDOPSIS THALIANA NICOTIANAMINE SYNTHASE 4
AT2G31560.1	unassigned
AT2G34200.1	unassigned
AT2G40670.2	RR16 response regulator 16 ARR16 response regulator 16
AT4G18620.1	RCAR7 regulatory components of ABA receptor 7 PYL13 PYR1-like 13
AT4G07410.1	PCN POPCORN
AT5G23020.1	MAM3 MAM-L METHYLTHIOALKYMALATE SYNTHASE-LIKE IMS2 2-isopropylmalate synthase 2
AT3G16370.1	unassigned
AT3G54850.1	PUB14 plant U-box 14 ATPUB14
AT5G22545.1	unassigned
AT3G50650.1	unassigned
AT5G66770.1	unassigned
AT4G22030.1	unassigned
AT2G46190.1	unassigned
AT3G03773.2	unassigned
AT4G20250.1	unassigned
AT1G75020.1	LPAT4 lysophosphatidyl acyltransferase 4
AT3G50800.1	unassigned
AT5G61380.1	TOC1 TIMING OF CAB EXPRESSION 1 PRR1 PSEUDO-RESPONSE REGULATOR 1 AtTOC1 TIMING OF CAB EXPRESSION 1 APRR1
AT1G49630.1	PREP2 presequence protease 2 ATPREP2 presequence protease 2
AT1G06570.1	PDS1 phytoene desaturation 1 HPPD 4-hydroxyphenylpyruvate dioxygenase HPD 4-hydroxyphenylpyruvate dioxygenase
AT4G28820.1	unassigned
AT1G04050.1	SUVR1 homolog of SU(var)3-9 1 SDG13 SET DOMAIN PROTEIN 13
AT1G22040.1	unassigned
AT3G21880.1	BBX10 B-box domain protein 10
AT3G10330.1	unassigned
AT4G30560.1	CNGC9 cyclic nucleotide gated channel 9 ATCNGC9 cyclic nucleotide gated channel 9
AT2G18870.1	VIL4 VIN3-like 4 VEL3 vernalization5/VIN3-like 3
AT5G49140.1	unassigned
AT1G70000.1	unassigned
AT3G10660.1	CPK2 calmodulin-domain protein kinase cdpk isoform 2 ATCPK2
AT3G48690.1	CXE12 ATCXE12 ARABIDOPSIS THALIANA CARBOXYESTERASE 12
AT5G18362.1	unassigned
AT4G10130.1	unassigned
AT2G14440.1	unassigned
AT4G25670.1	unassigned
AT3G17668.1	ENA ENHANCER OF ATNSI ACTIVITY
AT5G04950.1	NAS1 nicotianamine synthase 1 ATNAS1 ARABIDOPSIS THALIANA NICOTIANAMINE SYNTHASE 1
AT1G79060.1	unassigned
AT2G38390.1	unassigned
AT2G41900.1	OXS2 OXIDATIVE STRESS 2
AT5G08480.2	unassigned
AT5G53450.1	ORG1 OBP3-responsive gene 1
AT1G53050.1	unassigned
AT2G29380.1	HAI3 highly ABA-induced PP2C gene 3
AT4G33130.1	unassigned
AT1G54570.1	PES1 phytyl ester synthase 1
AT2G39590.1	unassigned
AT2G47840.1	Tic20-II translocon at the inner envelope membrane of chloroplasts 20-II AtTic20-II translocon at the inner envelope membrane of chloroplasts 20-II
AT4G04700.1	CPK27 calcium-dependent protein kinase 27
AT1G62710.1	BETAVPE BETA-VPE beta vacuolar processing enzyme
AT1G27460.1	NPGR1 no pollen germination related 1
AT3G12203.1	scpl17 serine carboxypeptidase-like 17
AT3G18170.1	unassigned
AT1G06925.1	unassigned
AT3G48150.1	CDC23 APC8 anaphase-promoting complex subunit 8
AT5G45190.2	unassigned
AT1G75160.1	unassigned
AT1G75880.1	unassigned
AT3G04820.1	unassigned
AT1G76360.1	unassigned
AT3G13600.1	unassigned
AT5G56080.1	NAS2 nicotianamine synthase 2 ATNAS2 ARABIDOPSIS THALIANA NICOTIANAMINE SYNTHASE 2
AT3G01580.1	unassigned
AT3G08950.1	HCC1 homologue of the copper chaperone SCO1
AT3G26720.1	unassigned
AT2G20515.1	unassigned
AT3G01572.1	unassigned
AT4G00840.1	unassigned
AT4G26210.1	unassigned
AT5G35900.1	LBD35 LOB domain-containing protein 35
AT3G23680.1	unassigned
AT3G52710.1	unassigned
AT4G15480.1	UGT84A1
AT4G37750.1	DRG DRAGON CKC1 COMPLEMENTING A PROTEIN KINASE C MUTANT 1 CKC ANT AINTEGUMENTA
AT4G11480.1	CRK32 cysteine-rich RLK (RECEPTOR-like protein kinase) 32
AT3G28270.2	unassigned
AT5G56960.1	unassigned
AT1G19400.1	unassigned
AT1G32020.1	unassigned
AT3G61530.1	PANB2
AT5G67130.1	unassigned
AT4G39300.1	unassigned
AT5G47660.1	unassigned
AT5G05840.1	unassigned
AT3G44240.1	unassigned
AT5G09950.1	MEF7 mitochondrial editing factor 7
AT5G48410.1	GLR1.3 glutamate receptor 1.3 ATGLR1.3 ARABIDOPSIS THALIANA GLUTAMATE RECEPTOR 1.3
AT2G02240.1	MEE66 maternal effect embryo arrest 66
AT2G34357.1	unassigned
AT5G45380.1	DUR3 DEGRADATION OF UREA 3 ATDUR3
AT3G61470.1	LHCA2 photosystem I light harvesting complex gene 2
AT5G54520.1	unassigned
AT5G57123.1	unassigned
AT1G72360.2	HRE1 HYPOXIA RESPONSIVE ERF (ETHYLENE RESPONSE FACTOR) 1 ERF73 ethylene response factor 73 AtERF73
AT4G35130.1	unassigned
AT4G07524.1	unassigned
AT5G65495.1	unassigned
AT1G37010.1	unassigned
AT2G38304.1	unassigned
AT2G22905.1	unassigned
AT4G28590.1	MRL7 Mesophyll-cell RNAi Library line 7
AT4G33280.1	unassigned
AT2G23142.1	unassigned
AT5G15265.1	unassigned
AT1G49650.1	unassigned
AT2G03780.1	unassigned
AT5G40500.1	unassigned
AT1G07490.1	RTFL3 ROTUNDIFOLIA like 3 DVL9 DEVIL 9
AT5G45730.1	unassigned
AT2G41850.1	PGAZAT polygalacturonase abscission zone A. thaliana ADPG2 ARABIDOPSIS DEHISCENCE ZONE POLYGALACTURONASE 2
AT4G26960.1	unassigned
AT4G35589.1	unassigned
AT1G61105.1	unassigned
AT3G62160.1	unassigned
AT5G44960.1	unassigned
AT3G19830.1	NTMC2TYPE5.2 NTMC2T5.2
AT4G19390.1	unassigned
AT5G24879.1	unassigned
AT1G70760.1	NdhL NADH dehydrogenase-like complex L CRR23 CHLORORESPIRATORY REDUCTION 23
AT3G16980.1	NRPE9A NRPD9A NRPB9A
AT4G16265.1	NRPE9B NRPD9B NRPB9B
AT1G27680.1	APL2 ADPGLC-PPase large subunit
AT1G65310.1	XTH17 xyloglucan endotransglucosylase/hydrolase 17 ATXTH17 XYLOGLUCAN ENDOTRANSGLUCOSYLASE/HYDROLASE 17
AT4G30280.1	XTH18 xyloglucan endotransglucosylase/hydrolase 18 ATXTH18 XYLOGLUCAN ENDOTRANSGLUCOSYLASE/HYDROLASE 18
AT5G26880.1	AGL26 AGAMOUS-like 26
AT5G36940.1	CAT3 cationic amino acid transporter 3
AT5G37360.1	unassigned
AT1G78210.1	unassigned
AT2G22650.1	unassigned
AT3G13030.1	unassigned
AT4G34881.1	unassigned
AT1G01210.1	unassigned
AT3G56380.1	RR17 response regulator 17 ARR17 response regulator 17
AT3G59320.1	unassigned
AT4G07950.1	unassigned
AT4G24650.1	IPT4 isopentenyltransferase 4 ATIPT4 ARABIDOPSIS THALIANA ISOPENTENYLTRANSFERASE 4
AT5G48400.2	GLR1.2 GLUTAMATE RECEPTOR 1.2 ATGLR1.2
AT2G20562.1	unassigned
AT3G58320.1	unassigned
AT1G68840.1	TEM2 TEMPRANILLO 2 RAV2 related to ABI3/VP1 2 RAP2.8 RELATED TO AP2 8 EDF2 ETHYLENE RESPONSE DNA BINDING FACTOR 2 AtRAV2
AT2G44140.1	unassigned
AT3G20290.1	EHD1 EPS15 homology domain 1 ATEHD1 EPS15 homology domain 1
AT3G61763.1	unassigned
AT1G29180.1	unassigned
AT3G22104.1	unassigned
AT3G60647.1	unassigned
AT4G12990.1	unassigned
AT5G66740.1	unassigned
AT4G10510.1	unassigned
AT2G20230.1	unassigned
AT3G55720.1	unassigned
AT5G37260.1	RVE2 REVEILLE 2 CIR1 CIRCADIAN 1
AT5G61430.1	NAC100 NAC domain containing protein 100 ATNAC5 ANAC100 NAC domain containing protein 100
AT2G15690.1	unassigned
AT1G09490.1	unassigned
AT1G16230.1	unassigned
AT1G77600.3	unassigned
AT3G02010.1	unassigned
AT4G12170.1	unassigned
AT3G15770.1	unassigned
AT3G51850.1	CPK13 calcium-dependent protein kinase 13
AT4G36140.1	unassigned
AT1G53910.1	RAP2.12 related to AP2 12
AT2G37450.2	UMAMIT13 Usually multiple acids move in and out Transporters 13
AT2G47520.1	HRE2 HYPOXIA RESPONSIVE ERF (ETHYLENE RESPONSE FACTOR) 2 ERF71 ethylene response factor 71 AtERF71 Arabidopsis thaliana ethylene response factor 71
AT3G14230.1	RAP2.2 related to AP2 2
AT3G16770.1	RAP2.3 RELATED TO AP2 3 ERF72 ETHYLENE RESPONSE FACTOR 72 EBP ethylene-responsive element binding protein ATEBP ethylene-responsive element binding protein
AT4G00450.1	MED12 mediator 12 CRP CRYPTIC PRECOCIOUS CCT CENTER CITY
AT4G31441.1	unassigned
AT1G74600.1	OTP87 organelle transcript processing 87
AT2G37000.1	unassigned
AT5G23690.1	unassigned
AT4G33700.1	unassigned
AT1G28815.1	unassigned
AT4G00620.1	EMB3127 EMBRYO DEFECTIVE 3127
AT5G23310.1	FSD3 Fe superoxide dismutase 3
AT5G45410.1	unassigned
AT4G22390.1	unassigned
AT4G22420.1	unassigned
AT5G01860.1	unassigned
AT2G46455.1	unassigned
AT3G02885.1	GASA5 GAST1 protein homolog 5
AT3G14110.3	FLU FLUORESCENT IN BLUE LIGHT
AT5G18510.1	unassigned
AT3G32036.1	unassigned
AT2G12400.1	unassigned
AT2G23171.1	unassigned
AT3G57100.1	unassigned
AT5G49360.1	BXL1 beta-xylosidase 1 ATBXL1 BETA-XYLOSIDASE 1
AT1G09600.1	unassigned
AT1G17285.1	unassigned
AT1G67400.1	unassigned
AT1G79630.1	unassigned
AT4G15320.1	CSLB06 cellulose synthase-like B6 CSLB06 ATCSLB6 CELLULOSE SYNTHASE LIKE B6 ATCSLB06 cellulose synthase-like B6
AT5G52740.1	unassigned
AT4G13710.1	unassigned
AT3G20270.1	unassigned
AT1G11720.2	SS3 starch synthase 3 ATSS3 starch synthase 3
AT1G76710.1	SDG26 SET domain group 26 ASHH1 ASH1-RELATED PROTEIN 1 ASHH1 ASH1 RELATED PROTEIN 1
AT4G21213.1	unassigned
AT4G28050.1	TET7 tetraspanin7
AT2G31110.2	TBL40 TRICHOME BIREFRINGENCE-LIKE 40
AT3G07270.1	unassigned
AT2G42700.2	unassigned
AT1G75430.1	BLH11 BEL1-like homeodomain 11
AT2G20740.1	unassigned
AT3G52430.1	PAD4 PHYTOALEXIN DEFICIENT 4 ATPAD4 ARABIDOPSIS PHYTOALEXIN DEFICIENT 4
AT1G08390.1	unassigned
AT1G03680.1	TRX-M1 THIOREDOXIN M-TYPE 1 THM1 thioredoxin M-type 1 ATM1 ARABIDOPSIS THIOREDOXIN M-TYPE 1 ATHM1 thioredoxin M-type 1
AT5G44000.1	unassigned
AT5G48070.1	XTH20 xyloglucan endotransglucosylase/hydrolase 20 ATXTH20 XYLOGLUCAN ENDOTRANSGLUCOSYLASE/HYDROLASE 20
AT5G65560.1	unassigned
AT2G20616.1	unassigned
AT2G20815.1	QWRF3 QWRF domain containing 3
AT1G14310.1	unassigned
AT3G45110.1	unassigned
AT5G52770.1	unassigned
AT2G28330.1	unassigned
AT2G31210.1	unassigned
AT3G25810.1	unassigned
AT5G24930.1	COL4 CONSTANS-like 4 BBX5 B-box domain protein 5 ATCOL4
AT1G15990.1	CNGC7 cyclic nucleotide gated channel 7 ATCNGC7 cyclic nucleotide gated channel 7
AT3G25170.1	RALFL26 ralf-like 26
AT1G51240.1	unassigned
AT1G55535.1	unassigned
AT4G28660.2	PSB28 photosystem II reaction center PSB28 protein
AT5G01900.1	WRKY62 WRKY DNA-binding protein 62 ATWRKY62 ARABIDOPSIS THALIANA WRKY DNA-BINDING PROTEIN 62
AT3G62100.1	IAA30 indole-3-acetic acid inducible 30
AT1G31770.1	ABCG14 ATP-binding cassette G14
AT2G43235.1	unassigned
AT4G25820.1	XTR9 xyloglucan endotransglycosylase 9 XTH14 xyloglucan endotransglucosylase/hydrolase 14 ATXTH14
AT1G80960.2	unassigned
AT3G16320.1	CDC27a
AT1G18830.1	unassigned
AT3G43900.1	unassigned
AT1G65000.1	unassigned
AT4G15290.1	CSLB05 ATCSLB5 CELLULOSE SYNTHASE LIKE 5 ATCSLB05
AT5G28620.1	unassigned
AT1G07550.1	unassigned
AT1G17450.2	unassigned
AT2G48121.2	unassigned
AT3G20340.1	unassigned
AT4G16080.1	unassigned
AT2G23810.1	TET8 tetraspanin8
AT1G17000.1	TPS3 trehalose-phosphatase/synthase 3 TPS3 TREHALOSE -6-PHOSPHATASE SYNTHASE S3 ATTPS3 trehalose-phosphatase/synthase 3
AT1G71720.1	RLSB RbcL mRNA S1 binding domain protein PDE338 PIGMENT DEFECTIVE 338
AT2G17700.1	STY8 serine/threonine/tyrosine kinase 8
AT3G28060.1	UMAMIT43-psi Usually multiple acids move in and out Transporters 43-pseudogene
AT3G59780.1	unassigned
AT3G62097.1	unassigned
AT4G04710.1	CPK22 calcium-dependent protein kinase 22
AT3G44620.2	unassigned
AT5G37940.1	unassigned
AT5G44680.1	unassigned
AT2G46290.1	unassigned
AT3G44670.1	unassigned
AT3G52470.1	unassigned
AT4G21980.2	ATG8A AUTOPHAGY-RELATED 8A APG8A AUTOPHAGY 8A
AT4G06490.1	unassigned
AT4G26870.1	unassigned
AT3G63088.1	RTFL14 ROTUNDIFOLIA like 14 DVL14 DEVIL 14
AT1G71530.1	unassigned
AT4G10680.1	unassigned
AT3G26750.1	unassigned
AT3G07390.1	AIR12 Auxin-Induced in Root cultures 12
AT2G34315.1	unassigned
AT1G78600.2	STH3 SALT TOLERANCE HOMOLOG 3 LZF1 light-regulated zinc finger protein 1 DBB3 DOUBLE B-BOX 3 BBX22 B-box domain protein 22
AT3G03720.1	CAT4 cationic amino acid transporter 4
AT3G54320.1	WRI1 WRINKLED 1 WRI WRINKLED ATWRI1 ASML1 ACTIVATOR OF SPO(MIN)::LUC1
AT3G60966.1	unassigned
AT5G06130.2	unassigned
AT1G28150.1	unassigned
AT5G42210.1	unassigned
AT4G19160.2	unassigned
AT4G10240.1	bbx23 B-box domain protein 23
AT4G19600.1	CYCT1;4
AT4G28500.1	SND2 SECONDARY WALL-ASSOCIATED NAC DOMAIN PROTEIN 2 NAC073 NAC domain containing protein 73 ANAC073 NAC domain containing protein 73
AT5G19120.1	unassigned
AT5G64343.1	CPuORF38 conserved peptide upstream open reading frame 38
AT5G02600.2	NPCC6 nuclear-enriched phloem companion cell gene 6 NAKR1 SODIUM POTASSIUM ROOT DEFECTIVE 1
AT4G24690.1	NBR1 next to BRCA1 gene 1 AtNBR1 Arabidopsis thaliana next to BRCA1 gene 1
AT4G26500.1	SUFE1 SULFUR E 1 EMB1374 MBRYO DEFECTIVE 1374 CPSUFE chloroplast sulfur E ATSUFE ARABIDOPSIS THALIANA SULFUR E
AT2G15420.1	unassigned
AT5G23340.1	unassigned
AT1G74080.1	MYB122 myb domain protein 122 ATMYB122 MYB DOMAIN PROTEIN 122
AT2G13895.1	unassigned
AT3G14930.1	HEME1
AT5G28650.1	WRKY74 WRKY DNA-binding protein 74 ATWRKY74 ARABIDOPSIS THALIANA WRKY DNA-BINDING PROTEIN 74
AT1G09830.1	PUR2 purine biosynthesis 2
AT3G16350.1	unassigned
AT4G03520.1	ATHM2
AT5G58910.1	LAC16 laccase 16
AT5G60890.1	MYB34 myb domain protein 34 ATR1 ALTERED TRYPTOPHAN REGULATION 1 ATMYB34
AT2G19385.1	unassigned
AT4G13095.1	LCR37 low-molecular-weight cysteine-rich 37
AT2G40690.1	SFD1 SUPPRESSOR OF FATTY ACID DESATURASE DEFICIENCY 1 GLY1
AT4G18740.1	unassigned
AT5G40270.1	unassigned
AT2G26300.1	GPA1 G PROTEIN ALPHA SUBUNIT 1 GP ALPHA 1 G protein alpha subunit 1 ATGPA1 ARABIDOPSIS THALIANA G PROTEIN ALPHA SUBUNIT 1
AT3G01961.1	unassigned
AT2G17210.1	unassigned
AT2G31432.1	unassigned
AT1G66340.1	ETR1 ETHYLENE RESPONSE 1 ETR ETHYLENE RESPONSE EIN1 ETHYLENE INSENSITIVE 1 AtETR1
AT4G15970.1	unassigned
AT5G25440.1	unassigned
AT1G77930.1	unassigned
AT5G43910.2	unassigned
AT3G51560.1	unassigned
AT4G38470.1	STY46 serine/threonine/tyrosine kinase 46
AT3G57510.1	ADPG1
AT4G03260.1	unassigned
AT2G18530.1	unassigned
AT2G23200.1	unassigned
AT2G26030.1	unassigned
AT2G41630.1	TFIIB transcription factor IIB
AT2G44065.1	unassigned
AT3G45285.1	unassigned
AT1G62410.1	unassigned
AT3G21150.1	EIP6 EMF1-Interacting Protein 1 BBX32 B-box domain protein 32 AtBBX32
AT3G44480.1	RPP1 recognition of peronospora parasitica 1 cog1
AT5G01700.2	unassigned
AT5G06330.1	unassigned
AT5G12180.1	CPK17 calcium-dependent protein kinase 17
AT3G22650.1	SFL61 S-LOCUS F-BOX 61 CEG CEGENDUO ATSFL61 S-LOCUS F-BOX 61
AT1G33770.1	unassigned
AT3G47460.1	ATSMC2
AT4G00710.1	BSK3 brassinosteroid-signaling kinase 3
AT5G62410.1	TTN3 TITAN 3 SMC2 structural maintenance of chromosomes 2 ATSMC4 ATCAP-E1
AT5G56840.1	unassigned
AT2G17530.1	unassigned
AT3G21110.1	PURC PURIN C PUR7 purin 7 ATPURC
AT3G50040.1	unassigned
AT4G35500.2	unassigned
AT4G38900.1	unassigned
AT5G12323.1	unassigned
AT2G14510.1	unassigned
AT2G22450.1	RIBA2 homolog of ribA 2 AtRIBA2
AT3G26940.1	CDG1 CONSTITUTIVE DIFFERENTIAL GROWTH 1
AT3G50651.1	unassigned
AT2G31170.1	SYCO ARATH cysteinyl t-RNA synthetase FIONA FIONA
AT3G56230.1	unassigned
AT1G70570.2	unassigned
AT3G05730.1	unassigned
AT5G47390.1	unassigned
AT5G14020.1	unassigned
AT3G61510.1	AT-ACS1 ARABIDOPSIS THALIANA 1-AMINOCYCLOPROPANE-1-CARBOXYLATE SYNTHASE 1 ACS1 ACC synthase 1
AT1G06360.1	unassigned
AT1G19840.1	unassigned
AT4G30845.1	unassigned
AT5G22530.1	unassigned
AT5G14760.1	FIN4 FLAGELLIN-INSENSITIVE 4 AO L-aspartate oxidase
AT1G06350.1	AtADS4 ADS4 delta 9 desaturase 4
AT1G14687.1	ZHD14 ZINC FINGER HOMEODOMAIN 14 HB32 homeobox protein 32 AtHB32 homeobox protein 32
AT1G53080.1	unassigned
AT3G04732.1	unassigned
AT5G18710.1	unassigned
AT1G76850.1	SEC5A exocyst complex component sec5
AT5G58060.2	YKT61 ATYKT61 ATGP1
AT2G05910.1	unassigned
AT4G33200.1	XI-I XI-15 MYOSIN XI-15 ATXI-I MYOSIN XI I
AT3G13390.1	sks11 SKU5 similar 11
AT4G01250.1	WRKY22 AtWRKY22
AT1G64510.1	unassigned
AT4G11211.1	unassigned
AT4G13630.1	unassigned
AT5G24960.1	CYP71A14 "cytochrome P450, family 71, subfamily A, polypeptide 14"
AT3G23930.1	unassigned
AT5G26690.1	unassigned
AT1G33250.1	unassigned
AT2G39910.1	unassigned
AT3G04670.1	WRKY39 WRKY DNA-binding protein 39 ATWRKY39 WRKY DNA-BINDING PROTEIN 39
AT1G78970.2	LUP1 lupeol synthase 1 ATLUP1 ARABIDOPSIS THALIANA LUPEOL SYNTHASE 1
AT1G03320.1	unassigned
AT1G32415.1	unassigned
AT2G07180.1	unassigned
AT3G58060.1	unassigned
AT1G09130.3	unassigned
AT2G34224.1	unassigned
AT4G03723.1	unassigned
AT4G13310.1	CYP71A20 "cytochrome P450, family 71, subfamily A, polypeptide 20"
AT3G46120.1	PAP19 purple acid phosphatase 19 ATPAP19 PURPLE ACID PHOSPHATASE 19
AT4G34570.1	THY-2 thymidylate synthase 2
AT1G08730.1	XIC ATXIC MYOSIN XI C
AT1G24380.1	unassigned
AT3G02770.1	unassigned
AT5G14650.1	unassigned
AT4G05200.1	CRK25 cysteine-rich RLK (RECEPTOR-like protein kinase) 25
AT2G40130.2	unassigned
AT3G19250.1	unassigned
AT5G42591.1	unassigned
AT1G60830.1	unassigned
AT3G13870.1	RHD3 ROOT HAIR DEFECTIVE 3 GOM8 GOLGI MUTANT 8
AT4G13290.1	CYP71A19 "cytochrome P450, family 71, subfamily A, polypeptide 19"
ATCG00760.1	RPL36 ribosomal protein L36
AT2G31700.1	unassigned
AT3G45140.1	LOX2 lipoxygenase 2 ATLOX2 ARABIODOPSIS THALIANA LIPOXYGENASE 2
AT5G03970.1	unassigned
AT1G09920.1	unassigned
AT3G54030.1	BSK6 brassinosteroid-signaling kinase 6
AT5G16450.1	unassigned
AT1G08550.1	NPQ1 non-photochemical quenching 1 AVDE1 ARABIDOPSIS VIOLAXANTHIN DE-EPOXIDASE 1
AT3G07150.1	unassigned
AT2G34370.1	unassigned
AT3G09032.1	unassigned
AT3G54970.1	unassigned
AT1G77580.2	unassigned
AT5G07300.1	BON2 BONZAI 2
AT5G19470.1	NUDX24 nudix hydrolase homolog 24 NUDT24 nudix hydrolase homolog 24 atnudt24 nudix hydrolase homolog 24
AT5G60480.1	ZHD12 ZINC FINGER HOMEODOMAIN 12 HB26 homeobox protein 26 AtHB26 homeobox protein 26
AT1G68210.1	PRR6 APRR6 pseudo-response regulator 6
AT5G04870.1	CPK1 calcium dependent protein kinase 1 ATCPK1
AT1G72480.1	unassigned
AT1G36756.1	unassigned
AT3G12200.2	Nek7 NIMA-related kinase 7 AtNek7 NIMA-related kinase 7
AT4G23840.1	unassigned
AT5G47770.1	FPS1 farnesyl diphosphate synthase 1
AT2G24280.1	unassigned
AT2G34450.2	unassigned
AT3G05920.1	unassigned
AT1G09150.1	unassigned
AT1G69470.1	unassigned
AT2G39790.1	unassigned
AT3G48600.2	unassigned
AT3G13450.1	DIN4 DARK INDUCIBLE 4
AT3G16610.1	unassigned
AT2G05810.1	unassigned
AT5G10460.1	unassigned
AT5G26930.1	GATA23 GATA transcription factor 23
AT5G39720.1	AIG2L avirulence induced gene 2 like protein
AT5G54390.1	HL HAL2-like ATAHL AHL HAL2-like
AT4G23880.1	unassigned
AT2G07787.1	unassigned
AT5G17220.1	TT19 TRANSPARENT TESTA 19 GSTF12 glutathione S-transferase phi 12 GST26 GLUTATHIONE S-TRANSFERASE 26 ATGSTF12 ARABIDOPSIS THALIANA GLUTATHIONE S-TRANSFERASE PHI 12
AT5G18570.1	EMB3138 EMBRYO DEFECTIVE 3138 EMB269 EMBRYO DEFECTIVE 269 CPSAR1 chloroplastic SAR1 ATOBGL OBG-like protein ATOBGC
AT5G63340.1	unassigned
AT3G28790.1	unassigned
AT5G26110.1	unassigned
AT2G30590.1	WRKY21 WRKY DNA-binding protein 21
AT2G32540.1	CSLB04 cellulose synthase-like B4 CSLB04 CELLULOSE SYNTHASE LIKE B4 ATCSLB4 CELLULOSE SYNTHASE LIKE B4 ATCSLB04 cellulose synthase-like B4
AT5G53870.1	ENODL1 early nodulin-like protein 1 AtENODL1
AT3G26539.1	unassigned
AT1G48175.1	TAD1 tRNA adenosine deaminase 1 emb2191 embryo defective 2191
AT2G23660.1	LBD10 LOB domain-containing protein 10
AT3G07650.1	COL9 CONSTANS-like 9 BBX7 B-box domain protein 7
AT4G03410.2	unassigned
AT4G29750.1	unassigned
AT5G24080.1	unassigned
AT5G48250.1	BBX8 B-box domain protein 8
AT1G57700.1	unassigned
AT2G32530.1	CSLB03 cellulose synthase-like B3 ATCSLB3 cellulose synthase-like B3 ATCSLB03 cellulose synthase-like B3
AT4G03150.1	unassigned
AT4G35780.1	STY17 serine/threonine/tyrosine kinase 17
AT5G48630.2	unassigned
AT1G74210.1	GDPD5 glycerophosphodiester phosphodiesterase 5 AtGDPD5
AT3G01210.1	unassigned
AT3G08760.1	ATSIK
AT2G39120.1	WTF9 what's this factor 9
AT5G08310.1	unassigned
AT5G47229.1	unassigned
AT5G55720.1	unassigned
AT5G45428.1	CPuORF24 conserved peptide upstream open reading frame 24
AT2G46700.1	CRK3 CDPK-related kinase 3 ATCRK3
AT2G46470.1	OXA1L inner membrane protein OXA1-like
AT3G13790.1	ATCWINV1 ARABIDOPSIS THALIANA CELL WALL INVERTASE 1 ATBFRUCT1
AT4G29020.1	unassigned
AT2G46670.1	unassigned
AT3G01170.1	unassigned
AT3G01460.1	MBD9 methyl-CPG-binding domain 9 ATMBD9
AT4G30930.1	NFD1 NUCLEAR FUSION DEFECTIVE 1
AT5G01370.1	TRM29 TON1 Recruiting Motif 29 ACI1 ALC-interacting protein 1
AT5G47840.1	AMK2 adenosine monophosphate kinase
AT5G22440.1	unassigned
AT1G08650.1	PPCK1 phosphoenolpyruvate carboxylase kinase 1 ATPPCK1 PHOSPHOENOLPYRUVATE CARBOXYLASE KINASE 1
AT5G11930.1	unassigned
AT1G24140.1	unassigned
AT2G26270.1	unassigned
AT3G04020.1	unassigned
AT5G15940.1	unassigned
AT1G26930.1	unassigned
AT2G43465.1	unassigned
AT4G33495.1	RPD1 ROOT PRIMORDIUM DEFECTIVE 1
AT3G02290.1	unassigned
AT4G00335.1	RHB1A RING-H2 finger B1A
AT5G16740.1	unassigned
AT3G57530.1	CPK32 calcium-dependent protein kinase 32 CDPK32 ATCPK32
AT4G37460.1	SRFR1 SUPPRESSOR OF RPS4-RLD 1
AT4G38420.1	sks9 SKU5 similar 9
AT5G61900.1	CPN1 COPINE 1 BON1 BONZAI 1 BON
AT1G79000.2	PCAT2 P300/CBP ACETYLTRANSFERASE-RELATED PROTEIN 2 HAC1 histone acetyltransferase of the CBP family 1 ATHPCAT2 ARABIDOPSIS THALIANA P300/CBP ACETYLTRANSFERASE-RELATED PROTEIN 2 ATHAC1 ARABIDOPSIS HISTONE ACETYLTRANSFERASE OF THE CBP FAMILY 1
AT1G03170.1	FTM5 FLORAL TRANSITION AT THE MERISTEM5 FAF2 FANTASTIC FOUR 2
AT1G72890.2	unassigned
AT2G01818.1	unassigned
AT1G50020.1	unassigned
AT3G07910.1	unassigned
AT4G01460.1	unassigned
AT1G04880.1	unassigned
AT1G52565.1	unassigned
AT1G67730.1	YBR159 KCR1 beta-ketoacyl reductase 1 ATKCR1
AT2G32610.1	CSLB01 cellulose synthase-like B1 CSLB01 CELLULOSE SYNTHASE LIKE B1 ATCSLB1 CELLULOSE SYNTHASE LIKE B1 ATCSLB01 cellulose synthase-like B1
AT3G06010.1	CHR12 chromatin remodeling 12 ATCHR12
AT3G21710.2	unassigned
AT5G11450.1	PPD5 PsbP domain protein 5
AT1G30880.1	unassigned
AT1G58300.1	HO4 heme oxygenase 4
AT1G77800.1	unassigned
AT5G20180.1	unassigned
AT3G55010.1	PUR5 EMB2818 EMBRYO DEFECTIVE 2818 ATPURM
AT3G49740.1	unassigned
AT5G43290.1	WRKY49 WRKY DNA-binding protein 49 ATWRKY49 ARABIDOPSIS THALIANA WRKY DNA-BINDING PROTEIN 49
AT2G30395.1	OFP17 ovate family protein 17 ATOFP17
AT3G26070.1	unassigned
AT5G06230.1	TBL9 TRICHOME BIREFRINGENCE-LIKE 9
AT3G25680.1	unassigned
AT4G22750.2	unassigned
AT1G05490.1	chr31 chromatin remodeling 31
AT1G16710.1	HAC12 histone acetyltransferase of the CBP family 12
AT1G55475.1	unassigned
AT1G68880.1	bZIP basic leucine-zipper 8 AtbZIP basic leucine-zipper 8
AT2G26620.1	unassigned
AT3G01310.1	unassigned
AT3G45940.1	unassigned
AT3G57810.2	unassigned
AT2G41860.1	CPK14 calcium-dependent protein kinase 14
AT4G34070.1	unassigned
AT5G06730.1	unassigned
AT5G50500.1	unassigned
AT5G60100.2	PRR3 pseudo-response regulator 3 APRR3 pseudo-response regulator 3
AT1G21060.1	unassigned
AT2G42090.1	ACT9 actin 9
AT5G48545.1	HINT3 histidine triad nucleotide-binding 3
AT1G27470.1	unassigned
AT2G18130.1	PAP11 purple acid phosphatase 11 ATPAP11 PURPLE ACID PHOSPHATASE 11
AT4G15250.1	BBX9 B-box domain protein 9
AT4G16845.1	VRN2 REDUCED VERNALIZATION RESPONSE 2
AT4G18780.1	LEW2 LEAF WILTING 2 IRX1 IRREGULAR XYLEM 1 CESA8 CELLULOSE SYNTHASE 8 ATCESA8 CELLULOSE SYNTHASE 8
AT1G30010.1	nMAT1 nuclear maturase 1
AT3G56780.1	unassigned
AT3G06950.1	unassigned
AT2G47150.1	unassigned
AT4G27300.1	unassigned
AT1G51090.1	unassigned
AT2G42750.1	unassigned
AT3G05727.1	unassigned
AT4G08270.1	unassigned
AT3G54360.1	unassigned
AT1G68420.1	unassigned
AT3G14460.1	unassigned
AT2G47140.1	SDR5 short-chain dehydrogenase reductase 5 AtSDR5
AT3G18500.3	unassigned
AT4G36690.1	ATU2AF65A
AT3G19850.1	unassigned
AT2G22030.1	unassigned
AT1G59453.1	unassigned
AT4G02489.1	unassigned
AT5G05240.1	unassigned
AT1G80110.1	PP2-B11 phloem protein 2-B11 ATPP2-B11 phloem protein 2-B11
AT2G07815.1	unassigned
AT4G38560.2	unassigned
AT5G12480.1	CPK7 calmodulin-domain protein kinase 7
AT5G37050.1	unassigned
AT2G37870.1	unassigned
AT1G56240.1	PP2-B13 phloem protein 2-B13 AtPP2-B13 phloem protein 2-B13
AT1G12220.1	RPS5 RESISTANT TO P. SYRINGAE 5
AT4G27190.1	unassigned
AT3G61200.1	unassigned
AT4G39955.1	unassigned
AT5G21940.1	unassigned
AT3G52310.1	ABCG27 ATP-binding cassette G27
AT4G23520.1	unassigned
AT1G69720.1	HO3 heme oxygenase 3
AT2G20960.1	pEARLI4
AT2G28880.1	emb1997 embryo defective 1997 ADCS aminodeoxychorismate synthase
AT5G26570.1	PWD PHOSPHOGLUCAN WATER DIKINASE OK1 ATGWD3
AT5G40390.1	SIP1 seed imbibition 1-like RS5 raffinose synthase 5
AT5G61410.1	RPE D-ribulose-5-phosphate-3-epimerase EMB2728 EMBRYO DEFECTIVE 2728
AT1G15340.1	MBD10 methyl-CPG-binding domain 10
AT1G58230.1	unassigned
AT3G13400.1	sks13 SKU5 similar 13
AT4G10910.1	unassigned
AT3G21680.1	unassigned
AT5G66870.1	LBD36 LATERAL ORGAN BOUNDARIES DOMAIN GENE 36 ASL1 ASYMMETRIC LEAVES 2-like 1
AT2G34090.2	MEE18 maternal effect embryo arrest 18
AT3G29636.1	unassigned
AT3G57370.1	unassigned
AT5G18360.1	unassigned
AT3G31401.1	unassigned
AT1G71260.1	WHY2 WHIRLY 2 ATWHY2 WHIRLY 2
AT3G17930.1	DAC Defective Accumulation of Cytochrome b6/f complex
AT1G09710.2	unassigned
AT2G47130.1	SDR3 short-chain dehydrogenase/reductase 2 AtSDR3
AT1G12280.1	SUMM2 suppressor of mkk1 mkk2 2
AT3G42050.1	unassigned
AT3G48195.1	unassigned
AT5G06080.1	LBD33 LOB domain-containing protein 33
AT5G19360.1	CPK34 calcium-dependent protein kinase 34 AtCPK34
AT1G53000.1	KDSB CKS CMP-KDO synthetase AtCKS
AT2G39930.1	ISA1 isoamylase 1 ATISA1 ARABIDOPSIS THALIANA ISOAMYLASE 1
AT3G56600.1	unassigned
AT1G27400.1	unassigned
AT2G19893.1	unassigned
AT4G33800.1	unassigned
AT1G09155.1	PP2-B15 phloem protein 2-B15 AtPP2-B15 phloem protein 2-B15
AT1G16150.1	WAKL4 wall associated kinase-like 4
AT4G14147.2	ARPC4
AT4G21630.1	unassigned
AT4G19870.1	unassigned
AT5G38510.1	unassigned
AT5G19830.1	unassigned
AT1G20000.1	TAF11b TBP-associated factor 11B
AT1G60770.1	unassigned
AT1G70910.1	DEP DESPIERTO
AT1G35375.1	unassigned
AT4G39470.1	unassigned
AT5G51545.1	LPA2 low psii accumulation2
AT3G55060.1	unassigned
AT5G17380.1	unassigned
AT5G49750.1	unassigned
AT1G51840.1	unassigned
AT4G15960.1	unassigned
AT5G24950.1	CYP71A15 "cytochrome P450, family 71, subfamily A, polypeptide 15"
AT1G04850.1	unassigned
AT1G55730.1	CAX5 cation exchanger 5 ATCAX5
AT5G04070.1	unassigned
AT1G14270.1	unassigned
AT3G51750.1	unassigned
AT1G56250.1	VBF VIP1-binding F-box protein PP2-B14 phloem protein 2-B14 AtPP2-B14 phloem protein 2-B14
AT3G27510.1	unassigned
AT3G28530.1	unassigned
AT4G19500.1	unassigned
AT5G54440.1	CLUB CLUB AtTRS130
AT3G53900.2	UPP uracil phosphoribosyltransferase PYRR PYRIMIDINE R
AT3G44760.1	unassigned
AT4G02350.1	SEC15B exocyst complex component sec15B
AT4G20240.1	CYP71A27 "cytochrome P450, family 71, subfamily A, polypeptide 27"
AT1G21780.1	unassigned
AT2G02061.1	unassigned
AT2G39330.1	JAL23 jacalin-related lectin 23
AT5G16130.1	unassigned
AT1G06923.1	unassigned
AT1G63860.1	unassigned
AT3G15190.1	PRPS20 plastid ribosomal protein S20
AT3G48346.1	unassigned
AT5G49800.1	unassigned
AT1G70510.1	KNAT2 KNOTTED-like from Arabidopsis thaliana 2 ATK1 ARABIDOPSIS THALIANA KN 1
AT5G27700.1	unassigned
AT5G66500.1	unassigned
AT2G47120.1	unassigned
AT2G47940.1	EMB3117 EMBRYO DEFECTIVE 3117 DEGP2 DEGP protease 2 DEG2 degradation of periplasmic proteins 2
AT1G47550.2	SEC3A exocyst complex component sec3A
AT1G47560.1	SEC3B exocyst complex component sec3B
AT1G47940.1	unassigned
AT1G27750.1	unassigned
AT1G34650.1	HDG10 homeodomain GLABROUS 10
AT5G35510.1	unassigned
AT3G53700.1	MEE40 maternal effect embryo arrest 40
AT4G37925.1	NdhM NADH dehydrogenase-like complex M NDH-M subunit NDH-M of NAD(P)H:plastoquinone dehydrogenase complex
AT2G05185.1	unassigned
AT3G08530.1	unassigned
AT3G11130.1	unassigned
AT5G22608.2	unassigned
AT1G08120.1	unassigned
AT2G23050.1	NPY4 NAKED PINS IN YUC MUTANTS 4 MEL4 MAB4/ENP/NPY1-LIKE 4
AT3G59700.1	LECRK1 LECTIN-RECEPTOR KINASE 1 LecRK-V.5 LEGUME-LIKE LECTIN RECEPTOR KINASE-V.5 HLECRK lectin-receptor kinase ATHLECRK lectin-receptor kinase
AT5G52830.1	WRKY27 WRKY DNA-binding protein 27 ATWRKY27 ARABIDOPSIS THALIANA WRKY DNA-BINDING PROTEIN 27
AT1G28550.1	RABA1i RAB GTPase homolog A1I AtRABA1i RAB GTPase homolog A1I
AT1G76320.1	FRS4 FAR1-related sequence 4
AT2G17890.1	CPK16 calcium-dependent protein kinase 16
AT1G18370.1	NACK1 NPK1-ACTIVATING KINESIN 1 HIK HINKEL ATNACK1 ARABIDOPSIS NPK1-ACTIVATING KINESIN 1
AT2G04235.1	unassigned
AT5G14780.1	FDH formate dehydrogenase
AT5G66050.1	unassigned
AT1G14370.1	PBL2 PBS1-like 2 Kin1 kinase 1 APK2A protein kinase 2A
AT1G38065.1	unassigned
AT2G02800.1	Kin2 kinase 2 APK2B protein kinase 2B
AT1G22030.1	unassigned
AT1G66170.1	MMD1 MALE MEIOCYTE DEATH 1
AT2G21400.1	SRS3 SHI-related sequence3
AT2G12461.1	unassigned
AT5G50770.1	HSD6 hydroxysteroid dehydrogenase 6 AtHSD6 hydroxysteroid dehydrogenase 6
AT3G17730.1	NAC057 NAC domain containing protein 57 anac057 NAC domain containing protein 57
AT2G17090.1	SSP SHORT SUSPENSOR BSK12 brassinosteroid-signaling kinase 12
AT4G22400.1	unassigned
AT5G55700.1	BMY6 BETA-AMYLASE 6 BAM4 beta-amylase 4
AT1G10780.1	unassigned
AT4G08430.1	unassigned
AT5G28235.1	unassigned
AT5G28810.1	unassigned
AT1G59540.1	ZCF125
AT3G12955.1	unassigned
AT3G27420.1	unassigned
AT5G13290.2	SOL2 SUPPRESSOR OF LLP1 2 CRN CORYNE
AT5G43950.1	unassigned
AT1G21380.1	unassigned
AT1G76970.1	unassigned
AT3G57920.1	SPL15 squamosa promoter binding protein-like 15
AT4G38650.1	unassigned
AT5G43540.1	unassigned
AT4G29310.1	unassigned
AT5G61120.1	unassigned
AT1G76220.1	unassigned
AT3G47550.3	unassigned
AT3G63460.1	unassigned
AT1G50610.1	PRK5 pollen receptor like kinase 5
AT2G43500.1	unassigned
AT4G00760.1	PRR8 PSEUDO-RESPONSE REGULATOR 8 APRR8 pseudo-response regulator 8
AT5G57460.1	unassigned
AT1G34065.1	SAMC2 S-adenosylmethionine carrier 2
AT1G53280.1	DJ1B DJ-1 homolog B AtDJ1B DJ-1 homolog B
AT4G33465.1	SCRL22 SCR-like 22
AT5G03210.1	DIP2 DBP-interacting protein 2 AtDIP2
AT1G32470.1	unassigned
AT2G31290.1	unassigned
AT3G59210.1	unassigned
AT5G24560.1	PP2-B12 phloem protein 2-B12 AtPP2-B12 phloem protein 2-B12
AT2G23390.1	unassigned
AT3G51990.1	unassigned
AT4G09440.1	unassigned
AT3G61770.1	unassigned
AT5G02420.1	unassigned
AT5G16600.1	MYB43 myb domain protein 43 AtMYB43 myb domain protein 43
AT2G15340.1	unassigned
AT3G16970.1	unassigned
AT4G08690.2	unassigned
AT2G31810.1	unassigned
AT4G37000.1	ATRCCR ARABIDOPSIS THALIANA RED CHLOROPHYLL CATABOLITE REDUCTASE ACD2 ACCELERATED CELL DEATH 2
AT5G03995.1	unassigned
AT5G41250.1	unassigned
AT3G12970.1	unassigned
AT3G49050.1	unassigned
AT3G61490.1	unassigned
AT5G54180.1	PTAC15 plastid transcriptionally active 15
AT1G79680.1	WAKL10 WALL ASSOCIATED KINASE (WAK)-LIKE 10 ATWAKL10
AT5G37530.1	unassigned
AT3G47130.1	unassigned
ATMG01330.1	ORF107H
AT5G06590.1	unassigned
AT5G45870.1	RCAR6 regulatory components of ABA receptor 6 PYL12 PYR1-like 12
AT3G62400.2	unassigned
AT1G78200.1	unassigned
AT2G33796.1	unassigned
AT5G17720.1	unassigned
AT1G47900.1	unassigned
AT1G74130.1	unassigned
AT2G19500.1	CKX2 cytokinin oxidase 2 ATCKX2
AT3G06290.1	SAC3B yeast Sac3 homolog B AtSAC3B
AT5G06220.2	unassigned
AT1G15190.1	unassigned
AT2G17520.1	IRE1A IRE1-2 INOSITOL REQUIRING 1-2 ATIRE1-2 ARABIDOPSIS THALIANA INOSITOL REQUIRING 1-2
AT5G26010.1	unassigned
AT2G01730.1	EDA26 embryo sac development arrest 26 CPSF73-II cleavage and polyadenylation specificity factor 73 kDa subunit-II ATCPSF73-II cleavage and polyadenylation specificity factor 73 kDa subunit-II
AT3G21295.1	unassigned
AT3G26180.1	CYP71B20 "cytochrome P450, family 71, subfamily B, polypeptide 20"
AT4G39290.1	unassigned
AT5G47250.1	unassigned
AT1G02950.2	GSTF4 glutathione S-transferase F4 GST31 GLUTATHIONE S-TRANSFERASE 31 ATGSTF4 glutathione S-transferase F4
AT1G74045.1	TET17 tetraspanin 17
AT1G20470.1	unassigned
AT2G39370.1	MAKR4 MEMBRANE-ASSOCIATED KINASE REGULATOR 4
AT3G20410.1	CPK9 calmodulin-domain protein kinase 9
AT3G62350.1	unassigned
AT2G30985.1	unassigned
AT3G10940.1	LSF2 LIKE SEX4 2
AT4G31710.1	GLR2.4 glutamate receptor 2.4 AUG8 augmin subunit 8 ATGLR2.4 ARABIDOPSIS THALIANA GLUTAMATE RECEPTOR 2.4
AT5G13350.1	unassigned
AT1G11475.1	NRPE10 NRPD10 NRPB10
AT3G32090.1	unassigned
AT3G58290.1	unassigned
AT5G18650.1	unassigned
AT1G04600.1	XIA myosin XI A ATXIA
AT1G22440.1	unassigned
AT2G48120.1	PAC PALE CRESS
AT4G29560.1	unassigned
AT5G10240.1	ASN3 asparagine synthetase 3
AT3G26090.1	RGS1 REGULATOR OF G-PROTEIN SIGNALING 1 ATRGS1 REGULATOR OF G-PROTEIN SIGNALING 1
AT5G40590.1	unassigned
AT3G03680.1	unassigned
AT4G16566.1	HINT4 histidine triad nucleotide-binding 4
AT2G18330.1	unassigned
AT4G35460.1	NTRB NADPH-dependent thioredoxin reductase B NTR1 NADPH-DEPENDENT THIOREDOXIN REDUCTASE 1 ATNTRB
AT4G36580.1	unassigned
AT1G04090.1	unassigned
AT5G17890.1	DAR4 DA1-related protein 4 CHS3 CHILLING SENSITIVE 3
AT1G27440.1	IRX10 GUT2 ATGUT1
AT1G66500.1	unassigned
AT3G43153.1	unassigned
AT3G59052.1	CPuORF18 conserved peptide upstream open reading frame 18
AT4G10030.1	unassigned
AT4G02260.1	RSH1 RELA/SPOT homolog 1 ATRSH1 RELA/SPOT HOMOLOG 1 AT-RSH1 RELA-SPOT HOMOLOG 1
AT1G53260.1	unassigned
AT5G56452.1	unassigned
AT1G48780.1	unassigned
AT2G43320.1	unassigned
AT4G23770.1	unassigned
AT1G53935.1	unassigned
AT1G62975.1	unassigned
AT2G01980.1	SOS1 SALT OVERLY SENSITIVE 1 ATSOS1 ARABIDOPSIS SALT OVERLY SENSITIVE 1 ATNHX7 ARABIDOPSIS NA+/H+ ANTIPORTER 7
AT3G61700.2	unassigned
AT1G09290.1	unassigned
AT1G30520.1	AAE14 acyl-activating enzyme 14
AT3G11560.2	unassigned
AT4G16940.1	unassigned
AT1G06150.1	EMB1444 EMBRYO DEFECTIVE 1444
AT1G08695.1	SCRL3 SCR-like 3
AT3G19350.1	MPC maternally expressed pab C-terminal
AT3G51370.1	unassigned
AT1G17280.1	UBC34 ubiquitin-conjugating enzyme 34
AT2G24030.1	unassigned
AT5G16520.1	unassigned
AT5G28180.1	unassigned
AT5G47630.1	mtACP3 mitochondrial acyl carrier protein 3
AT5G50430.1	UBC33 ubiquitin-conjugating enzyme 33
AT1G06040.1	STO SALT TOLERANCE BBX24 B-box domain protein 24
AT1G33600.1	unassigned
AT3G62720.1	XXT1 XYG XYLOSYLTRANSFERASE 1 XT1 xylosyltransferase 1 ATXT1
AT1G12210.1	RFL1 RPS5-like 1
AT4G25600.1	unassigned
AT3G23715.1	SCRL13 SCR-like 13
AT5G07200.1	YAP169 GA20OX3 gibberellin 20-oxidase 3 ATGA20OX3 ARABIDOPSIS THALIANA GIBBERELLIN 20-OXIDASE 3
AT5G49820.1	RUS6 ROOT UV-B SENSITIVE 6
AT2G34238.1	unassigned
AT4G25672.1	CPuORF12 conserved peptide upstream open reading frame 12
AT5G50300.1	AZG2 AZA-GUANINE RESISTANT2 ATAZG2 ARABIDOPSIS THALIANA AZA-GUANINE RESISTANT2
AT1G10020.1	unassigned
AT1G61700.1	unassigned
AT2G46090.1	LCBK2 long-chain base (LCB) kinase 2
AT3G05020.1	ACP1 acyl carrier protein 1 ACP ACYL CARRIER PROTEIN
AT1G53400.1	unassigned
AT3G05040.1	HST1 HASTY 1 HST HASTY
AT3G08840.2	unassigned
AT4G23700.1	CHX17 cation/H+ exchanger 17 ATCHX17 cation/H+ exchanger 17
AT2G21280.1	SULA GC1 GIANT CHLOROPLAST 1 ATSULA
AT3G43340.1	unassigned
AT4G11470.1	CRK31 cysteine-rich RLK (RECEPTOR-like protein kinase) 31
AT4G19410.1	unassigned
AT1G14600.1	unassigned
AT2G31310.1	LBD14 LOB domain-containing protein 14
AT5G12340.1	unassigned
AT2G35330.1	unassigned
AT1G03106.1	unassigned
AT1G04530.1	TPR4 tetratricopeptide repeat 4
AT2G22360.1	unassigned
AT2G35640.1	unassigned
AT3G53890.1	unassigned
AT5G22200.1	unassigned
AT3G45577.1	unassigned
AT5G28450.1	unassigned
AT5G60930.1	unassigned
AT1G09480.1	unassigned
AT2G44190.1	QWRF5 QWRF domain containing 5 EMB3116 EMBRYO DEFECTIVE 3116 EDE1 ENDOSPERM DEFECTIVE 1
AT4G05440.1	EDA35 embryo sac development arrest 35
AT3G49480.1	unassigned
AT5G52190.1	unassigned
AT5G63090.2	LOB LATERAL ORGAN BOUNDARIES
AT1G28390.2	unassigned
AT4G14010.1	RALFL32 ralf-like 32
AT4G19865.1	unassigned
AT1G76600.1	unassigned
AT1G11610.2	CYP71A18 "cytochrome P450, family 71, subfamily A, polypeptide 18"
AT1G52320.2	unassigned
AT1G65370.1	unassigned
AT1G18290.1	unassigned
AT1G79190.1	unassigned
AT5G52780.1	unassigned
AT1G28470.1	SND3 SECONDARY WALL-ASSOCIATED NAC DOMAIN PROTEIN 3 NAC010 NAC domain containing protein 10 ANAC010 NAC domain containing protein 10
AT1G52650.1	unassigned
AT5G07000.1	ST2B sulfotransferase 2B ATST2B ARABIDOPSIS THALIANA SULFOTRANSFERASE 2B
AT2G20000.1	HBT HOBBIT CDC27b
AT2G26500.2	unassigned
AT4G33930.1	unassigned
AT1G32660.1	unassigned
AT1G74490.1	unassigned
AT2G04380.1	unassigned
AT2G19620.1	NDL3 N-MYC downregulated-like 3
AT2G36470.1	unassigned
AT3G14950.1	TTL2 tetratricopetide-repeat thioredoxin-like 2
AT5G13370.1	unassigned
AT1G15200.3	unassigned
AT5G65010.2	ASN2 asparagine synthetase 2
AT3G15760.1	unassigned
AT5G21040.1	FBX2 F-box protein 2
AT2G45320.1	unassigned
AT1G47410.1	unassigned
AT4G16295.1	SPH1 S-protein homologue 1
AT4G23130.2	RLK6 RECEPTOR-LIKE PROTEIN KINASE 6 CRK5 cysteine-rich RLK (RECEPTOR-like protein kinase) 5
AT2G37300.2	ABCI16 ATP-binding cassette I16
AT5G18140.1	unassigned
AT5G24630.6	MID MIDGET BIN4 brassinosteroid-insensitive4
AT5G66560.1	unassigned
AT1G11362.1	unassigned
AT1G52390.1	unassigned
AT1G72250.2	unassigned
AT2G31380.1	STH salt tolerance homologue BBX25 B-box domain protein 25
AT2G43371.1	unassigned
AT3G11160.1	unassigned
AT5G20600.1	unassigned
AT1G19850.1	MP MONOPTEROS IAA24 indole-3-acetic acid inducible 24 ARF5 AUXIN RESPONSE FACTOR 5
AT5G13460.1	IQD11 IQ-domain 11
AT5G20170.1	unassigned
AT1G13220.2	LINC2 LITTLE NUCLEI2 CRWN2 CROWDED NUCLEI 2
AT3G48240.1	unassigned
AT4G27840.1	unassigned
AT5G08305.1	unassigned
AT2G38152.1	unassigned
AT5G66620.1	DAR6 DA1-related protein 6
AT1G31520.1	unassigned
AT3G50840.1	unassigned
AT5G38340.1	unassigned
AT5G42080.1	RSW9 RADIAL SWELLING 9 DRP1A DYNAMIN-RELATED PROTEIN 1A DL1 dynamin-like protein AG68 ADL1A ADL1 dynamin-like protein
AT5G46770.1	unassigned
AT3G27130.1	unassigned
AT1G61950.1	CPK19 calcium-dependent protein kinase 19
AT2G19380.1	unassigned
AT1G31850.1	unassigned
AT1G63535.1	unassigned
AT2G01460.1	unassigned
AT2G28400.1	unassigned
AT2G40660.1	unassigned
AT4G18310.1	unassigned
AT1G26460.1	unassigned
AT1G03190.1	UVH6 ULTRAVIOLET HYPERSENSITIVE 6 ATXPD ARABIDOPSIS THALIANA XERODERMA PIGMENTOSUM GROUP D
AT1G09170.1	unassigned
AT4G39170.1	unassigned
AT2G35240.1	MORF6 multiple organellar RNA editing factor 6
AT5G63020.1	unassigned
AT2G31955.1	CNX2 cofactor of nitrate reductase and xanthine dehydrogenase 2
AT2G40850.1	PI4K GAMMA 1 phosphoinositide 4-kinase gamma 1 ATPI4K GAMMA 1 phosphoinositide 4-kinase gamma 1
AT3G52170.1	unassigned
AT4G10470.1	unassigned
AT5G47360.1	unassigned
AT3G02260.1	UMB1 UMBRELLA 1 TIR3 TRANSPORT INHIBITOR RESPONSE 3 LPR1 LOW PHOSPHATE-RESISTANT ROOT 1 DOC1 DARK OVER-EXPRESSION OF CAB 1 CRM1 CORYMBOSA1 BIG BIG ASA1 ATTENUATED SHADE AVOIDANCE 1
AT3G58330.1	unassigned
AT3G61760.1	DL1B DYNAMIN-like 1B ADL1B DYNAMIN-like 1B
AT3G20180.1	unassigned
AT1G12800.1	unassigned
AT5G45570.1	unassigned
AT1G44890.1	unassigned
AT1G62422.1	unassigned
AT3G58190.1	LBD29 lateral organ boundaries-domain 29 ASL16 ASYMMETRIC LEAVES 2-LIKE 16
AT4G14096.1	unassigned
AT5G61880.1	unassigned
AT3G51720.1	unassigned
AT1G55800.1	unassigned
AT3G01860.1	unassigned
AT5G15250.2	FTSH6 FTSH protease 6 ATFTSH6
AT5G23800.1	DUF 10 DOMAIN OF UNKNOWN FUNCTION 724 10 ATDUF10 DOMAIN OF UNKNOWN FUNCTION 724 10
AT1G32610.1	unassigned
AT2G03980.1	unassigned
AT2G38380.1	unassigned
AT2G45330.1	TRPT 2' tRNA phosphotransferase emb1067 embryo defective 1067
AT3G15890.1	unassigned
AT3G58530.1	unassigned
AT5G50590.1	HSD4 hydroxysteroid dehydrogenase 4 AtHSD4 hydroxysteroid dehydrogenase 4
AT5G50690.1	HSD7 hydroxysteroid dehydrogenase 7 AtHSD7 hydroxysteroid dehydrogenase 7
AT1G73490.2	unassigned
AT1G26300.1	unassigned
AT5G13860.1	ELC-Like ELCH-like
AT3G54840.1	RABF1 ATRABF1 ATRAB5C ARA6 ARA-6
AT3G56590.2	unassigned
AT4G27880.1	unassigned
AT1G60000.1	unassigned
AT3G25700.1	unassigned
AT5G43080.1	CYCA3;1 Cyclin A3;1
AT2G36350.1	unassigned
AT5G20360.1	Phox3 Phox3
AT1G10652.1	unassigned
AT3G29380.1	pBRP2 plant-specific TFIIB-related protein 2
AT5G15900.1	TBL19 TRICHOME BIREFRINGENCE-LIKE 19
AT5G65770.2	LINC4 LITTLE NUCLEI4 CRWN4 CROWDED NUCLEI 4
AT5G40410.1	unassigned
AT1G03670.1	unassigned
AT1G53770.2	unassigned
AT2G16676.1	unassigned
AT2G33530.1	scpl46 serine carboxypeptidase-like 46
AT2G44850.1	unassigned
AT3G19610.1	unassigned
AT4G36240.1	GATA7 GATA transcription factor 7
AT1G12290.1	unassigned
AT3G29260.1	unassigned
AT5G26230.1	MAKR1 membrane-associated kinase regulator 1
AT5G46420.1	unassigned
AT5G49570.1	PNG1 peptide-N-glycanase 1 AtPNG1 peptide-N-glycanase 1
AT3G27330.1	unassigned
AT1G69790.1	unassigned
AT4G35240.1	unassigned
AT5G45050.1	WRKY16 TTR1 TOLERANT TO TOBACCO RINGSPOT NEPOVIRUS 1 ATWRKY16
AT3G48050.1	SUO 'shuttle' in chinese
AT3G48060.1	unassigned
AT1G02500.1	SAM1 S-adenosylmethionine synthetase 1 SAM-1 S-ADENOSYLMETHIONINE SYNTHETASE-1 METK1 MAT1 AtSAM1
AT1G78995.1	unassigned
AT2G47550.1	unassigned
AT5G23700.1	unassigned
AT5G63770.1	DGK2 diacylglycerol kinase 2 ATDGK2 diacylglycerol kinase 2
AT3G04850.1	unassigned
AT4G20235.1	CYP71A28 "cytochrome P450, family 71, subfamily A, polypeptide 28"
AT5G54840.1	SGP1 ATSGP1
AT2G16960.1	unassigned
AT1G18570.1	MYB51 myb domain protein 51 HIG1 HIGH INDOLIC GLUCOSINOLATE 1 BW51B BW51A AtMYB51 myb domain protein 51
AT3G28007.1	SWEET4 AtSWEET4
AT5G04380.1	unassigned
AT1G44318.1	hemb2
AT3G23727.1	SCRL12 SCR-like 12
AT3G52155.1	unassigned
AT1G47840.1	HXK3 hexokinase 3
AT5G01870.1	unassigned
AT5G42600.1	MRN1 marneral synthase 1
AT1G02070.1	unassigned
AT1G28520.1	VOZ1 vascular plant one zinc finger protein ATVOZ1 VASCULAR PLANT ONE ZINC FINGER PROTEIN
AT1G63440.1	HMA5 heavy metal atpase 5
AT2G42640.1	unassigned
AT5G18403.1	unassigned
AT5G61620.1	unassigned
AT1G51040.1	unassigned
AT2G40790.1	CXXS2 C-terminal cysteine residue is changed to a serine 2 ATCXXS2 C-terminal cysteine residue is changed to a serine 2
AT3G51910.1	HSFA7A heat shock transcription factor A7A AT-HSFA7A ARABIDOPSIS THALIANA HEAT SHOCK TRANSCRIPTION FACTOR A7A
AT3G17470.1	CRSH Ca2+-activated RelA/spot homolog ATCRSH
AT1G29380.1	unassigned
AT1G60500.1	DRP4C Dynamin related protein 4C
AT1G67520.1	unassigned
AT4G01020.1	unassigned
AT4G14785.1	SCRL23 SCR-like 23
AT5G28190.1	unassigned
AT1G16830.1	unassigned
AT1G45110.1	unassigned
AT3G51770.2	ETO1 ETHYLENE OVERPRODUCER 1 ATEOL1 ARABIDOPSIS ETHYLENE OVERPRODUCER 1
AT4G13100.2	unassigned
AT1G01660.1	unassigned
AT2G19030.1	RALFL11 ralf-like 11
AT2G19045.1	RALFL13 RALF-like 13
AT2G37390.1	NAKR2 SODIUM POTASSIUM ROOT DEFECTIVE 2
AT5G13360.3	unassigned
AT5G63200.1	unassigned
AT2G02795.1	unassigned
AT5G42405.1	unassigned
AT5G61800.1	unassigned
AT2G24530.1	unassigned
AT3G46310.1	unassigned
AT3G54290.1	unassigned
AT4G30790.1	unassigned
AT2G19120.1	unassigned
AT4G14104.1	unassigned
AT4G15510.1	PPD1 PsbP-Domain Protein1
AT3G62020.1	GLP10 germin-like protein 10
AT4G35880.1	unassigned
AT5G52552.1	CPuORF14 conserved peptide upstream open reading frame 14
AT1G66400.1	CML23 calmodulin like 23
AT2G17055.1	unassigned
AT4G39530.1	unassigned
AT5G03110.1	unassigned
AT2G03670.1	CDC48B cell division cycle 48B
AT3G25940.1	unassigned
AT5G18160.1	unassigned
AT1G19570.1	DHAR5 DEHYDROASCORBATE REDUCTASE 5 DHAR1 dehydroascorbate reductase ATDHAR1
AT3G46300.1	unassigned
AT5G07050.1	UMAMIT9 Usually multiple acids move in and out Transporters 9
AT1G14220.1	unassigned
AT1G67220.1	HAC2 histone acetyltransferase of the CBP family 2 HAC02 ATHPCAT1 ARABIDOPSIS THALIANA P300/CBP ACETYLTRANSFERASE-RELATED PROTEIN 1
AT2G28700.1	AGL46 AGAMOUS-like 46
AT3G56910.1	PSRP5 plastid-specific 50S ribosomal protein 5
AT4G17710.1	HDG4 homeodomain GLABROUS 4
AT2G33509.1	unassigned
AT5G46880.1	HDG5 HOMEODOMAIN GLABROUS 5 HB-7 homeobox-7
AT5G48880.2	PKT2 peroxisomal 3-keto-acyl-CoA thiolase 2 PKT1 PEROXISOMAL-3-KETO-ACYL-COA THIOLASE 1 KAT5 3-KETO-ACYL-COENZYME A THIOLASE 5
AT5G56510.1	PUM12 pumilio 12 APUM12 pumilio 12
AT2G31280.3	CPUORF7 conserved peptide upstream open reading frame 7
AT5G06905.1	CYP712A2 "cytochrome P450, family 712, subfamily A, polypeptide 2"
AT2G37690.1	unassigned
AT2G38770.1	EMB2765 EMBRYO DEFECTIVE 2765
AT3G07780.1	OBE1 OBERON1
AT1G10600.1	AMSH2 associated molecule with the SH3 domain of STAM 2
AT1G63770.5	unassigned
AT2G13840.1	unassigned
AT2G41690.1	HSFB3 heat shock transcription factor B3 HSFB3 HEAT SHOCK TRANSCRIPTION FACTOR B3 AT-HSFB3 heat shock transcription factor B3
AT3G48190.1	PIG1 pcd in male gametogenesis 1 ATM ataxia-telangiectasia mutated ATATM ARABIDOPSIS THALIANA ATAXIA-TELANGIECTASIA MUTATED
AT4G15550.1	IAGLU indole-3-acetate beta-D-glucosyltransferase
AT4G30990.2	unassigned
AT5G10370.1	unassigned
AT1G66890.1	unassigned
AT3G06990.1	unassigned
AT3G23790.1	AAE16 acyl activating enzyme 16
AT5G64813.1	LIP1 Light Insensitive Period1
AT3G29250.1	SDR4 short-chain dehydrogenase reductase 4 AtSDR4
AT4G02325.1	unassigned
AT4G32190.1	unassigned
AT1G13770.1	RUS3 ROOT UV-B SENSITIVE 3
AT1G51220.1	WIP5 WIP domain protein 5 AtWIP5
AT2G38870.1	unassigned
AT1G60900.1	unassigned
AT1G72960.1	unassigned
AT2G29120.1	GLR2.7 glutamate receptor 2.7 GLR2.7 GLUTAMATE RECEPTOR 2.7 ATGLR2.7 glutamate receptor 2.7
AT3G52910.1	GRF4 growth-regulating factor 4 AtGRF4 growth-regulating factor 4
AT4G01510.1	ARV2
AT5G45860.1	RCAR5 regulatory components of ABA receptor 5 PYL11 PYR1-like 11
AT1G55850.1	CSLE1 cellulose synthase like E1 ATCSLE1
AT2G42390.1	unassigned
AT5G03870.1	unassigned
AT2G01430.1	HB17 homeobox-leucine zipper protein 17 ATHB17 homeobox-leucine zipper protein 17 ATHB-17 ARABIDOPSIS THALIANA HOMEOBOX-LEUCINE ZIPPER PROTEIN 17
AT2G12405.1	unassigned
AT2G42100.1	unassigned
AT2G42670.2	unassigned
AT3G29320.1	PHS1 alpha-glucan phosphorylase 1
AT4G02370.1	unassigned
AT4G21220.1	LpxD2 lipid X D2 AtLpxD2
AT5G06920.1	FLA21 FASCICLIN-like arabinogalactan protein 21 precursor
AT1G01950.3	AtKINUb Arabidopsis thaliana KINESIN Ungrouped clade, gene B ARK2 armadillo repeat kinesin 2
AT2G21727.1	unassigned
AT2G22730.1	unassigned
AT2G38530.1	LTP2 lipid transfer protein 2 LP2 cdf3 cell growth defect factor-3
AT1G61860.1	unassigned
AT3G12750.1	ZIP1 zinc transporter 1 precursor AtZIP1
AT5G28442.1	unassigned
AT4G35380.1	unassigned
AT1G11785.1	unassigned
AT1G30250.1	unassigned
AT1G54180.1	BRX-LIKE3 BREVIS RADIX-like 3 ATBRXL3 ARABIDOPSIS THALIANA BREVIS RADIX-LIKE 3
AT3G14000.1	BRX-LIKE2 ATBRXL2
AT3G44960.1	unassigned
AT4G11393.1	unassigned
AT5G60840.1	unassigned
AT1G66040.1	VIM4 VARIANT IN METHYLATION 4 ORTH4 ORTHRUS 4
AT1G66050.1	VIM2 VARIANT IN METHYLATION 2 ORTH5 ORTHRUS 5
AT5G09410.3	EICBP.B ethylene induced calmodulin binding protein CAMTA1 calmodulin-binding transcription activator 1
AT1G17770.1	SUVH7 SU(VAR)3-9 homolog 7 SDG17 SET DOMAIN PROTEIN 17
AT2G27402.1	unassigned
AT3G60910.1	unassigned
AT5G44760.1	unassigned
AT2G27228.1	CPuORF6 conserved peptide upstream open reading frame 6
AT3G42060.1	unassigned
AT3G47340.1	DIN6 DARK INDUCIBLE 6 AT-ASN1 ARABIDOPSIS THALIANA GLUTAMINE-DEPENDENT ASPARAGINE SYNTHASE 1 ASN1 glutamine-dependent asparagine synthase 1
AT5G23110.1	unassigned
AT2G24520.1	HA5 H(+)-ATPase 5 AHA5 H(+)-ATPase 5
AT2G46920.1	POL poltergeist
AT3G15970.1	unassigned
AT3G27530.1	MAG4 MAIGO 4 GC6 golgin candidate 6
AT3G45300.1	IVDH ISOVALERYL-COA-DEHYDROGENASE IVD isovaleryl-CoA-dehydrogenase ATIVD
AT4G22110.1	unassigned
AT3G06170.1	unassigned
AT3G28243.1	unassigned
AT5G03700.1	unassigned
AT1G26420.1	unassigned
AT2G11778.1	unassigned
AT5G06620.1	SDG38 SET domain protein 38 ATXR4
AT1G59590.1	ZCF37
AT2G02630.1	unassigned
AT4G17980.1	NAC071 NAC domain containing protein 71 anac071 NAC domain containing protein 71
AT5G46590.1	NAC096 NAC domain containing protein 96 anac096 NAC domain containing protein 96
AT5G61220.1	unassigned
AT1G02110.1	unassigned
AT1G60380.1	unassigned
AT2G14850.1	unassigned
AT2G32590.1	EMB2795 EMBRYO DEFECTIVE 2795
AT2G43660.2	unassigned
AT3G22940.1	unassigned
AT5G08450.1	unassigned
AT5G54410.1	unassigned
AT3G56190.1	ASNAP ALPHA-SNAP2 alpha-soluble NSF attachment protein 2
AT5G39750.1	EMB3008 EMBRYO DEFECTIVE 3008 AGL81 AGAMOUS-like 81
AT5G46680.1	unassigned
AT3G07950.1	unassigned
AT3G31400.1	unassigned
AT4G20380.8	LSD1 LESION SIMULATING DISEASE
AT5G28350.1	unassigned
AT2G43340.1	unassigned
AT3G49600.1	UBP26 ubiquitin-specific protease 26 SUP32 ATUBP26
AT5G50420.1	unassigned
AT1G30755.1	unassigned
AT2G20050.1	unassigned
AT3G45720.1	unassigned
AT4G12390.1	PME1 pectin methylesterase inhibitor 1
AT5G48575.1	unassigned
AT4G33050.2	IQM1 IQ-motif protein 1 EDA39 embryo sac development arrest 39 AtIQM1
AT3G06270.1	unassigned
AT4G21440.1	MYB102 MYB-like 102 MYB102 ATMYB102 MYB-like 102 ATM4 A. THALIANA MYB 4
AT2G11570.1	unassigned
AT2G17050.1	unassigned
AT3G04240.1	SEC secret agent
AT1G70950.1	unassigned
AT3G19900.1	unassigned
AT3G29200.1	CM1 chorismate mutase 1 ATCM1 ARABIDOPSIS THALIANA CHORISMATE MUTASE 1
AT4G15020.1	unassigned
AT4G23320.1	CRK24 cysteine-rich RLK (RECEPTOR-like protein kinase) 24
AT4G02200.3	unassigned
AT1G02990.3	unassigned
AT1G25340.1	MYB116 myb domain protein 116 AtMYB116 myb domain protein 116
AT1G32780.1	unassigned
AT3G28880.1	unassigned
AT3G53294.1	unassigned
AT5G48010.2	THAS1 thalianol synthase 1 THAS THALIANOL SYNTHASE AtTHAS1 Arabidopsis thaliana thalianol synthase 1
AT3G19810.1	unassigned
AT5G59090.1	SBT4.12 subtilase 4.12 ATSBT4.12 subtilase 4.12
AT5G60410.2	SIZ1 ATSIZ1
AT2G21270.3	UFD1 ubiquitin fusion degradation 1
AT3G03626.1	unassigned
AT3G52800.1	unassigned
AT3G58670.1	unassigned
AT4G39360.1	unassigned
AT1G63490.1	unassigned
AT4G29650.1	unassigned
AT5G28160.1	unassigned
AT2G29263.1	unassigned
AT3G47840.1	unassigned
AT3G59360.1	UTR6 UDP-galactose transporter 6 ATUTR6 UDP-GALACTOSE TRANSPORTER 6
AT4G13020.3	MHK
AT4G25250.1	unassigned
AT1G01100.1	unassigned
AT1G30570.1	HERK2 hercules receptor kinase 2
AT2G21960.1	unassigned
AT4G00810.1	unassigned
AT4G17460.1	JAB JAIBA HAT1
AT5G47370.1	HAT2
AT5G47700.1	unassigned
AT1G06340.1	unassigned
AT1G24470.1	KCR2 beta-ketoacyl reductase 2 ATKCR2
AT1G79840.2	GL2 GLABRA 2
AT2G34520.1	RPS14 mitochondrial ribosomal protein S14
AT2G41820.1	unassigned
AT5G40210.1	UMAMIT42 Usually multiple acids move in and out Transporters 42
AT1G77340.1	unassigned
AT1G05290.1	unassigned
AT1G32550.2	FdC2 ferredoxin C 2
AT3G53240.1	RLP45 receptor like protein 45 AtRLP45 receptor like protein 45
AT4G27310.1	BBX28 B-box domain protein 28
ATMG00310.1	ORF154
AT5G44730.2	unassigned
AT5G52290.1	SHOC1 SHORTAGE IN CHIASMATA 1
AT1G06820.1	CRTISO carotenoid isomerase CCR2 CAROTENOID AND CHLOROPLAST REGULATION 2
AT4G01610.1	unassigned
AT4G04900.1	RIC10 ROP-interactive CRIB motif-containing protein 10
AT5G11410.1	unassigned
AT4G19670.1	unassigned
AT2G38710.1	unassigned
AT3G07110.2	unassigned
AT3G26950.1	unassigned
AT4G13170.1	unassigned
AT4G29905.1	unassigned
AT5G08550.1	ILP1 increased level of polyploidy1-1D
AT5G57670.2	unassigned
AT5G64040.2	PSAN
AT1G65620.1	AS2 ASYMMETRIC LEAVES 2
AT2G28620.1	unassigned
AT1G07747.1	unassigned
AT1G12430.2	PAK phosphatidic acid kinase AtKINUa Arabidopsis thaliana KINESIN Ungrouped clade, gene A ARK3 armadillo repeat kinesin 3
AT1G18060.1	unassigned
AT3G61415.1	SK21 SKP1-like 21 ASK21 SKP1-like 21
AT4G03030.1	unassigned
AT5G11490.2	unassigned
AT5G16580.1	BGLU2 beta glucosidase 2
AT5G42390.1	SPP stromal processing peptidase
AT1G31790.1	unassigned
AT1G44120.1	unassigned
AT1G50820.1	unassigned
AT1G67620.1	unassigned
AT2G01660.1	PDLP6 plasmodesmata-located protein 6
AT5G51105.1	unassigned
AT1G70250.1	unassigned
AT2G03290.1	unassigned
AT2G26760.1	CYCB1;4 Cyclin B1;4
AT2G34220.1	MEE20 maternal effect embryo arrest 20
AT4G35430.1	unassigned
AT1G50732.1	unassigned
AT3G05685.1	unassigned
AT3G16960.1	unassigned
AT4G28080.1	unassigned
AT5G18525.1	unassigned
AT5G20736.1	unassigned
AT5G58080.1	RR18 response regulator 18 ARR18 response regulator 18
AT1G62520.1	unassigned
AT4G19580.1	unassigned
AT4G30320.1	unassigned
AT5G13380.1	unassigned
AT3G57660.1	NRPA1 nuclear RNA polymerase A1
AT5G06300.1	LOG7 LONELY GUY 7
AT1G20240.1	unassigned
AT3G19170.1	PREP1 presequence protease 1 ATZNMP ATPREP1 presequence protease 1
AT3G19895.1	unassigned
AT3G29796.1	unassigned
AT1G63070.1	unassigned
AT2G24670.1	unassigned
AT2G30240.1	CHX13 CATION/H+ EXCHANGER 13 ATCHX13
AT3G05450.1	unassigned
AT4G22240.1	unassigned
AT5G45740.1	unassigned
AT1G03687.1	unassigned
AT1G05530.1	UGT75B2 UDP-glucosyl transferase 75B2 UGT2 UDP-GLUCOSYL TRANSFERASE 2
AT1G11950.1	unassigned
AT2G28230.1	unassigned
AT4G34650.1	SQS2 squalene synthase 2
AT3G20770.1	EIN3 ETHYLENE-INSENSITIVE3 AtEIN3
AT4G19112.1	CPuORF25 conserved peptide upstream open reading frame 25
AT4G39840.1	unassigned
AT1G15960.1	NRAMP6 NRAMP metal ion transporter 6 ATNRAMP6
AT2G35370.1	GDCH glycine decarboxylase complex H
AT5G01140.1	unassigned
AT5G22640.1	emb1211 embryo defective 1211
AT5G58400.1	unassigned
AT3G05390.1	unassigned
AT3G27110.1	unassigned
AT3G61826.1	unassigned
AT5G15790.1	unassigned
AT5G40710.1	unassigned
AT1G27210.1	unassigned
AT1G48090.1	unassigned
AT4G04570.1	CRK40 cysteine-rich RLK (RECEPTOR-like protein kinase) 40
AT4G39760.1	unassigned
AT5G10230.1	ANNAT7 annexin 7 ANN7 ANNEXIN 7
AT5G12270.1	unassigned
AT2G27300.1	NTL8 NTM1-like 8 ANAC040 Arabidopsis NAC domain containing protein 40
AT3G54270.1	unassigned
AT5G07400.1	unassigned
AT5G41140.1	unassigned
AT1G71865.1	unassigned
AT2G22810.1	ATACS4 ACS4 1-aminocyclopropane-1-carboxylate synthase 4 ACC4 1-AMINOCYCLOPROPANE-1-CARBOXYLIC ACID SYNTHASE POLYPEPTIDE
AT2G23100.1	unassigned
AT2G24560.1	unassigned
AT2G30470.1	VAL1 VP1/ABI3-LIKE 1 HSI2 high-level expression of sugar-inducible gene 2
AT5G05580.1	FAD8 fatty acid desaturase 8 AtFAD8
AT1G50790.1	unassigned
AT3G21480.1	unassigned
AT3G24830.1	unassigned
AT4G15830.1	unassigned
AT5G43620.1	unassigned
AT5G48760.1	unassigned
AT5G49930.1	emb1441 embryo defective 1441
AT2G03770.1	unassigned
AT2G27940.1	unassigned
AT3G29020.2	MYB110 myb domain protein 110 AtMYB110 myb domain protein 110
AT3G29410.1	unassigned
AT3G29633.1	unassigned
AT3G52080.1	chx28 cation/hydrogen exchanger 28
AT4G29740.2	CKX4 cytokinin oxidase 4 ATCKX4
AT5G03795.1	unassigned
AT3G49150.1	unassigned
AT4G16310.1	LDL3 LSD1-like 3
AT1G11510.1	unassigned
AT3G01710.1	unassigned
AT3G54390.1	unassigned
AT4G16350.1	SCABP2 SOS3-LIKE CALCIUM BINDING PROTEIN 2 CBL6 calcineurin B-like protein 6
AT5G47400.1	unassigned
AT1G21640.2	NADK2 NAD kinase 2 ATNADK2 NAD KINASE 2
AT1G75540.1	STH2 salt tolerance homolog2 LHUS long hypocotyl under shade BBX21 B-box domain protein 21 AtBBX21 B BOX 21
AT1G76650.1	CML38 calmodulin-like 38
AT2G35700.1	ERF38 ERF family protein 38 ATERF38 ERF FAMILY PROTEIN 38
AT1G17270.1	unassigned
AT1G55000.1	unassigned
AT3G18730.1	TSK TONSOKU MGO3 MGOUN3 BRU1 BRUSHY1
AT3G62650.2	unassigned
AT3G62970.1	unassigned
AT4G25120.1	SRS2 SUPPRESSOR OF RAD SIX-SCREEN MUTANT 2 ATSRS2 ARABIDOPSIS THALIANA SUPPRESSOR OF RAD SIX-SCREEN MUTANT 2
AT5G40800.1	unassigned
AT5G49180.1	unassigned
AT5G51630.1	unassigned
AT1G22280.3	PAPP2C phytochrome-associated protein phosphatase type 2C
AT2G02730.1	unassigned
AT2G38910.1	CPK20 calcium-dependent protein kinase 20
AT3G11920.1	unassigned
AT4G39740.1	HCC2 homologue of copper chaperone SCO1 2
AT1G03300.1	DUF1 DOMAIN OF UNKNOWN FUNCTION 724 1 ATDUF1 DOMAIN OF UNKNOWN FUNCTION 724 1
AT1G78500.1	unassigned
AT2G21950.1	SKIP6 SKP1 interacting partner 6
AT3G45860.1	CRK4 cysteine-rich RLK (RECEPTOR-like protein kinase) 4
AT5G64290.1	DIT2.1 dicarboxylate transport 2.1 DCT
AT4G29130.1	HXK1 hexokinase 1 GIN2 GLUCOSE INSENSITIVE 2 ATHXK1 ARABIDOPSIS THALIANA HEXOKINASE 1
AT5G22140.1	unassigned
AT5G26240.1	CLC-D chloride channel D ATCLC-D
AT5G55990.1	CBL2 calcineurin B-like protein 2 ATCBL2
AT3G03730.1	unassigned
AT2G35035.1	URED urease accessory protein D
AT4G22505.1	unassigned
AT4G24790.1	unassigned
AT4G33180.1	unassigned
AT4G38330.1	unassigned
AT5G20540.1	BRXL4 BREVIS RADIX-like 4 BRX-LIKE4 ATBRXL4 BREVIS RADIX-like 4
AT5G54090.1	unassigned
AT1G77090.1	unassigned
AT2G29170.1	unassigned
AT1G09510.1	unassigned
AT1G60160.1	unassigned
AT1G49540.2	ELP2 elongator protein 2 AtELP2 Elongator subunit 2
AT2G20465.1	unassigned
AT1G48170.1	unassigned
AT2G34730.1	unassigned
AT2G39670.2	unassigned
AT3G12670.1	emb2742 embryo defective 2742
AT3G17340.2	unassigned
AT4G16510.1	unassigned
ATMG00600.1	ORF106C
AT4G35230.1	BSK1 brassinosteroid-signaling kinase 1
AT5G22760.1	unassigned
AT3G57190.1	PrfB3 peptide chain release factor 3
AT4G26270.1	PFK3 phosphofructokinase 3
AT1G30590.1	unassigned
AT2G31250.1	HEMA3
AT3G10150.1	PAP16 purple acid phosphatase 16 ATPAP16
AT3G24610.1	unassigned
AT4G23780.1	unassigned
AT1G71180.1	unassigned
AT3G11090.1	LBD21 LOB domain-containing protein 21
AT4G30220.2	RUXF small nuclear ribonucleoprotein F
AT1G01930.1	unassigned
AT1G70320.1	UPL2 ubiquitin-protein ligase 2
AT3G14270.1	FAB1B FORMS APLOID AND BINUCLEATE CELLS 1B
AT3G16340.1	PDR1 pleiotropic drug resistance 1 ATPDR1 PLEIOTROPIC DRUG RESISTANCE 1 AtABCG29 ABCG29 ATP-binding cassette G29
AT3G16380.1	PAB6 poly(A) binding protein 6
AT1G13635.1	unassigned
AT1G28360.1	ERF12 ERF domain protein 12 ATERF12 ERF DOMAIN PROTEIN 12
AT1G53325.1	unassigned
AT1G03240.1	unassigned
AT5G47470.1	UMAMIT7 Usually multiple acids move in and out Transporters 7
AT1G27040.1	unassigned
AT1G54340.1	ICDH isocitrate dehydrogenase
AT1G58220.1	unassigned
AT3G54220.1	SGR1 SHOOT GRAVITROPISM 1 SCR SCARECROW
AT4G20890.1	TUB9 tubulin beta-9 chain
AT4G21534.1	SPHK2 sphingosine kinase 2
AT5G08230.1	unassigned
AT5G23860.1	TUB8 tubulin beta 8
AT5G38180.1	unassigned
AT5G44340.1	TUB4 tubulin beta chain 4
AT5G62690.1	TUB2 tubulin beta chain 2
AT5G62700.1	TUB3 tubulin beta chain 3
AT2G42440.1	LBD17 LOB domain-containing protein 17 ASL15 ASYMMETRIC LEAVES 2-like 15
AT3G09010.1	unassigned
AT3G13674.1	unassigned
AT3G27900.1	unassigned
AT5G15530.1	CAC1-B BCCP2 biotin carboxyl carrier protein 2
AT5G40290.1	unassigned
AT1G19870.1	iqd32 IQ-domain 32
AT1G77120.1	ATADH1 ATADH ARABIDOPSIS THALIANA ALCOHOL DEHYDROGENASE ADH1 alcohol dehydrogenase 1 ADH ALCOHOL DEHYDROGENASE
AT2G34010.1	unassigned
AT2G43240.1	unassigned
AT3G46980.3	PHT4;3 phosphate transporter 4;3
AT3G54280.2	RGD3 ROOT GROWTH DEFECTIVE 3 CHR16 CHA16 BTAF1 ATBTAF1
AT5G51530.1	unassigned
AT5G63710.1	unassigned
AT1G03390.1	unassigned
AT1G19680.1	unassigned
AT1G50470.1	unassigned
AT1G80550.1	unassigned
AT2G33540.1	CPL3 C-terminal domain phosphatase-like 3 ATCPL3
AT2G38640.1	unassigned
AT4G38200.1	unassigned
AT1G17560.1	HLL HUELLENLOS
AT1G64385.1	unassigned
AT2G31090.1	unassigned
AT2G33390.1	unassigned
AT5G13030.1	unassigned
AT5G21060.2	unassigned
AT1G51230.1	unassigned
AT2G45240.1	MAP1A methionine aminopeptidase 1A
AT3G23605.1	unassigned
AT5G25800.1	unassigned
AT5G49010.1	SLD5 SYNTHETIC LETHALITY WITH DPB11-1 5 EMB2812 EMBRYO DEFECTIVE 2812
AT1G74510.2	unassigned
AT3G06920.1	unassigned
AT5G06440.4	unassigned
AT1G20010.1	TUB5 tubulin beta-5 chain
AT1G31814.1	FRL2 FRIGIDA like 2
AT1G73890.1	unassigned
AT1G75780.1	TUB1 tubulin beta-1 chain
AT2G28840.1	XBAT31 XB3 ortholog 1 in Arabidopsis thaliana
AT2G29550.1	TUB7 tubulin beta-7 chain
AT3G08636.1	unassigned
AT4G31110.1	unassigned
AT5G12250.1	TUB6 beta-6 tubulin
AT5G66520.1	unassigned
AT2G27650.1	unassigned
AT2G42730.1	unassigned
AT3G13190.1	unassigned
AT3G15180.2	unassigned
AT3G24290.1	AMT1;5 ammonium transporter 1;5
AT4G35750.1	unassigned
AT1G03200.1	unassigned
AT1G36070.1	unassigned
AT2G24860.1	unassigned
AT2G35990.1	LOG2 LONELY GUY 2
AT4G30420.1	UMAMIT34 Usually multiple acids move in and out Transporters 34
AT5G15200.1	unassigned
AT1G52380.1	unassigned
AT1G63300.1	unassigned
AT3G12280.1	RBR1 retinoblastoma-related 1 RBR RETINOBLASTOMA-RELATED RB1 RETINOBLASTOMA 1 RB ATRBR1 RETINOBLASTOMA-RELATED PROTEIN 1
AT5G03900.2	unassigned
AT5G35960.1	unassigned
AT5G48500.1	unassigned
AT1G19620.1	unassigned
AT2G14206.1	unassigned
AT3G18680.1	unassigned
AT5G35338.2	MBD12 methyl-CPG-binding domain 12
AT1G78010.1	unassigned
AT2G03110.1	unassigned
AT4G12870.1	unassigned
AT4G14540.1	NF-YB3 "nuclear factor Y, subunit B3"
AT1G58848.1	unassigned
AT1G59218.1	unassigned
AT1G80830.1	PMIT1 NRAMP1 natural resistance-associated macrophage protein 1 ATNRAMP1
AT5G64342.1	CPuORF39 conserved peptide upstream open reading frame 39
AT3G53070.1	unassigned
AT1G03750.1	CHR9 CHROMATIN REMODELING 9
AT1G04570.1	unassigned
AT1G08130.1	LIG1 DNA ligase 1 ATLIG1 DNA ligase 1
AT1G65630.1	DegP3 DegP protease 3 DEG3 degradation of periplasmic proteins 3
AT1G72970.1	HTH HOTHEAD EDA17 embryo sac development arrest 17
AT2G05620.1	PGR5 proton gradient regulation 5
AT2G35110.1	NAPP NAP1 NCK-ASSOCIATED PROTEIN 1 GRL GNARLED
AT2G37060.1	NF-YB8 "nuclear factor Y, subunit B8"
AT2G38720.1	MAP65-5 microtubule-associated protein 65-5
AT4G08176.1	unassigned
AT4G17380.1	MSH4 MUTS-like protein 4 MSH4 MUTS HOMOLOG 4 ATMSH4 ARABIDOPSIS MUTS HOMOLOG 4
AT5G39365.1	unassigned
AT5G49020.1	PRMT4A protein arginine methyltransferase 4A ATPRMT4A ARABIDOPSIS THALIANA PROTEIN ARGININE METHYLTRANSFERASE 4A
AT2G19150.1	unassigned
AT2G35890.1	CPK25 calcium-dependent protein kinase 25
AT4G38020.1	unassigned
AT5G09672.1	CPuORF21 conserved peptide upstream open reading frame 21
AT1G03475.1	LIN2 LESION INITIATION 2 HEMF1 ATCPO-I
AT1G14610.1	VALRS VALYL TRNA SYNTHETASE TWN2 TWIN 2
AT3G20480.1	LpxK lipid X K AtLpxK
AT3G54350.1	emb1967 embryo defective 1967
AT3G60320.1	unassigned
AT5G58260.1	NdhN NADH dehydrogenase-like complex N
AT2G47600.1	MHX1 MAGNESIUM/PROTON EXCHANGER 1 MHX magnesium/proton exchanger ATMHX1 ATMHX magnesium/proton exchanger
AT3G16830.1	TPR2 TOPLESS-related 2
AT3G29255.1	unassigned
AT3G63410.1	VTE3 VITAMIN E DEFECTIVE 3 IEP37 INNER ENVELOPE PROTEIN 37 E37 APG1 ALBINO OR PALE GREEN MUTANT 1
AT5G46871.1	unassigned
AT1G54130.1	RSH3 RELA/SPOT homolog 3 ATRSH3 RELA/SPOT HOMOLOG 3 AT-RSH3
AT1G72680.1	CAD1 cinnamyl-alcohol dehydrogenase ATCAD1 CINNAMYL ALCOHOL DEHYDROGENASE 1
AT1G19070.1	unassigned
AT1G26330.2	unassigned
AT1G33730.1	CYP76C5 "cytochrome P450, family 76, subfamily C, polypeptide 5"
AT1G66160.1	CMPG1 "CYS, MET, PRO, and GLY protein 1" ATCMPG1
AT1G77390.1	TAM TARDY ASYNCHRONOUS MEIOSIS DYP CYCA1;2 CYCLIN A1;2 CYCA1 CYCLIN A1
AT2G21380.1	unassigned
AT2G48140.1	EDA4 embryo sac development arrest 4
AT3G18180.1	unassigned
AT4G19100.1	PAM68 photosynthesis affected mutant 68
AT5G13780.1	unassigned
AT5G39790.1	unassigned
AT5G47640.1	NF-YB2 "nuclear factor Y, subunit B2"
AT1G15740.1	unassigned
AT5G22600.1	unassigned
AT5G55900.1	unassigned
AT1G21620.1	PUM20 pumilio 20 APUM20 pumilio 20
AT1G71960.1	ATABCG25 Arabidopsis thaliana ATP-binding cassette G25 ABCG25 ATP-binding casette G25
AT2G31862.1	unassigned
AT3G10500.1	NTL4 NAC with transmembrane motif 1-like 4 NAC053 NAC domain containing protein 53 ANAC053 NAC domain containing protein 53
AT3G29450.1	unassigned
AT3G42723.1	unassigned
AT3G63070.1	unassigned
AT5G47100.1	CBL9 calcineurin B-like protein 9 ATCBL9
AT5G57150.4	unassigned
AT5G60805.1	unassigned
AT3G28910.1	MYB30 myb domain protein 30 ATMYB30
AT4G28180.1	unassigned
AT1G13870.1	DRL1 DEFORMED ROOTS AND LEAVES 1 AtKTI12
AT1G76620.1	unassigned
AT3G22220.1	unassigned
AT4G12350.1	MYB42 myb domain protein 42 AtMYB42 myb domain protein 42
AT4G19980.1	unassigned
AT4G23510.1	unassigned
AT5G60940.1	unassigned
AT1G58290.1	HEMA1 AtHEMA1 Arabidopsis thaliana hemA 1
AT2G42870.1	PAR1 PHY RAPIDLY REGULATED 1 HLH1 HELIX-LOOP-HELIX 1
AT2G16950.1	TRN1 transportin 1 ATTRN1 TRANSPORTIN 1
AT2G33490.1	unassigned
AT1G34046.1	unassigned
AT3G01120.1	MTO1 METHIONINE OVERACCUMULATION 1 CGS1 CYSTATHIONINE GAMMA-SYNTHASE 1 CGS CYSTATHIONINE GAMMA-SYNTHASE AtCYS1 A. thaliana cystathionine gamma-synthetase 1 AtCGS1
AT3G11700.1	FLA18 FASCICLIN-like arabinogalactan protein 18 precursor
AT5G19450.1	CPK8 CDPK19 calcium-dependent protein kinase 19
AT1G21810.1	unassigned
AT1G49270.1	PERK7 proline-rich extensin-like receptor kinase 7 AtPERK7 proline-rich extensin-like receptor kinase 7
AT2G18500.1	OFP7 ovate family protein 7 ATOFP7 ARABIDOPSIS THALIANA OVATE FAMILY PROTEIN 7
AT3G03210.1	unassigned
AT4G34640.1	SQS1 squalene synthase 1 ERG9
AT5G67440.1	NPY3 NAKED PINS IN YUC MUTANTS 3 MEL2 MAB4/ENP/NPY1-LIKE 2
AT1G16220.1	unassigned
AT3G08850.1	RAPTOR1B RAPTOR1 ATRAPTOR1B
AT4G02850.1	unassigned
AT5G02640.1	unassigned
AT1G76130.1	ATAMY2 ARABIDOPSIS THALIANA ALPHA-AMYLASE-LIKE 2 AMY2 alpha-amylase-like 2
AT1G80150.1	unassigned
AT1G05180.1	AXR1 AUXIN RESISTANT 1
AT1G21450.1	SCL1 SCARECROW-like 1
AT4G09420.1	unassigned
AT4G19220.1	unassigned
AT5G02880.1	UPL4 ubiquitin-protein ligase 4
AT5G03580.1	unassigned
AT5G57270.1	unassigned
AT1G31320.1	LBD4 LOB domain-containing protein 4
AT3G08740.1	unassigned
AT1G07030.1	unassigned
AT1G34630.1	unassigned
AT1G35220.1	unassigned
AT3G59510.1	unassigned
AT5G16620.1	TIC40 translocon at the inner envelope membrane of chloroplasts 40 PDE120 pigment defective embryo 120 ATTIC40 translocon at the inner envelope membrane of chloroplasts 40
AT5G57450.1	XRCC3 homolog of X-ray repair cross complementing 3 (XRCC3) ATXRCC3 ARABIDOPSIS THALIANA HOMOLOG OF X-RAY REPAIR CROSS COMPLEMENTING 3 (XRCC3)
AT1G14140.1	UCP3 Uncoupling Protein 3
AT1G19180.1	TIFY10A JAZ1 jasmonate-zim-domain protein 1
AT1G34300.1	unassigned
AT1G35210.1	unassigned
AT1G55090.1	unassigned
AT2G20580.1	RPN1A 26S proteasome regulatory subunit S2 1A ATRPN1A 26S PROTEASOME REGULATORY SUBUNIT S2 1A
AT2G35540.1	unassigned
AT2G46495.1	unassigned
AT1G34180.2	NAC016 NAC domain containing protein 16 anac016 NAC domain containing protein 16
AT4G01440.1	UMAMIT31 Usually multiple acids move in and out Transporters 31
AT4G03450.1	unassigned
AT5G46417.1	unassigned
AT1G01770.1	unassigned
AT1G07970.1	unassigned
AT1G72040.1	dNK deoxyribonucleoside kinase AtdNK
AT2G25710.1	HCS1 holocarboxylase synthase 1
AT2G44150.1	SDG7 SET DOMAIN-CONTAINING PROTEIN 7 ASHH3 histone-lysine N-methyltransferase ASHH3
AT4G28470.1	RPN1B 26S proteasome regulatory subunit S2 1B ATRPN1B
AT5G45000.1	unassigned
AT2G17020.1	unassigned
AT4G11310.1	unassigned
AT5G48130.1	unassigned
AT1G05960.2	unassigned
AT1G16480.1	unassigned
AT5G20310.1	unassigned
AT2G20930.1	unassigned
AT4G37780.1	MYB87 myb domain protein 87 ATMYB87
AT5G13920.1	unassigned
AT5G16270.1	SYN4 sister chromatid cohesion 1 protein 4 ATRAD21.3 ARABIDOPSIS HOMOLOG OF RAD21 3
AT5G45160.1	RL2 RHD-like2
AT5G50423.1	unassigned
AT2G32820.1	unassigned
AT2G40925.1	unassigned
AT2G47810.1	NF-YB5 "nuclear factor Y, subunit B5"
AT3G01500.2	SABP3 SALICYLIC ACID-BINDING PROTEIN 3 CA1 carbonic anhydrase 1 ATSABP3 ARABIDOPSIS THALIANA SALICYLIC ACID-BINDING PROTEIN 3 ATBCA1 BETA CARBONIC ANHYDRASE 1
AT3G18810.1	PERK6 proline-rich extensin-like receptor kinase 6 AtPERK6 proline-rich extensin-like receptor kinase 6
AT4G13830.2	J20 DNAJ-like 20
AT4G27060.1	TOR1 TORTIFOLIA 1 SPR2 SPIRAL 2 CN CONVOLUTA
AT5G12420.1	unassigned
AT5G25590.1	unassigned
AT5G28646.1	WVD2 WAVE-DAMPENED 2
AT1G73370.1	SUS6 sucrose synthase 6 ATSUS6 ARABIDOPSIS THALIANA SUCROSE SYNTHASE 6
AT2G14820.1	NPY2 NAKED PINS IN YUC MUTANTS 2 MEL3 MAB4/ENP/NPY1-LIKE 3
AT3G02530.1	unassigned
AT4G03190.1	GRH1 GRR1-like protein 1 ATGRH1 AFB1 AUXIN SIGNALING F BOX PROTEIN 1
AT5G04520.1	unassigned
AT5G12370.1	SEC10 exocyst complex component sec10
AT5G16070.1	unassigned
[truncated: 14,612 more rows]

## Sheet: Highest 10% high-confident
Table S2. Arabidopsis S-nitrosylated candidate proteins identified as the highest 10% high-confident prediction
Accession number	Protein name
AT3G17600.1	IAA31 indole-3-acetic acid inducible 31
AT1G17745.2	PGDH 3-phosphoglycerate dehydrogenase
AT5G60750.1	unassigned
AT1G29010.1	unassigned
AT2G26610.1	unassigned
AT1G60990.1	unassigned
AT1G61850.1	unassigned
AT1G65410.1	TGD3 TRIGALACTOSYLDIACYLGLYCEROL 3 NAP11 non-intrinsic ABC protein 11 ATNAP11 non-intrinsic ABC protein 11 ABCI13 ATP-binding cassette I13
AT3G56550.1	unassigned
AT3G50022.1	unassigned
AT1G75910.1	EXL4 extracellular lipase 4
AT2G37500.1	unassigned
AT1G10865.1	unassigned
AT1G49360.1	unassigned
AT5G07610.1	unassigned
AT1G42980.1	unassigned
AT2G36695.1	unassigned
AT1G19550.1	unassigned
AT2G17620.1	CYCB2;1 Cyclin B2;1
AT2G26050.1	unassigned
AT1G08500.1	ENODL18 early nodulin-like protein 18 AtENODL18
AT3G32200.1	unassigned
AT1G23870.1	TPS9 trehalose-phosphatase/synthase 9 TPS9 TREHALOSE -6-PHOSPHATASE SYNTHASE S9 ATTPS9 trehalose-phosphatase/synthase 9
AT1G08640.1	CJD1 Chloroplast J-like domain 1
AT1G14990.2	unassigned
AT5G59300.1	UBC7 ubiquitin carrier protein 7 ATUBC7 ARABIDOPSIS THALIANA UBIQUITIN CARRIER PROTEIN 7
AT2G21320.1	BBX18 B-box domain protein 18
AT1G22882.1	unassigned
AT5G15390.1	unassigned
AT1G70290.1	TPS8 trehalose-6-phosphatase synthase S8 ATTPSC ATTPS8
AT4G13880.1	RLP48 receptor like protein 48 AtRLP48 receptor like protein 48
AT1G78310.1	unassigned
AT4G10540.1	unassigned
AT1G47310.1	unassigned
AT3G06200.1	unassigned
AT3G57240.1	BG3 "beta-1,3-glucanase 3"
AT5G27380.1	GSHB GSH2 glutathione synthetase 2
AT1G16960.1	unassigned
AT1G10530.1	unassigned
AT1G11270.1	unassigned
AT1G60010.1	unassigned
AT4G38960.3	BBX19 B-box domain protein 19
AT3G02250.1	unassigned
AT5G18660.1	PCB2 PALE-GREEN AND CHLOROPHYLL B REDUCED 2
AT4G33030.1	SQD1 sulfoquinovosyldiacylglycerol 1
AT1G63100.1	unassigned
AT2G44304.1	unassigned
AT5G01760.1	unassigned
AT1G56020.1	unassigned
AT5G11140.1	unassigned
AT2G21530.1	unassigned
AT3G52330.1	unassigned
AT2G40390.1	unassigned
AT3G45242.1	CPuORF61 conserved peptide upstream open reading frame 61
AT5G62900.1	unassigned
AT5G67620.1	unassigned
AT2G46110.1	PANB1 KPHMT1 ketopantoate hydroxymethyltransferase 1
AT3G42148.1	unassigned
AT4G04078.1	unassigned
AT4G39970.1	unassigned
AT5G46270.1	unassigned
AT3G63490.1	PRPL1 plastid ribosomal protein L1 EMB3126 EMBRYO DEFECTIVE 3126
AT3G23830.1	GRP4 glycine-rich RNA-binding protein 4 GR-RBP4 AtGRP4
AT2G03120.1	SPP signal peptide peptidase ATSPP signal peptide peptidase
AT3G10340.1	PAL4 phenylalanine ammonia-lyase 4
AT5G39770.1	unassigned
AT5G52460.1	EDA41 embryo sac development arrest 41
AT1G69650.1	unassigned
AT1G07150.1	MAPKKK13 mitogen-activated protein kinase kinase kinase 13
AT2G15170.1	unassigned
AT4G17310.1	unassigned
AT3G43400.1	unassigned
AT5G37800.1	RSL1 RHD SIX-LIKE 1 ATRSL1 ARABIDOPSIS THALIANA RHD SIX-LIKE 1
AT1G59535.1	unassigned
AT2G15130.1	unassigned
AT3G46380.1	unassigned
AT4G23930.1	unassigned
AT3G09870.1	unassigned
AT4G05553.1	unassigned
AT3G29690.1	unassigned
AT4G32342.1	unassigned
AT5G26940.1	DPD1 defective in pollen organelle DNA degradation1
AT3G13540.1	MYB5 myb domain protein 5 ATMYB5 myb domain protein 5
AT1G78630.1	emb1473 embryo defective 1473
AT2G46250.1	unassigned
AT5G44600.1	unassigned
AT1G62863.1	unassigned
AT4G03590.1	unassigned
AT2G31670.1	unassigned
AT5G55600.1	unassigned
AT3G20935.1	CYP705A28 "cytochrome P450, family 705, subfamily A, polypeptide 28"
AT1G36580.1	unassigned
AT5G66580.1	unassigned
AT4G37240.1	unassigned
AT4G16146.1	unassigned
AT5G45260.1	SLH1 SENSITIVE TO LOW HUMIDITY 1 RRS1 RESISTANT TO RALSTONIA SOLANACEARUM 1 ATWRKY52 ARABIDOPSIS THALIANA WRKY DOMAIN PROTEIN 52
AT3G63220.2	unassigned
AT5G65080.1	MAF5 MADS AFFECTING FLOWERING 5 AGL68 AGAMOUS-like 68
AT1G68450.1	PDE337 PIGMENT DEFECTIVE 337
AT4G19829.1	unassigned
AT5G18404.1	unassigned
AT2G41470.1	unassigned
AT4G10320.1	unassigned
AT1G80220.1	unassigned
AT4G38100.1	unassigned
AT1G78510.1	SPS1 solanesyl diphosphate synthase 1
AT1G02560.1	NCLPP5 NUCLEAR CLPP 5 NCLPP1 NUCLEAR-ENCODED CLPP 1 CLPP5 nuclear encoded CLP protease 5
AT4G25030.1	unassigned
AT1G32990.1	PRPL11 plastid ribosomal protein l11
AT1G20320.1	unassigned
AT1G61780.1	unassigned
AT1G63020.1	SMD2 SILENCING MOVEMENT DEFICIENT 2 SDE4 POL IVA NUCLEAR RNA POLYMERASE D 1A NRPD1A nuclear RNA polymerase D1A NRPD1
AT5G17660.1	unassigned
AT4G30910.1	unassigned
AT2G14835.1	unassigned
AT2G45300.1	unassigned
AT5G19410.1	ABCG23 ATP-binding cassette G23
AT3G02990.1	HSFA1E heat shock transcription factor A1E ATHSFA1E heat shock transcription factor A1E
AT1G11545.1	XTH8 xyloglucan endotransglucosylase/hydrolase 8
AT2G02955.1	MEE12 maternal effect embryo arrest 12
AT3G56480.1	unassigned
AT1G04960.2	unassigned
AT5G46500.1	unassigned
AT1G60250.1	BBX26 B-box domain protein 26
AT1G10657.1	unassigned
AT2G23690.1	unassigned
AT3G10030.1	unassigned
AT3G22961.1	unassigned
AT3G55900.1	unassigned
AT3G16851.1	unassigned
AT4G37510.1	unassigned
AT5G52010.1	unassigned
AT2G10560.1	unassigned
AT4G24973.1	unassigned
AT5G24314.2	TAC7 PTAC7 plastid transcriptionally active7 PDE225 PIGMENT DEFECTIVE 225
AT1G56050.1	unassigned
AT5G59990.1	unassigned
AT2G24790.1	COL3 CONSTANS-like 3 BBX4 B-box domain protein 4 ATCOL3
AT3G17980.1	C2 C2 domain AtC2 Arabidopsis thaliana C2 domain
AT3G09162.1	unassigned
AT2G19910.1	unassigned
AT4G35783.1	RTFL6 ROTUNDIFOLIA like 6 DVL17 DEVIL 17
AT5G49210.1	unassigned
AT3G55980.1	SZF1 salt-inducible zinc finger 1 ATSZF1
AT5G54830.1	unassigned
AT5G39830.1	DEGP8 DEG PROTEASE 8 DEG8 degradation of periplasmic proteins 8
AT5G50110.1	unassigned
AT5G47850.1	CCR4 CRINKLY4 related 4
AT3G15353.1	MT3 metallothionein 3 ATMT3
AT2G01505.1	CLE16 CLAVATA3/ESR-RELATED 16
AT5G52550.1	unassigned
AT5G59220.1	SAG113 senescence associated gene 113 HAI1 highly ABA-induced PP2C gene 1
AT1G71697.1	CK1 choline kinase 1 CK CHOLINE KINASE ATCK1 choline kinase 1
AT2G29870.1	unassigned
AT5G45590.1	unassigned
AT5G49640.1	unassigned
AT1G18960.1	unassigned
AT1G51055.1	unassigned
AT5G28615.1	unassigned
AT4G00230.1	XSP1 xylem serine peptidase 1
AT4G11010.1	NDPK3 nucleoside diphosphate kinase 3
AT4G23900.1	unassigned
AT5G05940.1	ROPGEF5 ROP (rho of plants) guanine nucleotide exchange factor 5 ATROPGEF5 ROP GUANINE NUCLEOTIDE EXCHANGE FACTOR 5
AT5G50090.1	unassigned
AT1G19090.1	RKF2 receptor-like serine/threonine kinase 2 CRK1 CYSTEINE-RICH RLK (RECEPTOR-LIKE PROTEIN KINASE) 1
AT2G33585.1	unassigned
AT4G16390.1	SVR7 suppressor of variegation 7
AT4G03570.1	unassigned
AT1G01080.2	unassigned
AT5G16610.2	unassigned
AT5G50335.1	unassigned
AT2G06500.1	unassigned
AT1G04100.1	IAA10 indoleacetic acid-induced protein 10
AT3G29638.1	unassigned
AT5G51470.1	unassigned
AT2G22802.1	unassigned
AT4G13850.1	GRP2 glycine rich protein 2 GR-RBP2 glycine-rich RNA-binding protein 2 ATGRP2 GLYCINE-RICH RNA-BINDING PROTEIN 2
AT3G61117.1	unassigned
AT4G04640.1	ATPC1
AT4G11900.1	unassigned
AT5G41071.1	unassigned
AT4G37060.2	PLP5 PATATIN-like protein 5 PLA IVB AtPLAIVB phospholipase A IVB
AT5G43930.4	unassigned
AT1G44085.1	unassigned
AT1G55510.1	BCDH BETA1 branched-chain alpha-keto acid decarboxylase E1 beta subunit
AT2G40560.1	unassigned
AT1G62930.1	RPF3 RNA processing factor 3
AT1G76870.1	unassigned
AT3G50890.1	ZHD7 ZINC FINGER HOMEODOMAIN 7 HB28 homeobox protein 28 AtHB28 homeobox protein 28
AT5G11630.1	NOXY2 nonresponding to oxylipins 2
AT1G17050.1	SPS2 solanesyl diphosphate synthase 2
AT1G61310.1	unassigned
AT1G55010.1	PDF1.5 plant defensin 1.5
AT1G33612.1	unassigned
AT3G18520.2	HDA15 histone deacetylase 15 ATHDA15
AT1G43624.1	unassigned
AT2G20170.1	unassigned
AT2G40820.1	unassigned
AT1G36180.1	ACC2 acetyl-CoA carboxylase 2
AT1G23320.1	TAR1 tryptophan aminotransferase related 1
AT1G34320.1	unassigned
AT5G04730.1	unassigned
AT5G51090.1	unassigned
AT3G21700.3	SGP2 ATSGP2
AT2G26380.1	unassigned
AT1G29390.1	COR413IM2 COLD REGULATED 314 INNER MEMBRANE 2 COR314-TM2 cold regulated 314 thylakoid membrane 2
AT1G29395.1	COR414-TM1 cold regulated 414 thylakoid membrane 1 COR413IM1 COLD REGULATED 314 INNER MEMBRANE 1 COR413-TM1 COLD REGULATED 314 THYLAKOID MEMBRANE 1
AT1G07430.1	HAI2 highly ABA-induced PP2C gene 2 AtAIP1 AIP1 AKT1 interacting protein phosphatase 1
AT2G26470.1	unassigned
AT4G37790.1	HAT22
AT5G16660.1	unassigned
AT1G05810.1	RABA5E RAB GTPase homolog A5E ATRABA5E ARABIDOPSIS THALIANA RAB GTPASE HOMOLOG A5E ATRAB11D ARA-1 ARA
AT2G37480.1	unassigned
AT5G11070.1	unassigned
AT5G59400.2	unassigned
AT2G17120.1	LYP1 LysM-containing receptor protein 1 LYM2 lysM domain GPI-anchored protein 2 precursor CL-1 CEBiP-like 1
AT2G27410.1	unassigned
AT5G42223.1	unassigned
AT2G40140.1	ZFAR1 SZF2 (SALT-INDUCIBLE ZINC FINGER 2 CZF1 ATSZF2
AT3G21890.1	BBX31 B-box domain protein 31
AT1G68810.1	unassigned
AT1G80690.1	unassigned
AT4G02860.1	unassigned
AT2G20825.1	ULT2 ULTRAPETALA 2
AT5G22870.1	unassigned
AT5G26960.1	unassigned
AT1G02860.1	NLA nitrogen limitation adaptation BAH1 BENZOIC ACID HYPERSENSITIVE 1
AT4G15248.1	BBX30 B-box domain protein 30
AT3G01560.1	unassigned
AT2G40940.1	ERS1 ethylene response sensor 1 ERS ETHYLENE RESPONSE SENSOR
AT3G22020.1	unassigned
AT2G13630.1	unassigned
AT5G28380.1	unassigned
AT5G44574.1	unassigned
AT2G22145.1	unassigned
AT5G66840.1	unassigned
AT3G44210.1	unassigned
AT1G73780.1	unassigned
AT3G20700.1	unassigned
AT5G03000.1	unassigned
AT5G08660.1	unassigned
AT3G06455.1	unassigned
AT5G15420.1	unassigned
AT5G43570.1	unassigned
AT5G08220.1	unassigned
AT1G50040.1	unassigned
AT3G19680.1	unassigned
AT5G50175.1	unassigned
AT3G18980.1	ETP1 EIN2 targeting protein1
AT5G67000.1	unassigned
AT1G64142.1	CPuORF23 conserved peptide upstream open reading frame 23
AT2G25312.1	unassigned
AT2G33230.1	YUC7 YUCCA 7
AT4G12382.1	unassigned
AT3G07310.1	unassigned
AT3G16500.1	PAP1 phytochrome-associated protein 1 IAA26 indole-3-acetic acid inducible 26
AT1G67100.1	LBD40 LOB domain-containing protein 40
AT3G02550.1	LBD41 LOB domain-containing protein 41
AT4G39040.1	unassigned
AT1G15600.1	unassigned
AT3G53670.1	unassigned
AT5G14370.1	unassigned
AT5G10695.1	unassigned
AT4G17250.1	unassigned
AT4G00600.1	unassigned
AT5G39420.1	cdc2cAt CDC2C
AT3G10980.1	unassigned
AT2G17540.2	unassigned
AT3G62460.1	unassigned
AT4G15910.1	DI21 drought-induced 21 ATDI21 drought-induced 21
AT2G04032.1	ZIP7 zinc transporter 7 precursor
AT4G25990.2	CIL
AT5G27200.1	ACP5 acyl carrier protein 5
AT5G03555.1	NCS1 nucleobase cation symporter 1 AtNCS1
AT1G61180.2	unassigned
AT3G02750.3	unassigned
AT2G37030.1	unassigned
AT3G43870.1	unassigned
AT2G21340.1	unassigned
AT4G18230.1	unassigned
AT5G50970.1	unassigned
AT1G20130.1	unassigned
AT3G04290.1	LTL1 Li-tolerant lipase 1 ATLTL1
AT4G20160.1	unassigned
AT4G11175.1	unassigned
AT2G25100.1	unassigned
AT4G28030.1	unassigned
AT4G32520.1	SHM3 serine hydroxymethyltransferase 3 AtSHMT3 SERINE HYDROXYMETHYLTRANSFERASE 3
AT1G78660.1	GGH1 gamma-glutamyl hydrolase 1 ATGGH1 gamma-glutamyl hydrolase 1
AT1G64780.1	ATAMT1;2 ammonium transporter 1;2 AMT1;2 ammonium transporter 1;2
AT2G38570.1	unassigned
AT3G24216.1	unassigned
AT4G29840.1	TS THREONINE SYNTHASE MTO2 METHIONINE OVER-ACCUMULATOR 2
AT5G34780.1	unassigned
AT1G19490.1	unassigned
AT1G52720.1	unassigned
AT3G59950.1	unassigned
AT4G24110.1	unassigned
AT5G10650.1	unassigned
AT1G30757.1	unassigned
AT1G33670.1	unassigned
AT1G48350.1	EMB3105 EMBRYO DEFECTIVE 3105
AT1G60220.1	ULP1D UB-like protease 1D OTS1 OVERLY TOLERANT TO SALT 1
AT1G69350.1	unassigned
AT4G16900.1	unassigned
AT2G25870.1	unassigned
AT5G67590.1	FRO1 FROSTBITE1
ATMG00490.1	ORF107C
AT1G68510.1	LBD42 LOB domain-containing protein 42
AT5G56260.1	unassigned
AT3G52380.1	PDE322 PIGMENT DEFECTIVE 322 CP33 chloroplast RNA-binding protein 33
AT3G58590.1	unassigned
AT1G77855.1	unassigned
AT5G22190.1	unassigned
AT5G66660.1	unassigned
AT1G68765.1	IDA INFLORESCENCE DEFICIENT IN ABSCISSION
AT1G29900.1	VEN3 VENOSA 3 CARB carbamoyl phosphate synthetase B
AT2G07362.1	unassigned
AT4G22730.1	unassigned
AT1G03510.1	unassigned
AT3G44428.1	unassigned
AT4G04695.1	CPK31 calcium-dependent protein kinase 31
AT2G17290.1	CPK6 calcium dependent protein kinase 6 ATCPK6 ARABIDOPSIS THALIANA CALCIUM-DEPENDENT PROTEIN KINASE 6 ATCDPK3 ARABIDOPSIS THALIANA CALMODULIN-DOMAIN PROTEIN KINASE 3
AT2G28920.1	unassigned
AT4G35310.1	CPK5 calmodulin-domain protein kinase 5 ATCPK5
AT4G20900.1	TDM1 MS5 MALE-STERILE 5
AT3G10970.1	unassigned
AT3G61380.1	TRM14 TON1 Recruiting Motif 14
AT4G25110.1	MCP1c metacaspase 1c MC2 metacaspase 2 AtMCP1c metacaspase 1c AtMC2 metacaspase 2
AT3G44630.3	unassigned
AT4G32100.1	unassigned
AT5G25102.1	unassigned
AT3G13780.1	unassigned
AT5G05220.1	unassigned
AT1G78930.1	unassigned
ATMG00580.1	NAD4 NADH dehydrogenase subunit 4
AT2G17240.1	unassigned
AT2G19680.1	unassigned
AT4G01245.1	unassigned
AT5G01020.1	unassigned
AT1G65390.1	PP2-A5 phloem protein 2 A5 ATPP2-A5 phloem protein 2 A5
AT1G02305.1	unassigned
AT1G52150.2	ICU4 INCURVATA 4 CNA CORONA ATHB15 ATHB-15
AT2G47370.1	unassigned
AT4G19380.1	unassigned
AT3G05000.1	unassigned
AT4G19480.1	unassigned
AT4G29480.1	unassigned
AT5G16530.1	PIN5 PIN-FORMED 5
AT4G25845.1	unassigned
AT5G51610.1	unassigned
AT1G09060.3	unassigned
AT5G59170.1	unassigned
AT4G08980.1	FBW2 F-BOX WITH WD-40 2
AT1G52730.2	unassigned
AT1G56430.1	NAS4 nicotianamine synthase 4 ATNAS4 ARABIDOPSIS THALIANA NICOTIANAMINE SYNTHASE 4
AT2G31560.1	unassigned
AT2G34200.1	unassigned
AT2G40670.2	RR16 response regulator 16 ARR16 response regulator 16
AT4G18620.1	RCAR7 regulatory components of ABA receptor 7 PYL13 PYR1-like 13
AT4G07410.1	PCN POPCORN
AT5G23020.1	MAM3 MAM-L METHYLTHIOALKYMALATE SYNTHASE-LIKE IMS2 2-isopropylmalate synthase 2
AT3G16370.1	unassigned
AT3G54850.1	PUB14 plant U-box 14 ATPUB14
AT5G22545.1	unassigned
AT3G50650.1	unassigned
AT5G66770.1	unassigned
AT4G22030.1	unassigned
AT2G46190.1	unassigned
AT3G03773.2	unassigned
AT4G20250.1	unassigned
AT1G75020.1	LPAT4 lysophosphatidyl acyltransferase 4
AT3G50800.1	unassigned
AT5G61380.1	TOC1 TIMING OF CAB EXPRESSION 1 PRR1 PSEUDO-RESPONSE REGULATOR 1 AtTOC1 TIMING OF CAB EXPRESSION 1 APRR1
AT1G49630.1	PREP2 presequence protease 2 ATPREP2 presequence protease 2
AT1G06570.1	PDS1 phytoene desaturation 1 HPPD 4-hydroxyphenylpyruvate dioxygenase HPD 4-hydroxyphenylpyruvate dioxygenase
AT4G28820.1	unassigned
AT1G04050.1	SUVR1 homolog of SU(var)3-9 1 SDG13 SET DOMAIN PROTEIN 13
AT1G22040.1	unassigned
AT3G21880.1	BBX10 B-box domain protein 10
AT3G10330.1	unassigned
AT4G30560.1	CNGC9 cyclic nucleotide gated channel 9 ATCNGC9 cyclic nucleotide gated channel 9
AT2G18870.1	VIL4 VIN3-like 4 VEL3 vernalization5/VIN3-like 3
AT5G49140.1	unassigned
AT1G70000.1	unassigned
AT3G10660.1	CPK2 calmodulin-domain protein kinase cdpk isoform 2 ATCPK2
AT3G48690.1	CXE12 ATCXE12 ARABIDOPSIS THALIANA CARBOXYESTERASE 12
AT5G18362.1	unassigned
AT4G10130.1	unassigned
AT2G14440.1	unassigned
AT4G25670.1	unassigned
AT3G17668.1	ENA ENHANCER OF ATNSI ACTIVITY
AT5G04950.1	NAS1 nicotianamine synthase 1 ATNAS1 ARABIDOPSIS THALIANA NICOTIANAMINE SYNTHASE 1
AT1G79060.1	unassigned
AT2G38390.1	unassigned
AT2G41900.1	OXS2 OXIDATIVE STRESS 2
AT5G08480.2	unassigned
AT5G53450.1	ORG1 OBP3-responsive gene 1
AT1G53050.1	unassigned
AT2G29380.1	HAI3 highly ABA-induced PP2C gene 3
AT4G33130.1	unassigned
AT1G54570.1	PES1 phytyl ester synthase 1
AT2G39590.1	unassigned
AT2G47840.1	Tic20-II translocon at the inner envelope membrane of chloroplasts 20-II AtTic20-II translocon at the inner envelope membrane of chloroplasts 20-II
AT4G04700.1	CPK27 calcium-dependent protein kinase 27
AT1G62710.1	BETAVPE BETA-VPE beta vacuolar processing enzyme
AT1G27460.1	NPGR1 no pollen germination related 1
AT3G12203.1	scpl17 serine carboxypeptidase-like 17
AT3G18170.1	unassigned
AT1G06925.1	unassigned
AT3G48150.1	CDC23 APC8 anaphase-promoting complex subunit 8
AT5G45190.2	unassigned
AT1G75160.1	unassigned
AT1G75880.1	unassigned
AT3G04820.1	unassigned
AT1G76360.1	unassigned
AT3G13600.1	unassigned
AT5G56080.1	NAS2 nicotianamine synthase 2 ATNAS2 ARABIDOPSIS THALIANA NICOTIANAMINE SYNTHASE 2
AT3G01580.1	unassigned
AT3G08950.1	HCC1 homologue of the copper chaperone SCO1
AT3G26720.1	unassigned
AT2G20515.1	unassigned
AT3G01572.1	unassigned
AT4G00840.1	unassigned
AT4G26210.1	unassigned
AT5G35900.1	LBD35 LOB domain-containing protein 35
AT3G23680.1	unassigned
AT3G52710.1	unassigned
AT4G15480.1	UGT84A1
AT4G37750.1	DRG DRAGON CKC1 COMPLEMENTING A PROTEIN KINASE C MUTANT 1 CKC ANT AINTEGUMENTA
AT4G11480.1	CRK32 cysteine-rich RLK (RECEPTOR-like protein kinase) 32
AT3G28270.2	unassigned
AT5G56960.1	unassigned
AT1G19400.1	unassigned
AT1G32020.1	unassigned
AT3G61530.1	PANB2
AT5G67130.1	unassigned
AT4G39300.1	unassigned
AT5G47660.1	unassigned
AT5G05840.1	unassigned
AT3G44240.1	unassigned
AT5G09950.1	MEF7 mitochondrial editing factor 7
AT5G48410.1	GLR1.3 glutamate receptor 1.3 ATGLR1.3 ARABIDOPSIS THALIANA GLUTAMATE RECEPTOR 1.3
AT2G02240.1	MEE66 maternal effect embryo arrest 66
AT2G34357.1	unassigned
AT5G45380.1	DUR3 DEGRADATION OF UREA 3 ATDUR3
AT3G61470.1	LHCA2 photosystem I light harvesting complex gene 2
AT5G54520.1	unassigned
AT5G57123.1	unassigned
AT1G72360.2	HRE1 HYPOXIA RESPONSIVE ERF (ETHYLENE RESPONSE FACTOR) 1 ERF73 ethylene response factor 73 AtERF73
AT4G35130.1	unassigned
AT4G07524.1	unassigned
AT5G65495.1	unassigned
AT1G37010.1	unassigned
AT2G38304.1	unassigned
AT2G22905.1	unassigned
AT4G28590.1	MRL7 Mesophyll-cell RNAi Library line 7
AT4G33280.1	unassigned
AT2G23142.1	unassigned
AT5G15265.1	unassigned
AT1G49650.1	unassigned
AT2G03780.1	unassigned
AT5G40500.1	unassigned
AT1G07490.1	RTFL3 ROTUNDIFOLIA like 3 DVL9 DEVIL 9
AT5G45730.1	unassigned
AT2G41850.1	PGAZAT polygalacturonase abscission zone A. thaliana ADPG2 ARABIDOPSIS DEHISCENCE ZONE POLYGALACTURONASE 2
AT4G26960.1	unassigned
AT4G35589.1	unassigned
AT1G61105.1	unassigned
AT3G62160.1	unassigned
AT5G44960.1	unassigned
AT3G19830.1	NTMC2TYPE5.2 NTMC2T5.2
AT4G19390.1	unassigned
AT5G24879.1	unassigned
AT1G70760.1	NdhL NADH dehydrogenase-like complex L CRR23 CHLORORESPIRATORY REDUCTION 23
AT3G16980.1	NRPE9A NRPD9A NRPB9A
AT4G16265.1	NRPE9B NRPD9B NRPB9B
AT1G27680.1	APL2 ADPGLC-PPase large subunit
AT1G65310.1	XTH17 xyloglucan endotransglucosylase/hydrolase 17 ATXTH17 XYLOGLUCAN ENDOTRANSGLUCOSYLASE/HYDROLASE 17
AT4G30280.1	XTH18 xyloglucan endotransglucosylase/hydrolase 18 ATXTH18 XYLOGLUCAN ENDOTRANSGLUCOSYLASE/HYDROLASE 18
AT5G26880.1	AGL26 AGAMOUS-like 26
AT5G36940.1	CAT3 cationic amino acid transporter 3
AT5G37360.1	unassigned
AT1G78210.1	unassigned
AT2G22650.1	unassigned
AT3G13030.1	unassigned
AT4G34881.1	unassigned
AT1G01210.1	unassigned
AT3G56380.1	RR17 response regulator 17 ARR17 response regulator 17
AT3G59320.1	unassigned
AT4G07950.1	unassigned
AT4G24650.1	IPT4 isopentenyltransferase 4 ATIPT4 ARABIDOPSIS THALIANA ISOPENTENYLTRANSFERASE 4
AT5G48400.2	GLR1.2 GLUTAMATE RECEPTOR 1.2 ATGLR1.2
AT2G20562.1	unassigned
AT3G58320.1	unassigned
AT1G68840.1	TEM2 TEMPRANILLO 2 RAV2 related to ABI3/VP1 2 RAP2.8 RELATED TO AP2 8 EDF2 ETHYLENE RESPONSE DNA BINDING FACTOR 2 AtRAV2
AT2G44140.1	unassigned
AT3G20290.1	EHD1 EPS15 homology domain 1 ATEHD1 EPS15 homology domain 1
AT3G61763.1	unassigned
AT1G29180.1	unassigned
AT3G22104.1	unassigned
AT3G60647.1	unassigned
AT4G12990.1	unassigned
AT5G66740.1	unassigned
AT4G10510.1	unassigned
AT2G20230.1	unassigned
AT3G55720.1	unassigned
AT5G37260.1	RVE2 REVEILLE 2 CIR1 CIRCADIAN 1
AT5G61430.1	NAC100 NAC domain containing protein 100 ATNAC5 ANAC100 NAC domain containing protein 100
AT2G15690.1	unassigned
AT1G09490.1	unassigned
AT1G16230.1	unassigned
AT1G77600.3	unassigned
AT3G02010.1	unassigned
AT4G12170.1	unassigned
AT3G15770.1	unassigned
AT3G51850.1	CPK13 calcium-dependent protein kinase 13
AT4G36140.1	unassigned
AT1G53910.1	RAP2.12 related to AP2 12
AT2G37450.2	UMAMIT13 Usually multiple acids move in and out Transporters 13
AT2G47520.1	HRE2 HYPOXIA RESPONSIVE ERF (ETHYLENE RESPONSE FACTOR) 2 ERF71 ethylene response factor 71 AtERF71 Arabidopsis thaliana ethylene response factor 71
AT3G14230.1	RAP2.2 related to AP2 2
AT3G16770.1	RAP2.3 RELATED TO AP2 3 ERF72 ETHYLENE RESPONSE FACTOR 72 EBP ethylene-responsive element binding protein ATEBP ethylene-responsive element binding protein
AT4G00450.1	MED12 mediator 12 CRP CRYPTIC PRECOCIOUS CCT CENTER CITY
AT4G31441.1	unassigned
AT1G74600.1	OTP87 organelle transcript processing 87
AT2G37000.1	unassigned
AT5G23690.1	unassigned
AT4G33700.1	unassigned
AT1G28815.1	unassigned
AT4G00620.1	EMB3127 EMBRYO DEFECTIVE 3127
AT5G23310.1	FSD3 Fe superoxide dismutase 3
AT5G45410.1	unassigned
AT4G22390.1	unassigned
AT4G22420.1	unassigned
AT5G01860.1	unassigned
AT2G46455.1	unassigned
AT3G02885.1	GASA5 GAST1 protein homolog 5
AT3G14110.3	FLU FLUORESCENT IN BLUE LIGHT
AT5G18510.1	unassigned
AT3G32036.1	unassigned
AT2G12400.1	unassigned
AT2G23171.1	unassigned
AT3G57100.1	unassigned
AT5G49360.1	BXL1 beta-xylosidase 1 ATBXL1 BETA-XYLOSIDASE 1
AT1G09600.1	unassigned
AT1G17285.1	unassigned
AT1G67400.1	unassigned
AT1G79630.1	unassigned
AT4G15320.1	CSLB06 cellulose synthase-like B6 CSLB06 ATCSLB6 CELLULOSE SYNTHASE LIKE B6 ATCSLB06 cellulose synthase-like B6
AT5G52740.1	unassigned
AT4G13710.1	unassigned
AT3G20270.1	unassigned
AT1G11720.2	SS3 starch synthase 3 ATSS3 starch synthase 3
AT1G76710.1	SDG26 SET domain group 26 ASHH1 ASH1-RELATED PROTEIN 1 ASHH1 ASH1 RELATED PROTEIN 1
AT4G21213.1	unassigned
AT4G28050.1	TET7 tetraspanin7
AT2G31110.2	TBL40 TRICHOME BIREFRINGENCE-LIKE 40
AT3G07270.1	unassigned
AT2G42700.2	unassigned
AT1G75430.1	BLH11 BEL1-like homeodomain 11
AT2G20740.1	unassigned
AT3G52430.1	PAD4 PHYTOALEXIN DEFICIENT 4 ATPAD4 ARABIDOPSIS PHYTOALEXIN DEFICIENT 4
AT1G08390.1	unassigned
AT1G03680.1	TRX-M1 THIOREDOXIN M-TYPE 1 THM1 thioredoxin M-type 1 ATM1 ARABIDOPSIS THIOREDOXIN M-TYPE 1 ATHM1 thioredoxin M-type 1
AT5G44000.1	unassigned
AT5G48070.1	XTH20 xyloglucan endotransglucosylase/hydrolase 20 ATXTH20 XYLOGLUCAN ENDOTRANSGLUCOSYLASE/HYDROLASE 20
AT5G65560.1	unassigned
AT2G20616.1	unassigned
AT2G20815.1	QWRF3 QWRF domain containing 3
AT1G14310.1	unassigned
AT3G45110.1	unassigned
AT5G52770.1	unassigned
AT2G28330.1	unassigned
AT2G31210.1	unassigned
AT3G25810.1	unassigned
AT5G24930.1	COL4 CONSTANS-like 4 BBX5 B-box domain protein 5 ATCOL4
AT1G15990.1	CNGC7 cyclic nucleotide gated channel 7 ATCNGC7 cyclic nucleotide gated channel 7
AT3G25170.1	RALFL26 ralf-like 26
AT1G51240.1	unassigned
AT1G55535.1	unassigned
AT4G28660.2	PSB28 photosystem II reaction center PSB28 protein
AT5G01900.1	WRKY62 WRKY DNA-binding protein 62 ATWRKY62 ARABIDOPSIS THALIANA WRKY DNA-BINDING PROTEIN 62
AT3G62100.1	IAA30 indole-3-acetic acid inducible 30
AT1G31770.1	ABCG14 ATP-binding cassette G14
AT2G43235.1	unassigned
AT4G25820.1	XTR9 xyloglucan endotransglycosylase 9 XTH14 xyloglucan endotransglucosylase/hydrolase 14 ATXTH14
AT1G80960.2	unassigned
AT3G16320.1	CDC27a
AT1G18830.1	unassigned
AT3G43900.1	unassigned
AT1G65000.1	unassigned
AT4G15290.1	CSLB05 ATCSLB5 CELLULOSE SYNTHASE LIKE 5 ATCSLB05
AT5G28620.1	unassigned
AT1G07550.1	unassigned
AT1G17450.2	unassigned
AT2G48121.2	unassigned
AT3G20340.1	unassigned
AT4G16080.1	unassigned
AT2G23810.1	TET8 tetraspanin8
AT1G17000.1	TPS3 trehalose-phosphatase/synthase 3 TPS3 TREHALOSE -6-PHOSPHATASE SYNTHASE S3 ATTPS3 trehalose-phosphatase/synthase 3
AT1G71720.1	RLSB RbcL mRNA S1 binding domain protein PDE338 PIGMENT DEFECTIVE 338
AT2G17700.1	STY8 serine/threonine/tyrosine kinase 8
AT3G28060.1	UMAMIT43-psi Usually multiple acids move in and out Transporters 43-pseudogene
AT3G59780.1	unassigned
AT3G62097.1	unassigned
AT4G04710.1	CPK22 calcium-dependent protein kinase 22
AT3G44620.2	unassigned
AT5G37940.1	unassigned
AT5G44680.1	unassigned
AT2G46290.1	unassigned
AT3G44670.1	unassigned
AT3G52470.1	unassigned
AT4G21980.2	ATG8A AUTOPHAGY-RELATED 8A APG8A AUTOPHAGY 8A
AT4G06490.1	unassigned
AT4G26870.1	unassigned
AT3G63088.1	RTFL14 ROTUNDIFOLIA like 14 DVL14 DEVIL 14
AT1G71530.1	unassigned
AT4G10680.1	unassigned
AT3G26750.1	unassigned
AT3G07390.1	AIR12 Auxin-Induced in Root cultures 12
AT2G34315.1	unassigned
AT1G78600.2	STH3 SALT TOLERANCE HOMOLOG 3 LZF1 light-regulated zinc finger protein 1 DBB3 DOUBLE B-BOX 3 BBX22 B-box domain protein 22
AT3G03720.1	CAT4 cationic amino acid transporter 4
AT3G54320.1	WRI1 WRINKLED 1 WRI WRINKLED ATWRI1 ASML1 ACTIVATOR OF SPO(MIN)::LUC1
AT3G60966.1	unassigned
AT5G06130.2	unassigned
AT1G28150.1	unassigned
AT5G42210.1	unassigned
AT4G19160.2	unassigned
AT4G10240.1	bbx23 B-box domain protein 23
AT4G19600.1	CYCT1;4
AT4G28500.1	SND2 SECONDARY WALL-ASSOCIATED NAC DOMAIN PROTEIN 2 NAC073 NAC domain containing protein 73 ANAC073 NAC domain containing protein 73
AT5G19120.1	unassigned
AT5G64343.1	CPuORF38 conserved peptide upstream open reading frame 38
AT5G02600.2	NPCC6 nuclear-enriched phloem companion cell gene 6 NAKR1 SODIUM POTASSIUM ROOT DEFECTIVE 1
AT4G24690.1	NBR1 next to BRCA1 gene 1 AtNBR1 Arabidopsis thaliana next to BRCA1 gene 1
AT4G26500.1	SUFE1 SULFUR E 1 EMB1374 MBRYO DEFECTIVE 1374 CPSUFE chloroplast sulfur E ATSUFE ARABIDOPSIS THALIANA SULFUR E
AT2G15420.1	unassigned
AT5G23340.1	unassigned
AT1G74080.1	MYB122 myb domain protein 122 ATMYB122 MYB DOMAIN PROTEIN 122
AT2G13895.1	unassigned
AT3G14930.1	HEME1
AT5G28650.1	WRKY74 WRKY DNA-binding protein 74 ATWRKY74 ARABIDOPSIS THALIANA WRKY DNA-BINDING PROTEIN 74
AT1G09830.1	PUR2 purine biosynthesis 2
AT3G16350.1	unassigned
AT4G03520.1	ATHM2
AT5G58910.1	LAC16 laccase 16
AT5G60890.1	MYB34 myb domain protein 34 ATR1 ALTERED TRYPTOPHAN REGULATION 1 ATMYB34
AT2G19385.1	unassigned
AT4G13095.1	LCR37 low-molecular-weight cysteine-rich 37
AT2G40690.1	SFD1 SUPPRESSOR OF FATTY ACID DESATURASE DEFICIENCY 1 GLY1
AT4G18740.1	unassigned
AT5G40270.1	unassigned
AT2G26300.1	GPA1 G PROTEIN ALPHA SUBUNIT 1 GP ALPHA 1 G protein alpha subunit 1 ATGPA1 ARABIDOPSIS THALIANA G PROTEIN ALPHA SUBUNIT 1
AT3G01961.1	unassigned
AT2G17210.1	unassigned
AT2G31432.1	unassigned
AT1G66340.1	ETR1 ETHYLENE RESPONSE 1 ETR ETHYLENE RESPONSE EIN1 ETHYLENE INSENSITIVE 1 AtETR1
AT4G15970.1	unassigned
AT5G25440.1	unassigned
AT1G77930.1	unassigned
AT5G43910.2	unassigned
AT3G51560.1	unassigned
AT4G38470.1	STY46 serine/threonine/tyrosine kinase 46
AT3G57510.1	ADPG1
AT4G03260.1	unassigned
AT2G18530.1	unassigned
AT2G23200.1	unassigned
AT2G26030.1	unassigned
AT2G41630.1	TFIIB transcription factor IIB
AT2G44065.1	unassigned
AT3G45285.1	unassigned
AT1G62410.1	unassigned
AT3G21150.1	EIP6 EMF1-Interacting Protein 1 BBX32 B-box domain protein 32 AtBBX32
AT3G44480.1	RPP1 recognition of peronospora parasitica 1 cog1
AT5G01700.2	unassigned
AT5G06330.1	unassigned
AT5G12180.1	CPK17 calcium-dependent protein kinase 17
AT3G22650.1	SFL61 S-LOCUS F-BOX 61 CEG CEGENDUO ATSFL61 S-LOCUS F-BOX 61
AT1G33770.1	unassigned
AT3G47460.1	ATSMC2
AT4G00710.1	BSK3 brassinosteroid-signaling kinase 3
AT5G62410.1	TTN3 TITAN 3 SMC2 structural maintenance of chromosomes 2 ATSMC4 ATCAP-E1
AT5G56840.1	unassigned
AT2G17530.1	unassigned
AT3G21110.1	PURC PURIN C PUR7 purin 7 ATPURC
AT3G50040.1	unassigned
AT4G35500.2	unassigned
AT4G38900.1	unassigned
AT5G12323.1	unassigned
AT2G14510.1	unassigned
AT2G22450.1	RIBA2 homolog of ribA 2 AtRIBA2
AT3G26940.1	CDG1 CONSTITUTIVE DIFFERENTIAL GROWTH 1
AT3G50651.1	unassigned
AT2G31170.1	SYCO ARATH cysteinyl t-RNA synthetase FIONA FIONA
AT3G56230.1	unassigned
AT1G70570.2	unassigned
AT3G05730.1	unassigned
AT5G47390.1	unassigned
AT5G14020.1	unassigned
AT3G61510.1	AT-ACS1 ARABIDOPSIS THALIANA 1-AMINOCYCLOPROPANE-1-CARBOXYLATE SYNTHASE 1 ACS1 ACC synthase 1
AT1G06360.1	unassigned
AT1G19840.1	unassigned
AT4G30845.1	unassigned
AT5G22530.1	unassigned
AT5G14760.1	FIN4 FLAGELLIN-INSENSITIVE 4 AO L-aspartate oxidase
AT1G06350.1	AtADS4 ADS4 delta 9 desaturase 4
AT1G14687.1	ZHD14 ZINC FINGER HOMEODOMAIN 14 HB32 homeobox protein 32 AtHB32 homeobox protein 32
AT1G53080.1	unassigned
AT3G04732.1	unassigned
AT5G18710.1	unassigned
AT1G76850.1	SEC5A exocyst complex component sec5
AT5G58060.2	YKT61 ATYKT61 ATGP1
AT2G05910.1	unassigned
AT4G33200.1	XI-I XI-15 MYOSIN XI-15 ATXI-I MYOSIN XI I
AT3G13390.1	sks11 SKU5 similar 11
AT4G01250.1	WRKY22 AtWRKY22
AT1G64510.1	unassigned
AT4G11211.1	unassigned
AT4G13630.1	unassigned
AT5G24960.1	CYP71A14 "cytochrome P450, family 71, subfamily A, polypeptide 14"
AT3G23930.1	unassigned
AT5G26690.1	unassigned
AT1G33250.1	unassigned
AT2G39910.1	unassigned
AT3G04670.1	WRKY39 WRKY DNA-binding protein 39 ATWRKY39 WRKY DNA-BINDING PROTEIN 39
AT1G78970.2	LUP1 lupeol synthase 1 ATLUP1 ARABIDOPSIS THALIANA LUPEOL SYNTHASE 1
AT1G03320.1	unassigned
AT1G32415.1	unassigned
AT2G07180.1	unassigned
AT3G58060.1	unassigned
AT1G09130.3	unassigned
AT2G34224.1	unassigned
AT4G03723.1	unassigned
AT4G13310.1	CYP71A20 "cytochrome P450, family 71, subfamily A, polypeptide 20"
AT3G46120.1	PAP19 purple acid phosphatase 19 ATPAP19 PURPLE ACID PHOSPHATASE 19
AT4G34570.1	THY-2 thymidylate synthase 2
AT1G08730.1	XIC ATXIC MYOSIN XI C
AT1G24380.1	unassigned
AT3G02770.1	unassigned
AT5G14650.1	unassigned
AT4G05200.1	CRK25 cysteine-rich RLK (RECEPTOR-like protein kinase) 25
AT2G40130.2	unassigned
AT3G19250.1	unassigned
AT5G42591.1	unassigned
AT1G60830.1	unassigned
AT3G13870.1	RHD3 ROOT HAIR DEFECTIVE 3 GOM8 GOLGI MUTANT 8
AT4G13290.1	CYP71A19 "cytochrome P450, family 71, subfamily A, polypeptide 19"
ATCG00760.1	RPL36 ribosomal protein L36
AT2G31700.1	unassigned
AT3G45140.1	LOX2 lipoxygenase 2 ATLOX2 ARABIODOPSIS THALIANA LIPOXYGENASE 2
AT5G03970.1	unassigned
AT1G09920.1	unassigned
AT3G54030.1	BSK6 brassinosteroid-signaling kinase 6
AT5G16450.1	unassigned
AT1G08550.1	NPQ1 non-photochemical quenching 1 AVDE1 ARABIDOPSIS VIOLAXANTHIN DE-EPOXIDASE 1
AT3G07150.1	unassigned
AT2G34370.1	unassigned
AT3G09032.1	unassigned
AT3G54970.1	unassigned
AT1G77580.2	unassigned
AT5G07300.1	BON2 BONZAI 2
AT5G19470.1	NUDX24 nudix hydrolase homolog 24 NUDT24 nudix hydrolase homolog 24 atnudt24 nudix hydrolase homolog 24
AT5G60480.1	ZHD12 ZINC FINGER HOMEODOMAIN 12 HB26 homeobox protein 26 AtHB26 homeobox protein 26
AT1G68210.1	PRR6 APRR6 pseudo-response regulator 6
AT5G04870.1	CPK1 calcium dependent protein kinase 1 ATCPK1
AT1G72480.1	unassigned
AT1G36756.1	unassigned
AT3G12200.2	Nek7 NIMA-related kinase 7 AtNek7 NIMA-related kinase 7
AT4G23840.1	unassigned
AT5G47770.1	FPS1 farnesyl diphosphate synthase 1
AT2G24280.1	unassigned
AT2G34450.2	unassigned
AT3G05920.1	unassigned
AT1G09150.1	unassigned
AT1G69470.1	unassigned
AT2G39790.1	unassigned
AT3G48600.2	unassigned
AT3G13450.1	DIN4 DARK INDUCIBLE 4
AT3G16610.1	unassigned
AT2G05810.1	unassigned
AT5G10460.1	unassigned
AT5G26930.1	GATA23 GATA transcription factor 23
AT5G39720.1	AIG2L avirulence induced gene 2 like protein
AT5G54390.1	HL HAL2-like ATAHL AHL HAL2-like
AT4G23880.1	unassigned
AT2G07787.1	unassigned
AT5G17220.1	TT19 TRANSPARENT TESTA 19 GSTF12 glutathione S-transferase phi 12 GST26 GLUTATHIONE S-TRANSFERASE 26 ATGSTF12 ARABIDOPSIS THALIANA GLUTATHIONE S-TRANSFERASE PHI 12
AT5G18570.1	EMB3138 EMBRYO DEFECTIVE 3138 EMB269 EMBRYO DEFECTIVE 269 CPSAR1 chloroplastic SAR1 ATOBGL OBG-like protein ATOBGC
AT5G63340.1	unassigned
AT3G28790.1	unassigned
AT5G26110.1	unassigned
AT2G30590.1	WRKY21 WRKY DNA-binding protein 21
AT2G32540.1	CSLB04 cellulose synthase-like B4 CSLB04 CELLULOSE SYNTHASE LIKE B4 ATCSLB4 CELLULOSE SYNTHASE LIKE B4 ATCSLB04 cellulose synthase-like B4
AT5G53870.1	ENODL1 early nodulin-like protein 1 AtENODL1
AT3G26539.1	unassigned
AT1G48175.1	TAD1 tRNA adenosine deaminase 1 emb2191 embryo defective 2191
AT2G23660.1	LBD10 LOB domain-containing protein 10
AT3G07650.1	COL9 CONSTANS-like 9 BBX7 B-box domain protein 7
AT4G03410.2	unassigned
AT4G29750.1	unassigned
AT5G24080.1	unassigned
AT5G48250.1	BBX8 B-box domain protein 8
AT1G57700.1	unassigned
AT2G32530.1	CSLB03 cellulose synthase-like B3 ATCSLB3 cellulose synthase-like B3 ATCSLB03 cellulose synthase-like B3
AT4G03150.1	unassigned
AT4G35780.1	STY17 serine/threonine/tyrosine kinase 17
AT5G48630.2	unassigned
AT1G74210.1	GDPD5 glycerophosphodiester phosphodiesterase 5 AtGDPD5
AT3G01210.1	unassigned
AT3G08760.1	ATSIK
AT2G39120.1	WTF9 what's this factor 9
AT5G08310.1	unassigned
AT5G47229.1	unassigned
AT5G55720.1	unassigned
AT5G45428.1	CPuORF24 conserved peptide upstream open reading frame 24
AT2G46700.1	CRK3 CDPK-related kinase 3 ATCRK3
AT2G46470.1	OXA1L inner membrane protein OXA1-like
AT3G13790.1	ATCWINV1 ARABIDOPSIS THALIANA CELL WALL INVERTASE 1 ATBFRUCT1
AT4G29020.1	unassigned
AT2G46670.1	unassigned
AT3G01170.1	unassigned
AT3G01460.1	MBD9 methyl-CPG-binding domain 9 ATMBD9
AT4G30930.1	NFD1 NUCLEAR FUSION DEFECTIVE 1
AT5G01370.1	TRM29 TON1 Recruiting Motif 29 ACI1 ALC-interacting protein 1
AT5G47840.1	AMK2 adenosine monophosphate kinase
AT5G22440.1	unassigned
AT1G08650.1	PPCK1 phosphoenolpyruvate carboxylase kinase 1 ATPPCK1 PHOSPHOENOLPYRUVATE CARBOXYLASE KINASE 1
AT5G11930.1	unassigned
AT1G24140.1	unassigned
AT2G26270.1	unassigned
AT3G04020.1	unassigned
AT5G15940.1	unassigned
AT1G26930.1	unassigned
AT2G43465.1	unassigned
AT4G33495.1	RPD1 ROOT PRIMORDIUM DEFECTIVE 1
AT3G02290.1	unassigned
AT4G00335.1	RHB1A RING-H2 finger B1A
AT5G16740.1	unassigned
AT3G57530.1	CPK32 calcium-dependent protein kinase 32 CDPK32 ATCPK32
AT4G37460.1	SRFR1 SUPPRESSOR OF RPS4-RLD 1
AT4G38420.1	sks9 SKU5 similar 9
AT5G61900.1	CPN1 COPINE 1 BON1 BONZAI 1 BON
AT1G79000.2	PCAT2 P300/CBP ACETYLTRANSFERASE-RELATED PROTEIN 2 HAC1 histone acetyltransferase of the CBP family 1 ATHPCAT2 ARABIDOPSIS THALIANA P300/CBP ACETYLTRANSFERASE-RELATED PROTEIN 2 ATHAC1 ARABIDOPSIS HISTONE ACETYLTRANSFERASE OF THE CBP FAMILY 1
AT1G03170.1	FTM5 FLORAL TRANSITION AT THE MERISTEM5 FAF2 FANTASTIC FOUR 2
AT1G72890.2	unassigned
AT2G01818.1	unassigned
AT1G50020.1	unassigned
AT3G07910.1	unassigned
AT4G01460.1	unassigned
AT1G04880.1	unassigned
AT1G52565.1	unassigned
AT1G67730.1	YBR159 KCR1 beta-ketoacyl reductase 1 ATKCR1
AT2G32610.1	CSLB01 cellulose synthase-like B1 CSLB01 CELLULOSE SYNTHASE LIKE B1 ATCSLB1 CELLULOSE SYNTHASE LIKE B1 ATCSLB01 cellulose synthase-like B1
AT3G06010.1	CHR12 chromatin remodeling 12 ATCHR12
AT3G21710.2	unassigned
AT5G11450.1	PPD5 PsbP domain protein 5
AT1G30880.1	unassigned
AT1G58300.1	HO4 heme oxygenase 4
AT1G77800.1	unassigned
AT5G20180.1	unassigned
AT3G55010.1	PUR5 EMB2818 EMBRYO DEFECTIVE 2818 ATPURM
AT3G49740.1	unassigned
AT5G43290.1	WRKY49 WRKY DNA-binding protein 49 ATWRKY49 ARABIDOPSIS THALIANA WRKY DNA-BINDING PROTEIN 49
AT2G30395.1	OFP17 ovate family protein 17 ATOFP17
AT3G26070.1	unassigned
AT5G06230.1	TBL9 TRICHOME BIREFRINGENCE-LIKE 9
AT3G25680.1	unassigned
AT4G22750.2	unassigned
AT1G05490.1	chr31 chromatin remodeling 31
AT1G16710.1	HAC12 histone acetyltransferase of the CBP family 12
AT1G55475.1	unassigned
AT1G68880.1	bZIP basic leucine-zipper 8 AtbZIP basic leucine-zipper 8
AT2G26620.1	unassigned
AT3G01310.1	unassigned
AT3G45940.1	unassigned
AT3G57810.2	unassigned
AT2G41860.1	CPK14 calcium-dependent protein kinase 14
AT4G34070.1	unassigned
AT5G06730.1	unassigned
AT5G50500.1	unassigned
AT5G60100.2	PRR3 pseudo-response regulator 3 APRR3 pseudo-response regulator 3
AT1G21060.1	unassigned
AT2G42090.1	ACT9 actin 9
AT5G48545.1	HINT3 histidine triad nucleotide-binding 3
AT1G27470.1	unassigned
AT2G18130.1	PAP11 purple acid phosphatase 11 ATPAP11 PURPLE ACID PHOSPHATASE 11
AT4G15250.1	BBX9 B-box domain protein 9
AT4G16845.1	VRN2 REDUCED VERNALIZATION RESPONSE 2
AT4G18780.1	LEW2 LEAF WILTING 2 IRX1 IRREGULAR XYLEM 1 CESA8 CELLULOSE SYNTHASE 8 ATCESA8 CELLULOSE SYNTHASE 8
AT1G30010.1	nMAT1 nuclear maturase 1
AT3G56780.1	unassigned
AT3G06950.1	unassigned
AT2G47150.1	unassigned
AT4G27300.1	unassigned
AT1G51090.1	unassigned
AT2G42750.1	unassigned
AT3G05727.1	unassigned
AT4G08270.1	unassigned
AT3G54360.1	unassigned
AT1G68420.1	unassigned
AT3G14460.1	unassigned
AT2G47140.1	SDR5 short-chain dehydrogenase reductase 5 AtSDR5
AT3G18500.3	unassigned
AT4G36690.1	ATU2AF65A
AT3G19850.1	unassigned
AT2G22030.1	unassigned
AT1G59453.1	unassigned
AT4G02489.1	unassigned
AT5G05240.1	unassigned
AT1G80110.1	PP2-B11 phloem protein 2-B11 ATPP2-B11 phloem protein 2-B11
AT2G07815.1	unassigned
AT4G38560.2	unassigned
AT5G12480.1	CPK7 calmodulin-domain protein kinase 7
AT5G37050.1	unassigned
AT2G37870.1	unassigned
AT1G56240.1	PP2-B13 phloem protein 2-B13 AtPP2-B13 phloem protein 2-B13
AT1G12220.1	RPS5 RESISTANT TO P. SYRINGAE 5
AT4G27190.1	unassigned
AT3G61200.1	unassigned
AT4G39955.1	unassigned
AT5G21940.1	unassigned
AT3G52310.1	ABCG27 ATP-binding cassette G27
AT4G23520.1	unassigned
AT1G69720.1	HO3 heme oxygenase 3
AT2G20960.1	pEARLI4
AT2G28880.1	emb1997 embryo defective 1997 ADCS aminodeoxychorismate synthase
AT5G26570.1	PWD PHOSPHOGLUCAN WATER DIKINASE OK1 ATGWD3
AT5G40390.1	SIP1 seed imbibition 1-like RS5 raffinose synthase 5
AT5G61410.1	RPE D-ribulose-5-phosphate-3-epimerase EMB2728 EMBRYO DEFECTIVE 2728
AT1G15340.1	MBD10 methyl-CPG-binding domain 10
AT1G58230.1	unassigned
AT3G13400.1	sks13 SKU5 similar 13
AT4G10910.1	unassigned
AT3G21680.1	unassigned
AT5G66870.1	LBD36 LATERAL ORGAN BOUNDARIES DOMAIN GENE 36 ASL1 ASYMMETRIC LEAVES 2-like 1
AT2G34090.2	MEE18 maternal effect embryo arrest 18
AT3G29636.1	unassigned
AT3G57370.1	unassigned
AT5G18360.1	unassigned
AT3G31401.1	unassigned
AT1G71260.1	WHY2 WHIRLY 2 ATWHY2 WHIRLY 2
AT3G17930.1	DAC Defective Accumulation of Cytochrome b6/f complex
AT1G09710.2	unassigned
AT2G47130.1	SDR3 short-chain dehydrogenase/reductase 2 AtSDR3
AT1G12280.1	SUMM2 suppressor of mkk1 mkk2 2
AT3G42050.1	unassigned
AT3G48195.1	unassigned
AT5G06080.1	LBD33 LOB domain-containing protein 33
AT5G19360.1	CPK34 calcium-dependent protein kinase 34 AtCPK34
AT1G53000.1	KDSB CKS CMP-KDO synthetase AtCKS
AT2G39930.1	ISA1 isoamylase 1 ATISA1 ARABIDOPSIS THALIANA ISOAMYLASE 1
AT3G56600.1	unassigned
AT1G27400.1	unassigned
AT2G19893.1	unassigned
AT4G33800.1	unassigned
AT1G09155.1	PP2-B15 phloem protein 2-B15 AtPP2-B15 phloem protein 2-B15
AT1G16150.1	WAKL4 wall associated kinase-like 4
AT4G14147.2	ARPC4
AT4G21630.1	unassigned
AT4G19870.1	unassigned
AT5G38510.1	unassigned
AT5G19830.1	unassigned
AT1G20000.1	TAF11b TBP-associated factor 11B
AT1G60770.1	unassigned
AT1G70910.1	DEP DESPIERTO
AT1G35375.1	unassigned
AT4G39470.1	unassigned
AT5G51545.1	LPA2 low psii accumulation2
AT3G55060.1	unassigned
AT5G17380.1	unassigned
AT5G49750.1	unassigned
AT1G51840.1	unassigned
AT4G15960.1	unassigned
AT5G24950.1	CYP71A15 "cytochrome P450, family 71, subfamily A, polypeptide 15"
AT1G04850.1	unassigned
AT1G55730.1	CAX5 cation exchanger 5 ATCAX5
AT5G04070.1	unassigned
AT1G14270.1	unassigned
AT3G51750.1	unassigned
AT1G56250.1	VBF VIP1-binding F-box protein PP2-B14 phloem protein 2-B14 AtPP2-B14 phloem protein 2-B14
AT3G27510.1	unassigned
AT3G28530.1	unassigned
AT4G19500.1	unassigned
AT5G54440.1	CLUB CLUB AtTRS130
AT3G53900.2	UPP uracil phosphoribosyltransferase PYRR PYRIMIDINE R
AT3G44760.1	unassigned
AT4G02350.1	SEC15B exocyst complex component sec15B
AT4G20240.1	CYP71A27 "cytochrome P450, family 71, subfamily A, polypeptide 27"
AT1G21780.1	unassigned
AT2G02061.1	unassigned
AT2G39330.1	JAL23 jacalin-related lectin 23
AT5G16130.1	unassigned
AT1G06923.1	unassigned
AT1G63860.1	unassigned
AT3G15190.1	PRPS20 plastid ribosomal protein S20
AT3G48346.1	unassigned
AT5G49800.1	unassigned
AT1G70510.1	KNAT2 KNOTTED-like from Arabidopsis thaliana 2 ATK1 ARABIDOPSIS THALIANA KN 1
AT5G27700.1	unassigned
AT5G66500.1	unassigned
AT2G47120.1	unassigned
AT2G47940.1	EMB3117 EMBRYO DEFECTIVE 3117 DEGP2 DEGP protease 2 DEG2 degradation of periplasmic proteins 2
AT1G47550.2	SEC3A exocyst complex component sec3A
AT1G47560.1	SEC3B exocyst complex component sec3B
AT1G47940.1	unassigned
AT1G27750.1	unassigned
AT1G34650.1	HDG10 homeodomain GLABROUS 10
AT5G35510.1	unassigned
AT3G53700.1	MEE40 maternal effect embryo arrest 40
AT4G37925.1	NdhM NADH dehydrogenase-like complex M NDH-M subunit NDH-M of NAD(P)H:plastoquinone dehydrogenase complex
AT2G05185.1	unassigned
AT3G08530.1	unassigned
AT3G11130.1	unassigned
AT5G22608.2	unassigned
AT1G08120.1	unassigned
AT2G23050.1	NPY4 NAKED PINS IN YUC MUTANTS 4 MEL4 MAB4/ENP/NPY1-LIKE 4
AT3G59700.1	LECRK1 LECTIN-RECEPTOR KINASE 1 LecRK-V.5 LEGUME-LIKE LECTIN RECEPTOR KINASE-V.5 HLECRK lectin-receptor kinase ATHLECRK lectin-receptor kinase
AT5G52830.1	WRKY27 WRKY DNA-binding protein 27 ATWRKY27 ARABIDOPSIS THALIANA WRKY DNA-BINDING PROTEIN 27
AT1G28550.1	RABA1i RAB GTPase homolog A1I AtRABA1i RAB GTPase homolog A1I
AT1G76320.1	FRS4 FAR1-related sequence 4
AT2G17890.1	CPK16 calcium-dependent protein kinase 16
AT1G18370.1	NACK1 NPK1-ACTIVATING KINESIN 1 HIK HINKEL ATNACK1 ARABIDOPSIS NPK1-ACTIVATING KINESIN 1
AT2G04235.1	unassigned
AT5G14780.1	FDH formate dehydrogenase
AT5G66050.1	unassigned
AT1G14370.1	PBL2 PBS1-like 2 Kin1 kinase 1 APK2A protein kinase 2A
AT1G38065.1	unassigned
AT2G02800.1	Kin2 kinase 2 APK2B protein kinase 2B
AT1G22030.1	unassigned
AT1G66170.1	MMD1 MALE MEIOCYTE DEATH 1
AT2G21400.1	SRS3 SHI-related sequence3
AT2G12461.1	unassigned
AT5G50770.1	HSD6 hydroxysteroid dehydrogenase 6 AtHSD6 hydroxysteroid dehydrogenase 6
AT3G17730.1	NAC057 NAC domain containing protein 57 anac057 NAC domain containing protein 57
AT2G17090.1	SSP SHORT SUSPENSOR BSK12 brassinosteroid-signaling kinase 12
AT4G22400.1	unassigned
AT5G55700.1	BMY6 BETA-AMYLASE 6 BAM4 beta-amylase 4
AT1G10780.1	unassigned
AT4G08430.1	unassigned
AT5G28235.1	unassigned
AT5G28810.1	unassigned
AT1G59540.1	ZCF125
AT3G12955.1	unassigned
AT3G27420.1	unassigned
AT5G13290.2	SOL2 SUPPRESSOR OF LLP1 2 CRN CORYNE
AT5G43950.1	unassigned
AT1G21380.1	unassigned
AT1G76970.1	unassigned
AT3G57920.1	SPL15 squamosa promoter binding protein-like 15
AT4G38650.1	unassigned
AT5G43540.1	unassigned
AT4G29310.1	unassigned
AT5G61120.1	unassigned
AT1G76220.1	unassigned
AT3G47550.3	unassigned
AT3G63460.1	unassigned
AT1G50610.1	PRK5 pollen receptor like kinase 5
AT2G43500.1	unassigned
AT4G00760.1	PRR8 PSEUDO-RESPONSE REGULATOR 8 APRR8 pseudo-response regulator 8
AT5G57460.1	unassigned
AT1G34065.1	SAMC2 S-adenosylmethionine carrier 2
AT1G53280.1	DJ1B DJ-1 homolog B AtDJ1B DJ-1 homolog B
AT4G33465.1	SCRL22 SCR-like 22
AT5G03210.1	DIP2 DBP-interacting protein 2 AtDIP2
AT1G32470.1	unassigned
AT2G31290.1	unassigned
AT3G59210.1	unassigned
AT5G24560.1	PP2-B12 phloem protein 2-B12 AtPP2-B12 phloem protein 2-B12
AT2G23390.1	unassigned
AT3G51990.1	unassigned
AT4G09440.1	unassigned
AT3G61770.1	unassigned
AT5G02420.1	unassigned
AT5G16600.1	MYB43 myb domain protein 43 AtMYB43 myb domain protein 43
AT2G15340.1	unassigned
AT3G16970.1	unassigned
AT4G08690.2	unassigned
AT2G31810.1	unassigned
AT4G37000.1	ATRCCR ARABIDOPSIS THALIANA RED CHLOROPHYLL CATABOLITE REDUCTASE ACD2 ACCELERATED CELL DEATH 2
AT5G03995.1	unassigned
AT5G41250.1	unassigned
AT3G12970.1	unassigned
AT3G49050.1	unassigned
AT3G61490.1	unassigned
AT5G54180.1	PTAC15 plastid transcriptionally active 15
AT1G79680.1	WAKL10 WALL ASSOCIATED KINASE (WAK)-LIKE 10 ATWAKL10
AT5G37530.1	unassigned
AT3G47130.1	unassigned
ATMG01330.1	ORF107H
AT5G06590.1	unassigned
AT5G45870.1	RCAR6 regulatory components of ABA receptor 6 PYL12 PYR1-like 12
AT3G62400.2	unassigned
AT1G78200.1	unassigned
AT2G33796.1	unassigned
AT5G17720.1	unassigned
AT1G47900.1	unassigned
AT1G74130.1	unassigned
AT2G19500.1	CKX2 cytokinin oxidase 2 ATCKX2
AT3G06290.1	SAC3B yeast Sac3 homolog B AtSAC3B
AT5G06220.2	unassigned
AT1G15190.1	unassigned
AT2G17520.1	IRE1A IRE1-2 INOSITOL REQUIRING 1-2 ATIRE1-2 ARABIDOPSIS THALIANA INOSITOL REQUIRING 1-2
AT5G26010.1	unassigned
AT2G01730.1	EDA26 embryo sac development arrest 26 CPSF73-II cleavage and polyadenylation specificity factor 73 kDa subunit-II ATCPSF73-II cleavage and polyadenylation specificity factor 73 kDa subunit-II
AT3G21295.1	unassigned
AT3G26180.1	CYP71B20 "cytochrome P450, family 71, subfamily B, polypeptide 20"
AT4G39290.1	unassigned
AT5G47250.1	unassigned
AT1G02950.2	GSTF4 glutathione S-transferase F4 GST31 GLUTATHIONE S-TRANSFERASE 31 ATGSTF4 glutathione S-transferase F4
AT1G74045.1	TET17 tetraspanin 17
AT1G20470.1	unassigned
AT2G39370.1	MAKR4 MEMBRANE-ASSOCIATED KINASE REGULATOR 4
AT3G20410.1	CPK9 calmodulin-domain protein kinase 9
AT3G62350.1	unassigned
AT2G30985.1	unassigned
AT3G10940.1	LSF2 LIKE SEX4 2
AT4G31710.1	GLR2.4 glutamate receptor 2.4 AUG8 augmin subunit 8 ATGLR2.4 ARABIDOPSIS THALIANA GLUTAMATE RECEPTOR 2.4
AT5G13350.1	unassigned
AT1G11475.1	NRPE10 NRPD10 NRPB10
AT3G32090.1	unassigned
AT3G58290.1	unassigned
AT5G18650.1	unassigned
AT1G04600.1	XIA myosin XI A ATXIA
AT1G22440.1	unassigned
AT2G48120.1	PAC PALE CRESS
AT4G29560.1	unassigned
AT5G10240.1	ASN3 asparagine synthetase 3
AT3G26090.1	RGS1 REGULATOR OF G-PROTEIN SIGNALING 1 ATRGS1 REGULATOR OF G-PROTEIN SIGNALING 1
AT5G40590.1	unassigned
AT3G03680.1	unassigned
AT4G16566.1	HINT4 histidine triad nucleotide-binding 4
AT2G18330.1	unassigned
AT4G35460.1	NTRB NADPH-dependent thioredoxin reductase B NTR1 NADPH-DEPENDENT THIOREDOXIN REDUCTASE 1 ATNTRB
AT4G36580.1	unassigned
AT1G04090.1	unassigned
AT5G17890.1	DAR4 DA1-related protein 4 CHS3 CHILLING SENSITIVE 3
AT1G27440.1	IRX10 GUT2 ATGUT1
AT1G66500.1	unassigned
AT3G43153.1	unassigned
AT3G59052.1	CPuORF18 conserved peptide upstream open reading frame 18
AT4G10030.1	unassigned
AT4G02260.1	RSH1 RELA/SPOT homolog 1 ATRSH1 RELA/SPOT HOMOLOG 1 AT-RSH1 RELA-SPOT HOMOLOG 1
AT1G53260.1	unassigned
AT5G56452.1	unassigned
AT1G48780.1	unassigned
AT2G43320.1	unassigned
AT4G23770.1	unassigned
AT1G53935.1	unassigned
AT1G62975.1	unassigned
AT2G01980.1	SOS1 SALT OVERLY SENSITIVE 1 ATSOS1 ARABIDOPSIS SALT OVERLY SENSITIVE 1 ATNHX7 ARABIDOPSIS NA+/H+ ANTIPORTER 7
AT3G61700.2	unassigned
AT1G09290.1	unassigned
AT1G30520.1	AAE14 acyl-activating enzyme 14
AT3G11560.2	unassigned
AT4G16940.1	unassigned
AT1G06150.1	EMB1444 EMBRYO DEFECTIVE 1444
AT1G08695.1	SCRL3 SCR-like 3
AT3G19350.1	MPC maternally expressed pab C-terminal
AT3G51370.1	unassigned
AT1G17280.1	UBC34 ubiquitin-conjugating enzyme 34
AT2G24030.1	unassigned
AT5G16520.1	unassigned
AT5G28180.1	unassigned
AT5G47630.1	mtACP3 mitochondrial acyl carrier protein 3
AT5G50430.1	UBC33 ubiquitin-conjugating enzyme 33
AT1G06040.1	STO SALT TOLERANCE BBX24 B-box domain protein 24
AT1G33600.1	unassigned
AT3G62720.1	XXT1 XYG XYLOSYLTRANSFERASE 1 XT1 xylosyltransferase 1 ATXT1
AT1G12210.1	RFL1 RPS5-like 1
AT4G25600.1	unassigned
AT3G23715.1	SCRL13 SCR-like 13
AT5G07200.1	YAP169 GA20OX3 gibberellin 20-oxidase 3 ATGA20OX3 ARABIDOPSIS THALIANA GIBBERELLIN 20-OXIDASE 3
AT5G49820.1	RUS6 ROOT UV-B SENSITIVE 6
AT2G34238.1	unassigned
AT4G25672.1	CPuORF12 conserved peptide upstream open reading frame 12
AT5G50300.1	AZG2 AZA-GUANINE RESISTANT2 ATAZG2 ARABIDOPSIS THALIANA AZA-GUANINE RESISTANT2
AT1G10020.1	unassigned
AT1G61700.1	unassigned
AT2G46090.1	LCBK2 long-chain base (LCB) kinase 2
AT3G05020.1	ACP1 acyl carrier protein 1 ACP ACYL CARRIER PROTEIN
AT1G53400.1	unassigned
AT3G05040.1	HST1 HASTY 1 HST HASTY
AT3G08840.2	unassigned
AT4G23700.1	CHX17 cation/H+ exchanger 17 ATCHX17 cation/H+ exchanger 17
AT2G21280.1	SULA GC1 GIANT CHLOROPLAST 1 ATSULA
AT3G43340.1	unassigned
AT4G11470.1	CRK31 cysteine-rich RLK (RECEPTOR-like protein kinase) 31
AT4G19410.1	unassigned
AT1G14600.1	unassigned
AT2G31310.1	LBD14 LOB domain-containing protein 14
AT5G12340.1	unassigned
AT2G35330.1	unassigned
AT1G03106.1	unassigned
AT1G04530.1	TPR4 tetratricopeptide repeat 4
AT2G22360.1	unassigned
AT2G35640.1	unassigned
AT3G53890.1	unassigned
AT5G22200.1	unassigned
AT3G45577.1	unassigned
AT5G28450.1	unassigned
AT5G60930.1	unassigned
AT1G09480.1	unassigned
AT2G44190.1	QWRF5 QWRF domain containing 5 EMB3116 EMBRYO DEFECTIVE 3116 EDE1 ENDOSPERM DEFECTIVE 1
AT4G05440.1	EDA35 embryo sac development arrest 35
AT3G49480.1	unassigned
AT5G52190.1	unassigned
AT5G63090.2	LOB LATERAL ORGAN BOUNDARIES
AT1G28390.2	unassigned
AT4G14010.1	RALFL32 ralf-like 32
AT4G19865.1	unassigned
AT1G76600.1	unassigned
AT1G11610.2	CYP71A18 "cytochrome P450, family 71, subfamily A, polypeptide 18"
AT1G52320.2	unassigned
AT1G65370.1	unassigned
AT1G18290.1	unassigned
AT1G79190.1	unassigned
AT5G52780.1	unassigned
AT1G28470.1	SND3 SECONDARY WALL-ASSOCIATED NAC DOMAIN PROTEIN 3 NAC010 NAC domain containing protein 10 ANAC010 NAC domain containing protein 10
AT1G52650.1	unassigned
AT5G07000.1	ST2B sulfotransferase 2B ATST2B ARABIDOPSIS THALIANA SULFOTRANSFERASE 2B
AT2G20000.1	HBT HOBBIT CDC27b
AT2G26500.2	unassigned
AT4G33930.1	unassigned
AT1G32660.1	unassigned
AT1G74490.1	unassigned
AT2G04380.1	unassigned
AT2G19620.1	NDL3 N-MYC downregulated-like 3
AT2G36470.1	unassigned
AT3G14950.1	TTL2 tetratricopetide-repeat thioredoxin-like 2
AT5G13370.1	unassigned
AT1G15200.3	unassigned
AT5G65010.2	ASN2 asparagine synthetase 2
AT3G15760.1	unassigned
AT5G21040.1	FBX2 F-box protein 2
AT2G45320.1	unassigned
AT1G47410.1	unassigned
AT4G16295.1	SPH1 S-protein homologue 1
AT4G23130.2	RLK6 RECEPTOR-LIKE PROTEIN KINASE 6 CRK5 cysteine-rich RLK (RECEPTOR-like protein kinase) 5
AT2G37300.2	ABCI16 ATP-binding cassette I16
AT5G18140.1	unassigned
AT5G24630.6	MID MIDGET BIN4 brassinosteroid-insensitive4
AT5G66560.1	unassigned
AT1G11362.1	unassigned
AT1G52390.1	unassigned
AT1G72250.2	unassigned
AT2G31380.1	STH salt tolerance homologue BBX25 B-box domain protein 25
AT2G43371.1	unassigned
AT3G11160.1	unassigned
AT5G20600.1	unassigned
AT1G19850.1	MP MONOPTEROS IAA24 indole-3-acetic acid inducible 24 ARF5 AUXIN RESPONSE FACTOR 5
AT5G13460.1	IQD11 IQ-domain 11
AT5G20170.1	unassigned
AT1G13220.2	LINC2 LITTLE NUCLEI2 CRWN2 CROWDED NUCLEI 2
AT3G48240.1	unassigned
AT4G27840.1	unassigned
AT5G08305.1	unassigned
AT2G38152.1	unassigned
AT5G66620.1	DAR6 DA1-related protein 6
AT1G31520.1	unassigned
AT3G50840.1	unassigned
AT5G38340.1	unassigned
AT5G42080.1	RSW9 RADIAL SWELLING 9 DRP1A DYNAMIN-RELATED PROTEIN 1A DL1 dynamin-like protein AG68 ADL1A ADL1 dynamin-like protein
AT5G46770.1	unassigned
AT3G27130.1	unassigned
AT1G61950.1	CPK19 calcium-dependent protein kinase 19
AT2G19380.1	unassigned
AT1G31850.1	unassigned
AT1G63535.1	unassigned
AT2G01460.1	unassigned
AT2G28400.1	unassigned
AT2G40660.1	unassigned
AT4G18310.1	unassigned
AT1G26460.1	unassigned
AT1G03190.1	UVH6 ULTRAVIOLET HYPERSENSITIVE 6 ATXPD ARABIDOPSIS THALIANA XERODERMA PIGMENTOSUM GROUP D
AT1G09170.1	unassigned
AT4G39170.1	unassigned
AT2G35240.1	MORF6 multiple organellar RNA editing factor 6
AT5G63020.1	unassigned
AT2G31955.1	CNX2 cofactor of nitrate reductase and xanthine dehydrogenase 2
AT2G40850.1	PI4K GAMMA 1 phosphoinositide 4-kinase gamma 1 ATPI4K GAMMA 1 phosphoinositide 4-kinase gamma 1
AT3G52170.1	unassigned
AT4G10470.1	unassigned
AT5G47360.1	unassigned
AT3G02260.1	UMB1 UMBRELLA 1 TIR3 TRANSPORT INHIBITOR RESPONSE 3 LPR1 LOW PHOSPHATE-RESISTANT ROOT 1 DOC1 DARK OVER-EXPRESSION OF CAB 1 CRM1 CORYMBOSA1 BIG BIG ASA1 ATTENUATED SHADE AVOIDANCE 1
AT3G58330.1	unassigned
AT3G61760.1	DL1B DYNAMIN-like 1B ADL1B DYNAMIN-like 1B
AT3G20180.1	unassigned
AT1G12800.1	unassigned
AT5G45570.1	unassigned
AT1G44890.1	unassigned
AT1G62422.1	unassigned
AT3G58190.1	LBD29 lateral organ boundaries-domain 29 ASL16 ASYMMETRIC LEAVES 2-LIKE 16
AT4G14096.1	unassigned
AT5G61880.1	unassigned
AT3G51720.1	unassigned
AT1G55800.1	unassigned
AT3G01860.1	unassigned
AT5G15250.2	FTSH6 FTSH protease 6 ATFTSH6
AT5G23800.1	DUF 10 DOMAIN OF UNKNOWN FUNCTION 724 10 ATDUF10 DOMAIN OF UNKNOWN FUNCTION 724 10
AT1G32610.1	unassigned
AT2G03980.1	unassigned
AT2G38380.1	unassigned
AT2G45330.1	TRPT 2' tRNA phosphotransferase emb1067 embryo defective 1067
AT3G15890.1	unassigned
AT3G58530.1	unassigned
AT5G50590.1	HSD4 hydroxysteroid dehydrogenase 4 AtHSD4 hydroxysteroid dehydrogenase 4
AT5G50690.1	HSD7 hydroxysteroid dehydrogenase 7 AtHSD7 hydroxysteroid dehydrogenase 7
AT1G73490.2	unassigned
AT1G26300.1	unassigned
AT5G13860.1	ELC-Like ELCH-like
AT3G54840.1	RABF1 ATRABF1 ATRAB5C ARA6 ARA-6
AT3G56590.2	unassigned
AT4G27880.1	unassigned
AT1G60000.1	unassigned
AT3G25700.1	unassigned
AT5G43080.1	CYCA3;1 Cyclin A3;1
AT2G36350.1	unassigned
AT5G20360.1	Phox3 Phox3
AT1G10652.1	unassigned
AT3G29380.1	pBRP2 plant-specific TFIIB-related protein 2
AT5G15900.1	TBL19 TRICHOME BIREFRINGENCE-LIKE 19
AT5G65770.2	LINC4 LITTLE NUCLEI4 CRWN4 CROWDED NUCLEI 4
AT5G40410.1	unassigned
AT1G03670.1	unassigned
AT1G53770.2	unassigned
AT2G16676.1	unassigned
AT2G33530.1	scpl46 serine carboxypeptidase-like 46
AT2G44850.1	unassigned
AT3G19610.1	unassigned
AT4G36240.1	GATA7 GATA transcription factor 7
AT1G12290.1	unassigned
AT3G29260.1	unassigned
AT5G26230.1	MAKR1 membrane-associated kinase regulator 1
AT5G46420.1	unassigned
AT5G49570.1	PNG1 peptide-N-glycanase 1 AtPNG1 peptide-N-glycanase 1
AT3G27330.1	unassigned
AT1G69790.1	unassigned
AT4G35240.1	unassigned
AT5G45050.1	WRKY16 TTR1 TOLERANT TO TOBACCO RINGSPOT NEPOVIRUS 1 ATWRKY16
AT3G48050.1	SUO 'shuttle' in chinese
AT3G48060.1	unassigned
AT1G02500.1	SAM1 S-adenosylmethionine synthetase 1 SAM-1 S-ADENOSYLMETHIONINE SYNTHETASE-1 METK1 MAT1 AtSAM1
AT1G78995.1	unassigned
AT2G47550.1	unassigned
AT5G23700.1	unassigned
AT5G63770.1	DGK2 diacylglycerol kinase 2 ATDGK2 diacylglycerol kinase 2
AT3G04850.1	unassigned
AT4G20235.1	CYP71A28 "cytochrome P450, family 71, subfamily A, polypeptide 28"
AT5G54840.1	SGP1 ATSGP1
AT2G16960.1	unassigned
AT1G18570.1	MYB51 myb domain protein 51 HIG1 HIGH INDOLIC GLUCOSINOLATE 1 BW51B BW51A AtMYB51 myb domain protein 51
AT3G28007.1	SWEET4 AtSWEET4
AT5G04380.1	unassigned
AT1G44318.1	hemb2
AT3G23727.1	SCRL12 SCR-like 12
AT3G52155.1	unassigned
AT1G47840.1	HXK3 hexokinase 3
AT5G01870.1	unassigned
AT5G42600.1	MRN1 marneral synthase 1
AT1G02070.1	unassigned
AT1G28520.1	VOZ1 vascular plant one zinc finger protein ATVOZ1 VASCULAR PLANT ONE ZINC FINGER PROTEIN
AT1G63440.1	HMA5 heavy metal atpase 5
AT2G42640.1	unassigned
AT5G18403.1	unassigned
AT5G61620.1	unassigned
AT1G51040.1	unassigned
AT2G40790.1	CXXS2 C-terminal cysteine residue is changed to a serine 2 ATCXXS2 C-terminal cysteine residue is changed to a serine 2
AT3G51910.1	HSFA7A heat shock transcription factor A7A AT-HSFA7A ARABIDOPSIS THALIANA HEAT SHOCK TRANSCRIPTION FACTOR A7A
AT3G17470.1	CRSH Ca2+-activated RelA/spot homolog ATCRSH
AT1G29380.1	unassigned
AT1G60500.1	DRP4C Dynamin related protein 4C
AT1G67520.1	unassigned
AT4G01020.1	unassigned
AT4G14785.1	SCRL23 SCR-like 23
AT5G28190.1	unassigned
AT1G16830.1	unassigned
AT1G45110.1	unassigned
AT3G51770.2	ETO1 ETHYLENE OVERPRODUCER 1 ATEOL1 ARABIDOPSIS ETHYLENE OVERPRODUCER 1
AT4G13100.2	unassigned
AT1G01660.1	unassigned
AT2G19030.1	RALFL11 ralf-like 11
AT2G19045.1	RALFL13 RALF-like 13
AT2G37390.1	NAKR2 SODIUM POTASSIUM ROOT DEFECTIVE 2
AT5G13360.3	unassigned
AT5G63200.1	unassigned
AT2G02795.1	unassigned
AT5G42405.1	unassigned
AT5G61800.1	unassigned
AT2G24530.1	unassigned
AT3G46310.1	unassigned
AT3G54290.1	unassigned
AT4G30790.1	unassigned
AT2G19120.1	unassigned
AT4G14104.1	unassigned
AT4G15510.1	PPD1 PsbP-Domain Protein1
AT3G62020.1	GLP10 germin-like protein 10
AT4G35880.1	unassigned
AT5G52552.1	CPuORF14 conserved peptide upstream open reading frame 14
AT1G66400.1	CML23 calmodulin like 23
AT2G17055.1	unassigned
AT4G39530.1	unassigned
AT5G03110.1	unassigned
AT2G03670.1	CDC48B cell division cycle 48B
AT3G25940.1	unassigned
AT5G18160.1	unassigned
AT1G19570.1	DHAR5 DEHYDROASCORBATE REDUCTASE 5 DHAR1 dehydroascorbate reductase ATDHAR1
AT3G46300.1	unassigned
AT5G07050.1	UMAMIT9 Usually multiple acids move in and out Transporters 9
AT1G14220.1	unassigned
AT1G67220.1	HAC2 histone acetyltransferase of the CBP family 2 HAC02 ATHPCAT1 ARABIDOPSIS THALIANA P300/CBP ACETYLTRANSFERASE-RELATED PROTEIN 1
AT2G28700.1	AGL46 AGAMOUS-like 46
AT3G56910.1	PSRP5 plastid-specific 50S ribosomal protein 5
AT4G17710.1	HDG4 homeodomain GLABROUS 4
AT2G33509.1	unassigned
AT5G46880.1	HDG5 HOMEODOMAIN GLABROUS 5 HB-7 homeobox-7
AT5G48880.2	PKT2 peroxisomal 3-keto-acyl-CoA thiolase 2 PKT1 PEROXISOMAL-3-KETO-ACYL-COA THIOLASE 1 KAT5 3-KETO-ACYL-COENZYME A THIOLASE 5
AT5G56510.1	PUM12 pumilio 12 APUM12 pumilio 12
AT2G31280.3	CPUORF7 conserved peptide upstream open reading frame 7
AT5G06905.1	CYP712A2 "cytochrome P450, family 712, subfamily A, polypeptide 2"
AT2G37690.1	unassigned
AT2G38770.1	EMB2765 EMBRYO DEFECTIVE 2765
AT3G07780.1	OBE1 OBERON1
AT1G10600.1	AMSH2 associated molecule with the SH3 domain of STAM 2
AT1G63770.5	unassigned
AT2G13840.1	unassigned
AT2G41690.1	HSFB3 heat shock transcription factor B3 HSFB3 HEAT SHOCK TRANSCRIPTION FACTOR B3 AT-HSFB3 heat shock transcription factor B3
AT3G48190.1	PIG1 pcd in male gametogenesis 1 ATM ataxia-telangiectasia mutated ATATM ARABIDOPSIS THALIANA ATAXIA-TELANGIECTASIA MUTATED
AT4G15550.1	IAGLU indole-3-acetate beta-D-glucosyltransferase
AT4G30990.2	unassigned
AT5G10370.1	unassigned
AT1G66890.1	unassigned
AT3G06990.1	unassigned
AT3G23790.1	AAE16 acyl activating enzyme 16
AT5G64813.1	LIP1 Light Insensitive Period1
AT3G29250.1	SDR4 short-chain dehydrogenase reductase 4 AtSDR4
AT4G02325.1	unassigned
AT4G32190.1	unassigned
AT1G13770.1	RUS3 ROOT UV-B SENSITIVE 3
AT1G51220.1	WIP5 WIP domain protein 5 AtWIP5
AT2G38870.1	unassigned
AT1G60900.1	unassigned
AT1G72960.1	unassigned
AT2G29120.1	GLR2.7 glutamate receptor 2.7 GLR2.7 GLUTAMATE RECEPTOR 2.7 ATGLR2.7 glutamate receptor 2.7
AT3G52910.1	GRF4 growth-regulating factor 4 AtGRF4 growth-regulating factor 4
AT4G01510.1	ARV2
AT5G45860.1	RCAR5 regulatory components of ABA receptor 5 PYL11 PYR1-like 11
AT1G55850.1	CSLE1 cellulose synthase like E1 ATCSLE1
AT2G42390.1	unassigned
AT5G03870.1	unassigned
AT2G01430.1	HB17 homeobox-leucine zipper protein 17 ATHB17 homeobox-leucine zipper protein 17 ATHB-17 ARABIDOPSIS THALIANA HOMEOBOX-LEUCINE ZIPPER PROTEIN 17
AT2G12405.1	unassigned
AT2G42100.1	unassigned
AT2G42670.2	unassigned
AT3G29320.1	PHS1 alpha-glucan phosphorylase 1
AT4G02370.1	unassigned
AT4G21220.1	LpxD2 lipid X D2 AtLpxD2
AT5G06920.1	FLA21 FASCICLIN-like arabinogalactan protein 21 precursor
AT1G01950.3	AtKINUb Arabidopsis thaliana KINESIN Ungrouped clade, gene B ARK2 armadillo repeat kinesin 2
AT2G21727.1	unassigned
AT2G22730.1	unassigned
AT2G38530.1	LTP2 lipid transfer protein 2 LP2 cdf3 cell growth defect factor-3
AT1G61860.1	unassigned
AT3G12750.1	ZIP1 zinc transporter 1 precursor AtZIP1
AT5G28442.1	unassigned
AT4G35380.1	unassigned
AT1G11785.1	unassigned
AT1G30250.1	unassigned
AT1G54180.1	BRX-LIKE3 BREVIS RADIX-like 3 ATBRXL3 ARABIDOPSIS THALIANA BREVIS RADIX-LIKE 3
AT3G14000.1	BRX-LIKE2 ATBRXL2
AT3G44960.1	unassigned
AT4G11393.1	unassigned
AT5G60840.1	unassigned
AT1G66040.1	VIM4 VARIANT IN METHYLATION 4 ORTH4 ORTHRUS 4
AT1G66050.1	VIM2 VARIANT IN METHYLATION 2 ORTH5 ORTHRUS 5
AT5G09410.3	EICBP.B ethylene induced calmodulin binding protein CAMTA1 calmodulin-binding transcription activator 1
AT1G17770.1	SUVH7 SU(VAR)3-9 homolog 7 SDG17 SET DOMAIN PROTEIN 17
AT2G27402.1	unassigned
AT3G60910.1	unassigned
AT5G44760.1	unassigned
AT2G27228.1	CPuORF6 conserved peptide upstream open reading frame 6
AT3G42060.1	unassigned
AT3G47340.1	DIN6 DARK INDUCIBLE 6 AT-ASN1 ARABIDOPSIS THALIANA GLUTAMINE-DEPENDENT ASPARAGINE SYNTHASE 1 ASN1 glutamine-dependent asparagine synthase 1
AT5G23110.1	unassigned
AT2G24520.1	HA5 H(+)-ATPase 5 AHA5 H(+)-ATPase 5
AT2G46920.1	POL poltergeist
AT3G15970.1	unassigned
AT3G27530.1	MAG4 MAIGO 4 GC6 golgin candidate 6
AT3G45300.1	IVDH ISOVALERYL-COA-DEHYDROGENASE IVD isovaleryl-CoA-dehydrogenase ATIVD
AT4G22110.1	unassigned
AT3G06170.1	unassigned
AT3G28243.1	unassigned
AT5G03700.1	unassigned
AT1G26420.1	unassigned
AT2G11778.1	unassigned
AT5G06620.1	SDG38 SET domain protein 38 ATXR4
AT1G59590.1	ZCF37
AT2G02630.1	unassigned
AT4G17980.1	NAC071 NAC domain containing protein 71 anac071 NAC domain containing protein 71
AT5G46590.1	NAC096 NAC domain containing protein 96 anac096 NAC domain containing protein 96
AT5G61220.1	unassigned
AT1G02110.1	unassigned
AT1G60380.1	unassigned
AT2G14850.1	unassigned
AT2G32590.1	EMB2795 EMBRYO DEFECTIVE 2795
AT2G43660.2	unassigned
AT3G22940.1	unassigned
AT5G08450.1	unassigned
AT5G54410.1	unassigned
AT3G56190.1	ASNAP ALPHA-SNAP2 alpha-soluble NSF attachment protein 2
AT5G39750.1	EMB3008 EMBRYO DEFECTIVE 3008 AGL81 AGAMOUS-like 81
AT5G46680.1	unassigned
AT3G07950.1	unassigned
AT3G31400.1	unassigned
AT4G20380.8	LSD1 LESION SIMULATING DISEASE
AT5G28350.1	unassigned
AT2G43340.1	unassigned
AT3G49600.1	UBP26 ubiquitin-specific protease 26 SUP32 ATUBP26
AT5G50420.1	unassigned
AT1G30755.1	unassigned
AT2G20050.1	unassigned
AT3G45720.1	unassigned
AT4G12390.1	PME1 pectin methylesterase inhibitor 1
AT5G48575.1	unassigned
AT4G33050.2	IQM1 IQ-motif protein 1 EDA39 embryo sac development arrest 39 AtIQM1
AT3G06270.1	unassigned
AT4G21440.1	MYB102 MYB-like 102 MYB102 ATMYB102 MYB-like 102 ATM4 A. THALIANA MYB 4
AT2G11570.1	unassigned
AT2G17050.1	unassigned
AT3G04240.1	SEC secret agent
AT1G70950.1	unassigned
AT3G19900.1	unassigned
AT3G29200.1	CM1 chorismate mutase 1 ATCM1 ARABIDOPSIS THALIANA CHORISMATE MUTASE 1
AT4G15020.1	unassigned
AT4G23320.1	CRK24 cysteine-rich RLK (RECEPTOR-like protein kinase) 24
AT4G02200.3	unassigned
AT1G02990.3	unassigned
AT1G25340.1	MYB116 myb domain protein 116 AtMYB116 myb domain protein 116
AT1G32780.1	unassigned
AT3G28880.1	unassigned
AT3G53294.1	unassigned
AT5G48010.2	THAS1 thalianol synthase 1 THAS THALIANOL SYNTHASE AtTHAS1 Arabidopsis thaliana thalianol synthase 1
AT3G19810.1	unassigned
AT5G59090.1	SBT4.12 subtilase 4.12 ATSBT4.12 subtilase 4.12
AT5G60410.2	SIZ1 ATSIZ1
AT2G21270.3	UFD1 ubiquitin fusion degradation 1
AT3G03626.1	unassigned
AT3G52800.1	unassigned
AT3G58670.1	unassigned
AT4G39360.1	unassigned
AT1G63490.1	unassigned
AT4G29650.1	unassigned
AT5G28160.1	unassigned
AT2G29263.1	unassigned
AT3G47840.1	unassigned
AT3G59360.1	UTR6 UDP-galactose transporter 6 ATUTR6 UDP-GALACTOSE TRANSPORTER 6
AT4G13020.3	MHK
AT4G25250.1	unassigned
AT1G01100.1	unassigned
AT1G30570.1	HERK2 hercules receptor kinase 2
AT2G21960.1	unassigned
AT4G00810.1	unassigned
AT4G17460.1	JAB JAIBA HAT1
AT5G47370.1	HAT2
AT5G47700.1	unassigned
AT1G06340.1	unassigned
AT1G24470.1	KCR2 beta-ketoacyl reductase 2 ATKCR2
AT1G79840.2	GL2 GLABRA 2
AT2G34520.1	RPS14 mitochondrial ribosomal protein S14
AT2G41820.1	unassigned
AT5G40210.1	UMAMIT42 Usually multiple acids move in and out Transporters 42
AT1G77340.1	unassigned
AT1G05290.1	unassigned
AT1G32550.2	FdC2 ferredoxin C 2
AT3G53240.1	RLP45 receptor like protein 45 AtRLP45 receptor like protein 45
AT4G27310.1	BBX28 B-box domain protein 28
ATMG00310.1	ORF154
AT5G44730.2	unassigned
AT5G52290.1	SHOC1 SHORTAGE IN CHIASMATA 1
AT1G06820.1	CRTISO carotenoid isomerase CCR2 CAROTENOID AND CHLOROPLAST REGULATION 2
AT4G01610.1	unassigned
AT4G04900.1	RIC10 ROP-interactive CRIB motif-containing protein 10
AT5G11410.1	unassigned
AT4G19670.1	unassigned
AT2G38710.1	unassigned
AT3G07110.2	unassigned
AT3G26950.1	unassigned
AT4G13170.1	unassigned
AT4G29905.1	unassigned
AT5G08550.1	ILP1 increased level of polyploidy1-1D
AT5G57670.2	unassigned
AT5G64040.2	PSAN
AT1G65620.1	AS2 ASYMMETRIC LEAVES 2
AT2G28620.1	unassigned
AT1G07747.1	unassigned
AT1G12430.2	PAK phosphatidic acid kinase AtKINUa Arabidopsis thaliana KINESIN Ungrouped clade, gene A ARK3 armadillo repeat kinesin 3
AT1G18060.1	unassigned
AT3G61415.1	SK21 SKP1-like 21 ASK21 SKP1-like 21
AT4G03030.1	unassigned
AT5G11490.2	unassigned
AT5G16580.1	BGLU2 beta glucosidase 2
AT5G42390.1	SPP stromal processing peptidase
AT1G31790.1	unassigned
AT1G44120.1	unassigned
AT1G50820.1	unassigned
AT1G67620.1	unassigned
AT2G01660.1	PDLP6 plasmodesmata-located protein 6
AT5G51105.1	unassigned
AT1G70250.1	unassigned
AT2G03290.1	unassigned
AT2G26760.1	CYCB1;4 Cyclin B1;4
AT2G34220.1	MEE20 maternal effect embryo arrest 20
AT4G35430.1	unassigned
AT1G50732.1	unassigned
AT3G05685.1	unassigned
AT3G16960.1	unassigned
AT4G28080.1	unassigned
AT5G18525.1	unassigned
AT5G20736.1	unassigned
AT5G58080.1	RR18 response regulator 18 ARR18 response regulator 18
AT1G62520.1	unassigned
AT4G19580.1	unassigned
AT4G30320.1	unassigned
AT5G13380.1	unassigned
AT3G57660.1	NRPA1 nuclear RNA polymerase A1
AT5G06300.1	LOG7 LONELY GUY 7
AT1G20240.1	unassigned
AT3G19170.1	PREP1 presequence protease 1 ATZNMP ATPREP1 presequence protease 1
AT3G19895.1	unassigned
AT3G29796.1	unassigned
AT1G63070.1	unassigned
AT2G24670.1	unassigned
AT2G30240.1	CHX13 CATION/H+ EXCHANGER 13 ATCHX13
AT3G05450.1	unassigned
AT4G22240.1	unassigned
AT5G45740.1	unassigned
AT1G03687.1	unassigned
AT1G05530.1	UGT75B2 UDP-glucosyl transferase 75B2 UGT2 UDP-GLUCOSYL TRANSFERASE 2
AT1G11950.1	unassigned
AT2G28230.1	unassigned
AT4G34650.1	SQS2 squalene synthase 2
AT3G20770.1	EIN3 ETHYLENE-INSENSITIVE3 AtEIN3
AT4G19112.1	CPuORF25 conserved peptide upstream open reading frame 25
AT4G39840.1	unassigned
AT1G15960.1	NRAMP6 NRAMP metal ion transporter 6 ATNRAMP6
AT2G35370.1	GDCH glycine decarboxylase complex H
AT5G01140.1	unassigned
AT5G22640.1	emb1211 embryo defective 1211
AT5G58400.1	unassigned
AT3G05390.1	unassigned
AT3G27110.1	unassigned
AT3G61826.1	unassigned
AT5G15790.1	unassigned
AT5G40710.1	unassigned
AT1G27210.1	unassigned
AT1G48090.1	unassigned
AT4G04570.1	CRK40 cysteine-rich RLK (RECEPTOR-like protein kinase) 40
AT4G39760.1	unassigned
AT5G10230.1	ANNAT7 annexin 7 ANN7 ANNEXIN 7
AT5G12270.1	unassigned
AT2G27300.1	NTL8 NTM1-like 8 ANAC040 Arabidopsis NAC domain containing protein 40
AT3G54270.1	unassigned
AT5G07400.1	unassigned
AT5G41140.1	unassigned
AT1G71865.1	unassigned
AT2G22810.1	ATACS4 ACS4 1-aminocyclopropane-1-carboxylate synthase 4 ACC4 1-AMINOCYCLOPROPANE-1-CARBOXYLIC ACID SYNTHASE POLYPEPTIDE
AT2G23100.1	unassigned
AT2G24560.1	unassigned
AT2G30470.1	VAL1 VP1/ABI3-LIKE 1 HSI2 high-level expression of sugar-inducible gene 2
AT5G05580.1	FAD8 fatty acid desaturase 8 AtFAD8
AT1G50790.1	unassigned
AT3G21480.1	unassigned
AT3G24830.1	unassigned
AT4G15830.1	unassigned
AT5G43620.1	unassigned
AT5G48760.1	unassigned
AT5G49930.1	emb1441 embryo defective 1441
AT2G03770.1	unassigned
AT2G27940.1	unassigned
AT3G29020.2	MYB110 myb domain protein 110 AtMYB110 myb domain protein 110
AT3G29410.1	unassigned
AT3G29633.1	unassigned
AT3G52080.1	chx28 cation/hydrogen exchanger 28
AT4G29740.2	CKX4 cytokinin oxidase 4 ATCKX4
AT5G03795.1	unassigned
AT3G49150.1	unassigned
AT4G16310.1	LDL3 LSD1-like 3
AT1G11510.1	unassigned
AT3G01710.1	unassigned
AT3G54390.1	unassigned
AT4G16350.1	SCABP2 SOS3-LIKE CALCIUM BINDING PROTEIN 2 CBL6 calcineurin B-like protein 6
AT5G47400.1	unassigned
AT1G21640.2	NADK2 NAD kinase 2 ATNADK2 NAD KINASE 2
AT1G75540.1	STH2 salt tolerance homolog2 LHUS long hypocotyl under shade BBX21 B-box domain protein 21 AtBBX21 B BOX 21
AT1G76650.1	CML38 calmodulin-like 38
AT2G35700.1	ERF38 ERF family protein 38 ATERF38 ERF FAMILY PROTEIN 38
AT1G17270.1	unassigned
AT1G55000.1	unassigned
AT3G18730.1	TSK TONSOKU MGO3 MGOUN3 BRU1 BRUSHY1
AT3G62650.2	unassigned
AT3G62970.1	unassigned
AT4G25120.1	SRS2 SUPPRESSOR OF RAD SIX-SCREEN MUTANT 2 ATSRS2 ARABIDOPSIS THALIANA SUPPRESSOR OF RAD SIX-SCREEN MUTANT 2
AT5G40800.1	unassigned
AT5G49180.1	unassigned
AT5G51630.1	unassigned
AT1G22280.3	PAPP2C phytochrome-associated protein phosphatase type 2C
AT2G02730.1	unassigned
AT2G38910.1	CPK20 calcium-dependent protein kinase 20
AT3G11920.1	unassigned
AT4G39740.1	HCC2 homologue of copper chaperone SCO1 2
AT1G03300.1	DUF1 DOMAIN OF UNKNOWN FUNCTION 724 1 ATDUF1 DOMAIN OF UNKNOWN FUNCTION 724 1
AT1G78500.1	unassigned
AT2G21950.1	SKIP6 SKP1 interacting partner 6
AT3G45860.1	CRK4 cysteine-rich RLK (RECEPTOR-like protein kinase) 4
AT5G64290.1	DIT2.1 dicarboxylate transport 2.1 DCT
AT4G29130.1	HXK1 hexokinase 1 GIN2 GLUCOSE INSENSITIVE 2 ATHXK1 ARABIDOPSIS THALIANA HEXOKINASE 1
AT5G22140.1	unassigned
AT5G26240.1	CLC-D chloride channel D ATCLC-D
AT5G55990.1	CBL2 calcineurin B-like protein 2 ATCBL2
AT3G03730.1	unassigned
AT2G35035.1	URED urease accessory protein D
AT4G22505.1	unassigned
AT4G24790.1	unassigned
AT4G33180.1	unassigned
AT4G38330.1	unassigned
AT5G20540.1	BRXL4 BREVIS RADIX-like 4 BRX-LIKE4 ATBRXL4 BREVIS RADIX-like 4
AT5G54090.1	unassigned
AT1G77090.1	unassigned
AT2G29170.1	unassigned
AT1G09510.1	unassigned
AT1G60160.1	unassigned
AT1G49540.2	ELP2 elongator protein 2 AtELP2 Elongator subunit 2
AT2G20465.1	unassigned
AT1G48170.1	unassigned
AT2G34730.1	unassigned
AT2G39670.2	unassigned
AT3G12670.1	emb2742 embryo defective 2742
AT3G17340.2	unassigned
AT4G16510.1	unassigned
ATMG00600.1	ORF106C
AT4G35230.1	BSK1 brassinosteroid-signaling kinase 1
AT5G22760.1	unassigned
AT3G57190.1	PrfB3 peptide chain release factor 3
AT4G26270.1	PFK3 phosphofructokinase 3
AT1G30590.1	unassigned
AT2G31250.1	HEMA3
AT3G10150.1	PAP16 purple acid phosphatase 16 ATPAP16
AT3G24610.1	unassigned
AT4G23780.1	unassigned
AT1G71180.1	unassigned
AT3G11090.1	LBD21 LOB domain-containing protein 21
AT4G30220.2	RUXF small nuclear ribonucleoprotein F
AT1G01930.1	unassigned
AT1G70320.1	UPL2 ubiquitin-protein ligase 2
AT3G14270.1	FAB1B FORMS APLOID AND BINUCLEATE CELLS 1B
AT3G16340.1	PDR1 pleiotropic drug resistance 1 ATPDR1 PLEIOTROPIC DRUG RESISTANCE 1 AtABCG29 ABCG29 ATP-binding cassette G29
AT3G16380.1	PAB6 poly(A) binding protein 6
AT1G13635.1	unassigned
AT1G28360.1	ERF12 ERF domain protein 12 ATERF12 ERF DOMAIN PROTEIN 12
AT1G53325.1	unassigned
AT1G03240.1	unassigned
AT5G47470.1	UMAMIT7 Usually multiple acids move in and out Transporters 7
AT1G27040.1	unassigned
AT1G54340.1	ICDH isocitrate dehydrogenase
AT1G58220.1	unassigned
AT3G54220.1	SGR1 SHOOT GRAVITROPISM 1 SCR SCARECROW
AT4G20890.1	TUB9 tubulin beta-9 chain
AT4G21534.1	SPHK2 sphingosine kinase 2
AT5G08230.1	unassigned
AT5G23860.1	TUB8 tubulin beta 8
AT5G38180.1	unassigned
AT5G44340.1	TUB4 tubulin beta chain 4
AT5G62690.1	TUB2 tubulin beta chain 2
AT5G62700.1	TUB3 tubulin beta chain 3
AT2G42440.1	LBD17 LOB domain-containing protein 17 ASL15 ASYMMETRIC LEAVES 2-like 15
AT3G09010.1	unassigned
AT3G13674.1	unassigned
AT3G27900.1	unassigned
AT5G15530.1	CAC1-B BCCP2 biotin carboxyl carrier protein 2
AT5G40290.1	unassigned
AT1G19870.1	iqd32 IQ-domain 32
AT1G77120.1	ATADH1 ATADH ARABIDOPSIS THALIANA ALCOHOL DEHYDROGENASE ADH1 alcohol dehydrogenase 1 ADH ALCOHOL DEHYDROGENASE
AT2G34010.1	unassigned
AT2G43240.1	unassigned
AT3G46980.3	PHT4;3 phosphate transporter 4;3
AT3G54280.2	RGD3 ROOT GROWTH DEFECTIVE 3 CHR16 CHA16 BTAF1 ATBTAF1
AT5G51530.1	unassigned
AT5G63710.1	unassigned
AT1G03390.1	unassigned
AT1G19680.1	unassigned
AT1G50470.1	unassigned
AT1G80550.1	unassigned
AT2G33540.1	CPL3 C-terminal domain phosphatase-like 3 ATCPL3
AT2G38640.1	unassigned
AT4G38200.1	unassigned
AT1G17560.1	HLL HUELLENLOS
AT1G64385.1	unassigned
AT2G31090.1	unassigned
AT2G33390.1	unassigned
AT5G13030.1	unassigned
AT5G21060.2	unassigned
AT1G51230.1	unassigned
AT2G45240.1	MAP1A methionine aminopeptidase 1A
AT3G23605.1	unassigned
AT5G25800.1	unassigned
AT5G49010.1	SLD5 SYNTHETIC LETHALITY WITH DPB11-1 5 EMB2812 EMBRYO DEFECTIVE 2812
AT1G74510.2	unassigned
AT3G06920.1	unassigned
AT5G06440.4	unassigned
AT1G20010.1	TUB5 tubulin beta-5 chain
AT1G31814.1	FRL2 FRIGIDA like 2
AT1G73890.1	unassigned
AT1G75780.1	TUB1 tubulin beta-1 chain
AT2G28840.1	XBAT31 XB3 ortholog 1 in Arabidopsis thaliana
AT2G29550.1	TUB7 tubulin beta-7 chain
AT3G08636.1	unassigned
AT4G31110.1	unassigned
AT5G12250.1	TUB6 beta-6 tubulin
AT5G66520.1	unassigned
AT2G27650.1	unassigned
AT2G42730.1	unassigned
AT3G13190.1	unassigned
AT3G15180.2	unassigned
AT3G24290.1	AMT1;5 ammonium transporter 1;5
AT4G35750.1	unassigned
AT1G03200.1	unassigned
AT1G36070.1	unassigned
AT2G24860.1	unassigned
AT2G35990.1	LOG2 LONELY GUY 2
AT4G30420.1	UMAMIT34 Usually multiple acids move in and out Transporters 34
AT5G15200.1	unassigned
AT1G52380.1	unassigned
AT1G63300.1	unassigned
AT3G12280.1	RBR1 retinoblastoma-related 1 RBR RETINOBLASTOMA-RELATED RB1 RETINOBLASTOMA 1 RB ATRBR1 RETINOBLASTOMA-RELATED PROTEIN 1
AT5G03900.2	unassigned
AT5G35960.1	unassigned
AT5G48500.1	unassigned
AT1G19620.1	unassigned
AT2G14206.1	unassigned
AT3G18680.1	unassigned
AT5G35338.2	MBD12 methyl-CPG-binding domain 12
AT1G78010.1	unassigned
AT2G03110.1	unassigned
AT4G12870.1	unassigned
AT4G14540.1	NF-YB3 "nuclear factor Y, subunit B3"
AT1G58848.1	unassigned
AT1G59218.1	unassigned
AT1G80830.1	PMIT1 NRAMP1 natural resistance-associated macrophage protein 1 ATNRAMP1
AT5G64342.1	CPuORF39 conserved peptide upstream open reading frame 39
AT3G53070.1	unassigned
AT1G03750.1	CHR9 CHROMATIN REMODELING 9
AT1G04570.1	unassigned
AT1G08130.1	LIG1 DNA ligase 1 ATLIG1 DNA ligase 1
AT1G65630.1	DegP3 DegP protease 3 DEG3 degradation of periplasmic proteins 3
AT1G72970.1	HTH HOTHEAD EDA17 embryo sac development arrest 17
AT2G05620.1	PGR5 proton gradient regulation 5
AT2G35110.1	NAPP NAP1 NCK-ASSOCIATED PROTEIN 1 GRL GNARLED
AT2G37060.1	NF-YB8 "nuclear factor Y, subunit B8"
AT2G38720.1	MAP65-5 microtubule-associated protein 65-5
AT4G08176.1	unassigned
AT4G17380.1	MSH4 MUTS-like protein 4 MSH4 MUTS HOMOLOG 4 ATMSH4 ARABIDOPSIS MUTS HOMOLOG 4
AT5G39365.1	unassigned
AT5G49020.1	PRMT4A protein arginine methyltransferase 4A ATPRMT4A ARABIDOPSIS THALIANA PROTEIN ARGININE METHYLTRANSFERASE 4A
AT2G19150.1	unassigned
AT2G35890.1	CPK25 calcium-dependent protein kinase 25
AT4G38020.1	unassigned
AT5G09672.1	CPuORF21 conserved peptide upstream open reading frame 21
AT1G03475.1	LIN2 LESION INITIATION 2 HEMF1 ATCPO-I
AT1G14610.1	VALRS VALYL TRNA SYNTHETASE TWN2 TWIN 2
AT3G20480.1	LpxK lipid X K AtLpxK
AT3G54350.1	emb1967 embryo defective 1967
AT3G60320.1	unassigned
AT5G58260.1	NdhN NADH dehydrogenase-like complex N
AT2G47600.1	MHX1 MAGNESIUM/PROTON EXCHANGER 1 MHX magnesium/proton exchanger ATMHX1 ATMHX magnesium/proton exchanger
AT3G16830.1	TPR2 TOPLESS-related 2
AT3G29255.1	unassigned
AT3G63410.1	VTE3 VITAMIN E DEFECTIVE 3 IEP37 INNER ENVELOPE PROTEIN 37 E37 APG1 ALBINO OR PALE GREEN MUTANT 1
AT5G46871.1	unassigned
AT1G54130.1	RSH3 RELA/SPOT homolog 3 ATRSH3 RELA/SPOT HOMOLOG 3 AT-RSH3
AT1G72680.1	CAD1 cinnamyl-alcohol dehydrogenase ATCAD1 CINNAMYL ALCOHOL DEHYDROGENASE 1
AT1G19070.1	unassigned
AT1G26330.2	unassigned
AT1G33730.1	CYP76C5 "cytochrome P450, family 76, subfamily C, polypeptide 5"
AT1G66160.1	CMPG1 "CYS, MET, PRO, and GLY protein 1" ATCMPG1
AT1G77390.1	TAM TARDY ASYNCHRONOUS MEIOSIS DYP CYCA1;2 CYCLIN A1;2 CYCA1 CYCLIN A1
AT2G21380.1	unassigned
AT2G48140.1	EDA4 embryo sac development arrest 4
AT3G18180.1	unassigned
AT4G19100.1	PAM68 photosynthesis affected mutant 68
AT5G13780.1	unassigned
AT5G39790.1	unassigned
AT5G47640.1	NF-YB2 "nuclear factor Y, subunit B2"
AT1G15740.1	unassigned
AT5G22600.1	unassigned
AT5G55900.1	unassigned
AT1G21620.1	PUM20 pumilio 20 APUM20 pumilio 20
AT1G71960.1	ATABCG25 Arabidopsis thaliana ATP-binding cassette G25 ABCG25 ATP-binding casette G25
AT2G31862.1	unassigned
AT3G10500.1	NTL4 NAC with transmembrane motif 1-like 4 NAC053 NAC domain containing protein 53 ANAC053 NAC domain containing protein 53
AT3G29450.1	unassigned
AT3G42723.1	unassigned
AT3G63070.1	unassigned
AT5G47100.1	CBL9 calcineurin B-like protein 9 ATCBL9
AT5G57150.4	unassigned
AT5G60805.1	unassigned
AT3G28910.1	MYB30 myb domain protein 30 ATMYB30
AT4G28180.1	unassigned
AT1G13870.1	DRL1 DEFORMED ROOTS AND LEAVES 1 AtKTI12
AT1G76620.1	unassigned
AT3G22220.1	unassigned
AT4G12350.1	MYB42 myb domain protein 42 AtMYB42 myb domain protein 42
AT4G19980.1	unassigned
AT4G23510.1	unassigned
AT5G60940.1	unassigned
AT1G58290.1	HEMA1 AtHEMA1 Arabidopsis thaliana hemA 1
AT2G42870.1	PAR1 PHY RAPIDLY REGULATED 1 HLH1 HELIX-LOOP-HELIX 1
AT2G16950.1	TRN1 transportin 1 ATTRN1 TRANSPORTIN 1
AT2G33490.1	unassigned
AT1G34046.1	unassigned
AT3G01120.1	MTO1 METHIONINE OVERACCUMULATION 1 CGS1 CYSTATHIONINE GAMMA-SYNTHASE 1 CGS CYSTATHIONINE GAMMA-SYNTHASE AtCYS1 A. thaliana cystathionine gamma-synthetase 1 AtCGS1
AT3G11700.1	FLA18 FASCICLIN-like arabinogalactan protein 18 precursor
AT5G19450.1	CPK8 CDPK19 calcium-dependent protein kinase 19
AT1G21810.1	unassigned
AT1G49270.1	PERK7 proline-rich extensin-like receptor kinase 7 AtPERK7 proline-rich extensin-like receptor kinase 7
AT2G18500.1	OFP7 ovate family protein 7 ATOFP7 ARABIDOPSIS THALIANA OVATE FAMILY PROTEIN 7
AT3G03210.1	unassigned
AT4G34640.1	SQS1 squalene synthase 1 ERG9
AT5G67440.1	NPY3 NAKED PINS IN YUC MUTANTS 3 MEL2 MAB4/ENP/NPY1-LIKE 2
AT1G16220.1	unassigned
AT3G08850.1	RAPTOR1B RAPTOR1 ATRAPTOR1B
AT4G02850.1	unassigned
AT5G02640.1	unassigned
AT1G76130.1	ATAMY2 ARABIDOPSIS THALIANA ALPHA-AMYLASE-LIKE 2 AMY2 alpha-amylase-like 2
AT1G80150.1	unassigned
AT1G05180.1	AXR1 AUXIN RESISTANT 1
AT1G21450.1	SCL1 SCARECROW-like 1
AT4G09420.1	unassigned
AT4G19220.1	unassigned
AT5G02880.1	UPL4 ubiquitin-protein ligase 4
AT5G03580.1	unassigned
AT5G57270.1	unassigned
AT1G31320.1	LBD4 LOB domain-containing protein 4
AT3G08740.1	unassigned
AT1G07030.1	unassigned
AT1G34630.1	unassigned
AT1G35220.1	unassigned
AT3G59510.1	unassigned
AT5G16620.1	TIC40 translocon at the inner envelope membrane of chloroplasts 40 PDE120 pigment defective embryo 120 ATTIC40 translocon at the inner envelope membrane of chloroplasts 40
AT5G57450.1	XRCC3 homolog of X-ray repair cross complementing 3 (XRCC3) ATXRCC3 ARABIDOPSIS THALIANA HOMOLOG OF X-RAY REPAIR CROSS COMPLEMENTING 3 (XRCC3)
AT1G14140.1	UCP3 Uncoupling Protein 3
AT1G19180.1	TIFY10A JAZ1 jasmonate-zim-domain protein 1
AT1G34300.1	unassigned
AT1G35210.1	unassigned
AT1G55090.1	unassigned
AT2G20580.1	RPN1A 26S proteasome regulatory subunit S2 1A ATRPN1A 26S PROTEASOME REGULATORY SUBUNIT S2 1A
AT2G35540.1	unassigned
AT2G46495.1	unassigned
AT1G34180.2	NAC016 NAC domain containing protein 16 anac016 NAC domain containing protein 16
AT4G01440.1	UMAMIT31 Usually multiple acids move in and out Transporters 31
AT4G03450.1	unassigned
AT5G46417.1	unassigned
AT1G01770.1	unassigned
AT1G07970.1	unassigned
AT1G72040.1	dNK deoxyribonucleoside kinase AtdNK
AT2G25710.1	HCS1 holocarboxylase synthase 1
AT2G44150.1	SDG7 SET DOMAIN-CONTAINING PROTEIN 7 ASHH3 histone-lysine N-methyltransferase ASHH3
AT4G28470.1	RPN1B 26S proteasome regulatory subunit S2 1B ATRPN1B
AT5G45000.1	unassigned
AT2G17020.1	unassigned
AT4G11310.1	unassigned
AT5G48130.1	unassigned
AT1G05960.2	unassigned
AT1G16480.1	unassigned
AT5G20310.1	unassigned
AT2G20930.1	unassigned
AT4G37780.1	MYB87 myb domain protein 87 ATMYB87
AT5G13920.1	unassigned
AT5G16270.1	SYN4 sister chromatid cohesion 1 protein 4 ATRAD21.3 ARABIDOPSIS HOMOLOG OF RAD21 3
AT5G45160.1	RL2 RHD-like2
AT5G50423.1	unassigned
AT2G32820.1	unassigned
AT2G40925.1	unassigned
AT2G47810.1	NF-YB5 "nuclear factor Y, subunit B5"
AT3G01500.2	SABP3 SALICYLIC ACID-BINDING PROTEIN 3 CA1 carbonic anhydrase 1 ATSABP3 ARABIDOPSIS THALIANA SALICYLIC ACID-BINDING PROTEIN 3 ATBCA1 BETA CARBONIC ANHYDRASE 1
AT3G18810.1	PERK6 proline-rich extensin-like receptor kinase 6 AtPERK6 proline-rich extensin-like receptor kinase 6
AT4G13830.2	J20 DNAJ-like 20
AT4G27060.1	TOR1 TORTIFOLIA 1 SPR2 SPIRAL 2 CN CONVOLUTA
AT5G12420.1	unassigned
AT5G25590.1	unassigned
AT5G28646.1	WVD2 WAVE-DAMPENED 2
AT1G73370.1	SUS6 sucrose synthase 6 ATSUS6 ARABIDOPSIS THALIANA SUCROSE SYNTHASE 6
AT2G14820.1	NPY2 NAKED PINS IN YUC MUTANTS 2 MEL3 MAB4/ENP/NPY1-LIKE 3
AT3G02530.1	unassigned
AT4G03190.1	GRH1 GRR1-like protein 1 ATGRH1 AFB1 AUXIN SIGNALING F BOX PROTEIN 1
AT5G04520.1	unassigned
AT5G12370.1	SEC10 exocyst complex component sec10
AT5G16070.1	unassigned
[truncated: 1,007 more rows]
