# Supplementary material for: Computational Prediction of Candidate Proteins for S-Nitrosylation in Arabidopsis thaliana
Source: PLoS One. 2014 Oct 21;9(10):e110232. doi: 10.1371/journal.pone.0110232 (PMC4204854; doi:10.1371/journal.pone.0110232)
Supplement: Table S3 — Amino acid sequences were downloaded for Arabidopsis from TAIR ( www.arabidopsis.org ) and analyzed using the GPS-SNO 1.0 program and the medium threshold. The 10% of candidates that were predicted with the highest confidence were ranked by the raw score divided by the cutoff of a particular cluster. (XLSX) [file pone.0110232.s004.xlsx]

## Sheet: Medium threshold
Table S3. Amino acid sequences were downloaded for Arabidopsis from TAIR (www.arabidopsis.org), and were analysed by GPS-SNO 1.0 software using medium threshold.
Accession number	Cys-NO location	NO-peptide sequence	Score	Cutoff	Cluster
AT1G50920.1	138	VAALGRMCTVLKRIT	21.146	20.743	Cluster C
AT1G36960.1
AT1G44020.1	29	TDSENISCMIQTISL	23.095	20.743	Cluster C
	412	AFLTCNVCAVADSSS	21.423	20.743	Cluster C
AT1G15970.1	97	SSDASSSCESSPLSV	3.533	2.454	Cluster B
	110	SVASSSSCKKVVRRS	3.951	2.454	Cluster B
AT1G73440.1
AT1G75120.1	14	KVQPFRECGIAIAVL	21.803	20.743	Cluster C
AT1G17600.1	83	NYATSRWCLLELQLI	22.431	20.743	Cluster C
	535	ECMCLHTCDMTCVLS	20.854	20.743	Cluster C
	892	SQDEGRYCLLELCLE	21.38	20.743	Cluster C
AT1G51380.1	81	SMIAISVCQIVNISS	23.051	20.743	Cluster C
AT1G77370.1
AT1G44090.1	2	******MCIYASRQT	3.239	2.454	Cluster B
	11	YASRQTVCPYLTPFK	1.896	1.67	Cluster A
	303	SNGNYRSCYHRAVVN	2.625	2.454	Cluster B
AT1G10950.1	103	NVERSVICPLELDEA	21.964	20.743	Cluster C
	588	RIYRNIKCD******	2.728	2.454	Cluster B
AT1G31870.1
AT1G51360.1
AT1G14940.1	114	KSKEGCVCKITLIWE	21.255	20.743	Cluster C
AT1G50950.1	295	KAPVSGGCRIEGYVR	21.255	20.743	Cluster C
AT1G75110.1	28	FVGILIGCVCSVLFP	2.728	2.454	Cluster B
AT1G17400.1	135	PLDRFLNCPSSLEVD	4.141	2.454	Cluster B
	206	LFKKIFVCADGISTA	3.332	2.454	Cluster B
AT1G50930.1	8	MENSVNNCVRQRVFS	2.902	2.454	Cluster B
	158	VTSEEIGCITETGSK	2.804	2.454	Cluster B
	184	ELKKRGLCVVPLSML	21.066	20.743	Cluster C
AT1G09400.1
AT1G09415.1
AT1G74730.1
AT1G75100.1
AT1G75240.1
AT1G14920.1	139	TTNKRLKCSNGVVET	3.641	2.454	Cluster B
	176	LVHALLACAEAVQKE	3.571	2.454	Cluster B
AT1G65510.1
AT1G75250.1
AT1G54410.1
AT1G09410.1	268	PVKPVIACNAMISGL	3.212	2.454	Cluster B
	379	LMTMYIKCGELVKSK	2.815	2.454	Cluster B
	474	PITAHYACMVDMLGR	20.883	20.743	Cluster C
	523	QLDVAEFCAKKLIEI	2.484	2.454	Cluster B
AT1G54420.1	61	QLVLKLLCSSSSSSA	4.092	2.454	Cluster B
	81	QLALKLLCWSSSSST	2.63	2.454	Cluster B
AT1G75090.1	275	MMQRGFRCVGPTVMY	2.75	2.454	Cluster B
AT1G36950.1	203	MDNIKGYCCKKVVKK	3.152	2.454	Cluster B
AT1G50940.1	34	SITSLSRCISTLILA	4.027	2.454	Cluster B
	89	AASQAASCHPSVSEV	3.766	2.454	Cluster B
	185	RYTGAGPCMLTIRST	20.876	20.743	Cluster C
AT1G14930.1	112	IPKSNEGCVCKVTLI	2.478	2.454	Cluster B
AT1G65970.1
AT1G17410.1
AT1G31880.1	7	*MFSCIACTKADGGE	2.804	2.454	Cluster B
	129	ESISAQSCDVVLDDD	23.854	20.743	Cluster C
AT1G77320.1	191	PFSGLTICVTRIPAD	2.473	2.454	Cluster B
AT1G77500.1	3	*****MGCGGSKVDN	4.359	2.454	Cluster B
	17	NQPIVILCRERKELL	1.945	1.67	Cluster A
	607	LLTKIDVCIRSVDSI	2.886	2.454	Cluster B
AT1G51320.1
AT1G74770.1	147	VLREVILCIGTIQSS	4.201	2.454	Cluster B
	217	EKIEVENCIKDVAPN	2.663	2.454	Cluster B
	433	FPIISKNCNHEMQKQ	2.033	1.67	Cluster A
	544	NQTQLQLCKVSKDVY	22.825	20.743	Cluster C
	561	KKDKSSTCFMSMDLA	22.343	20.743	Cluster C
	966	VVIKKISCDSSLDPQ	3.489	2.454	Cluster B
AT1G75080.1	174	SLRISNSCPVTPPVS	22.803	20.743	Cluster C
AT1G14890.1	124	ASAAVHDCVSNVGDA	3.332	2.454	Cluster B
	176	ALTDEETCTDGVTEE	2.576	2.454	Cluster B
AT1G51330.1	165	AAATALACTVALVWL	24.496	20.743	Cluster C
AT1G80350.1	322	ESERMVRCLFDLARA	2.592	2.454	Cluster B
AT1G14900.1	43	SLNDKNGCNKTTIAK	2.554	2.454	Cluster B
	204	TVVAPVGC*******	3.261	2.454	Cluster B
AT1G15960.1	81	WIILVASCAALVIQS	4.685	2.454	Cluster B
AT1G14980.1
AT1G14910.1
AT1G44100.1
AT1G15000.1	308	ETVRFEECSDEVEDV	3.777	2.454	Cluster B
AT1G31850.1	207	RTAIDTGCGVASWGG	22.511	20.743	Cluster C
	355	QKLSDKSCYDKIAKN	5.049	2.454	Cluster B
AT1G79210.1
AT1G67160.1	76	NVENNGSCKLFDPHE	21.803	20.743	Cluster C
	204	QPIKHQGCVDMVFKE	2.495	2.454	Cluster B
	339	NDQYHRCCGISLRDG	21.664	20.743	Cluster C
AT1G20960.1	296	QQIDPQQCQVLAEEL	22.518	20.743	Cluster C
	526	KAENILLCAPTGAGK	2.647	2.454	Cluster B
	1382	TGSGKTICAEFAILR	2.663	2.454	Cluster B
AT1G74780.1	19	TASIWIQCASGASYT	2.087	1.67	Cluster A
AT1G65620.1	10	SSSTNSPCAACKFLR	3.219	1.67	Cluster A
	13	TNSPCAACKFLRRKC	2.415	1.67	Cluster A
	104	QLQIDLSCAKSELSK	2.967	2.454	Cluster B
AT1G12680.1	90	GLKRKIGCIDVSTQT	2.685	2.454	Cluster B
	173	AVYEESDCFHLVMEL	2.75	2.454	Cluster B
AT1G74790.1	202	DKPPSGICLEKIGNG	2.652	2.454	Cluster B
	598	ASDSPMKCSDSPGTS	3.283	2.454	Cluster B
AT1G77510.1	8	MAFKGFACFSILLLL	2.077	1.67	Cluster A
	58	VEFYAPWCGHCQKLA	1.984	1.67	Cluster A
	61	YAPWCGHCQKLAPEY	2.06	1.67	Cluster A
	402	IEFYAPWCGHCQKLA	2.022	1.67	Cluster A
	405	YAPWCGHCQKLAPIL	2.257	1.67	Cluster A
AT1G43980.1	205	RDVVSWNCLILSCSD	21.212	20.743	Cluster C
	304	EKWDSVLCNSMIGSY	3.391	2.454	Cluster B
AT1G77300.1	3	*****MDCKENGVGD	3.891	2.454	Cluster B
	69	TIEGQRKCFTEIEQM	3.473	2.454	Cluster B
	121	EQSQELICDTDLLVN	3.223	2.454	Cluster B
	454	KARDGKQCKVVQTKT	21.993	20.743	Cluster C
	485	DIESIFKCSKQKRSS	2.647	2.454	Cluster B
	954	LTGKQKACFKAIKTN	3.734	2.454	Cluster B
AT1G80340.1
AT1G65985.1	331	NVIAFEQCQHGIIPF	2.668	2.454	Cluster B
AT1G51340.2
AT1G31860.1	17	QSLARSSCFIPKPYS	23.65	20.743	Cluster C
AT1G73450.1	84	LVVKEVDCGTSTTGS	3.293	2.454	Cluster B
	955	LQSITIQCLESLQFL	3.033	2.454	Cluster B
	1039	GCILAELCTGNVLFQ	3.495	2.454	Cluster B
AT1G21070.1	242	SCALAVFCNISQYLC	21.299	20.743	Cluster C
AT1G51350.1	79	DADDSDECNNILVQS	2.478	2.454	Cluster B
	210	SLSQREACLESLATV	3.652	2.454	Cluster B
	303	DAALGLSCLIAEKED	21.095	20.743	Cluster C
	499	VKAQGLACLISDPEP	21.051	20.743	Cluster C
AT1G14950.1	114	KSQEGCVCKVTMFWE	21	20.743	Cluster C
AT1G09440.1
AT1G09390.1	32	NLAVAGGCQVPPVIF	21.606	20.743	Cluster C
AT1G22840.1
AT1G09430.1
AT1G44010.1	181	RLICSAICFIFVVII	21.299	20.743	Cluster C
AT1G80360.1
AT1G74720.1
AT1G65980.1
AT1G44000.1	3	*****MACYIVPYYH	27.825	20.743	Cluster C
AT1G75260.1	477	EPRVRRRCLRGLLAE	2.603	2.454	Cluster B
AT1G14970.1	344	EDMVAFSCCVFDGGD	21.861	20.743	Cluster C
AT1G14960.1
AT1G73460.1	80	LIVKEVDCGTSTNGS	3.092	2.454	Cluster B
	245	TSANWRECSVKTLFQ	20.861	20.743	Cluster C
	972	LQSITIQCLESLQFL	3.033	2.454	Cluster B
	1056	GCILAELCTGNVLFQ	3.495	2.454	Cluster B
AT1G09450.1	187	AIHQESVCDNDAFDS	2.924	2.454	Cluster B
	217	VFRLIPSCDENLAAE	3.451	2.454	Cluster B
	309	FRAGSSVCKIVPIDG	21.036	20.743	Cluster C
	347	TLNQLRECETTAQNL	2.679	2.454	Cluster B
AT1G51355.1	87	KQKVAQNCALRRRQI	23.533	20.743	Cluster C
AT1G12660.1
AT1G75130.1	451	FGLGPRTCVGQNLAV	2.875	2.454	Cluster B
AT1G21120.1	102	ASYSMVKCEKVSVGK	2.837	2.454	Cluster B
AT1G09740.1	9	DVSGSLNCVVVAVDG	21.153	20.743	Cluster C
	98	LEHASQICAEKSVNV	3.239	2.454	Cluster B
AT1G21110.1	102	ASYSMVKCEKVSVGK	2.837	2.454	Cluster B
AT1G50900.1
AT1G37000.1	70	LLNVFNSCPSIIISK	3.054	2.454	Cluster B
	174	VKSPSSICLKALMEP	3.783	2.454	Cluster B
AT1G77330.1	27	LSEIARACEEWGFFQ	1.776	1.67	Cluster A
AT1G80400.1
AT1G74740.1
AT1G17370.1
AT1G09750.1	405	SSAGTLTCLSMAGIR	2.549	2.454	Cluster B
AT1G75220.1	51	SSISVLACVLIVALG	21.058	20.743	Cluster C
AT1G65560.1
AT1G65570.1	396	GLVTPSGCL******	3.565	2.454	Cluster B
AT1G49660.1
AT1G21100.1	102	ASYSMVKCGKALSGK	3.277	2.454	Cluster B
AT1G29020.1
AT1G77310.1	284	SGPLHPKCSSKSVHE	2.75	2.454	Cluster B
	616	TTTSLVDCQPAADSS	3.261	2.454	Cluster B
AT1G12610.1	82	ALRGRSACLNFADSA	2.739	2.454	Cluster B
AT1G70820.1	162	GLATTPACFMSTLLS	21.365	20.743	Cluster C
	209	SPEVEKICDLAARKY	24.146	20.743	Cluster C
AT1G70790.2
AT1G12640.1	33	TIPVSFACRIVPSRL	21.234	20.743	Cluster C
	84	MAIYRPKCGIITFFL	21.058	20.743	Cluster C
AT1G12620.1	23	RTALFLSCYGRVFSS	3.321	2.454	Cluster B
	326	AFSALIDCFVKEGKL	20.759	20.743	Cluster C
AT1G12630.1	128	SKSRARECHVDNDVG	23.978	20.743	Cluster C
AT1G65610.1
AT1G75170.1	42	SGRNSLYCSDACLKR	2.701	2.454	Cluster B
AT1G49680.1
AT1G50880.1	146	IGDNDGQCINGVLYY	2.522	2.454	Cluster B
AT1G36675.1
AT1G23180.1	138	YSLGGKKCIDAIMQF	2.946	2.454	Cluster B
	781	LEERNERCVEASLSV	2.565	2.454	Cluster B
AT1G09770.1	665	FVEAHNTCVNDLMYF	2.739	2.454	Cluster B
	752	IGGTEVECFKALKRQ	3.418	2.454	Cluster B
AT1G75200.1	396	EGLNPRHCALSLVGE	21.518	20.743	Cluster C
	524	EIKGVTYCGSSATSK	2.516	2.454	Cluster B
	568	ACEHAHSCCVLLGRT	21.591	20.743	Cluster C
AT1G80390.1	109	VDLGMYDCYGQLFTA	3.005	2.454	Cluster B
AT1G74750.1	473	TYSVIINCLGKAGHL	3.022	2.454	Cluster B
AT1G75210.1	99	TTGTSQLCFKSSMED	2.62	2.454	Cluster B
AT1G44080.1	288	LIVATDNCFLVLASE	21.007	20.743	Cluster C
AT1G21140.1
AT1G09780.1	355	NGVSTFACSETVKFG	3.043	2.454	Cluster B
AT1G09790.1
AT1G09760.1
AT1G75190.1
AT1G49730.1	230	SALELLSCFFQVTEL	2.69	2.454	Cluster B
AT1G79220.1	44	TTRCSTLCLNESEEC	2.842	2.454	Cluster B
	311	HSVVKHPCLLLLNLE	21.343	20.743	Cluster C
AT1G50870.1	194	RDNTSDECRVLTLGS	21.934	20.743	Cluster C
	225	ILRYYGQCINGVIYY	2.647	2.454	Cluster B
	280	PYQGRLACVNNTMDD	2.88	2.454	Cluster B
AT1G65590.1	413	VTASGLRCIVSNQEF	21.007	20.743	Cluster C
AT1G75180.1	156	VKRWNMNCEAEITAE	2.75	2.454	Cluster B
AT1G09800.1	11	NLKHPLDCTASEESL	3.299	2.454	Cluster B
	271	NNGDPLACSNQPKSE	2.842	2.454	Cluster B
AT1G50890.1	191	LQSGAAICMGKMIDS	4.272	2.454	Cluster B
	340	KDVSSEQCILERNGE	24.854	20.743	Cluster C
	353	GETDSVSCEEAGLVM	2.679	2.454	Cluster B
AT1G70810.1
AT1G21130.1
AT1G65580.1
AT1G70800.1
AT1G09795.1	56	CLRMVTSCVSNAQKS	4.038	2.454	Cluster B
	367	EYYAIVICVPKKALY	2.467	2.454	Cluster B
AT1G80380.2	130	SDLFEFICSGPLVNK	3.141	2.454	Cluster B
	189	YIPVFIWCEDQIALH	2.571	2.454	Cluster B
AT1G55890.1	140	EEMPNRDCKRSVLSF	3.467	2.454	Cluster B
AT1G65520.1	2	******MCSLEKRDR	27.803	20.743	Cluster C
	108	GHASAAGCILAMSHD	22.686	20.743	Cluster C
AT1G49650.1	7	*MLRRITCSSSLASP	6.728	2.454	Cluster B
AT1G75230.2	131	IQARSLTCEGELEAA	4.25	2.454	Cluster B
AT1G44050.1	511	SFTSQFRCAVCDRHG	21.423	20.743	Cluster C
	626	ELDWCDICEGKIEEE	2.462	2.454	Cluster B
AT1G09370.1
AT1G50910.1	300	EDATTRDCSVQYETF	23.504	20.743	Cluster C
	363	EDTTTKDCSIQYQTF	22.394	20.743	Cluster C
AT1G75140.1
AT1G80370.1	88	CENSYTSCFSVAVEN	3.31	2.454	Cluster B
AT1G36730.1
AT1G75150.1	340	THQDPSVCPQTINSG	3.174	2.454	Cluster B
	782	QLQCNGTCGE*****	3.989	2.454	Cluster B
AT1G12580.1	19	SPLLFEFCNCYKVAS	2.623	1.67	Cluster A
AT1G73850.1	3	*****MQCYTNEEAL	3.462	2.454	Cluster B
	79	GEELKMSCNSSYHVI	2.082	1.67	Cluster A
	424	RSFNDVGCPAGIADQ	2.766	2.454	Cluster B
	607	NEENLHWCEEKMSKV	2.484	2.454	Cluster B
AT1G17380.1
AT1G31885.1	291	EASQDEICVLRVVDP	22.54	20.743	Cluster C
AT1G77360.1	466	ERTTQKACVLLEEMI	23.934	20.743	Cluster C
AT1G44030.1	189	EFISVVSCIKQIISF	4.179	2.454	Cluster B
	432	AFLTCNVCAVADSSS	21.423	20.743	Cluster C
AT1G65540.1	27	EHLPTVQCFSSIERQ	3.342	2.454	Cluster B
AT1G09380.1	102	NSSPTIACALTNLLP	21.774	20.743	Cluster C
	141	KVIGTLVCVIGAMVL	21.058	20.743	Cluster C
AT1G77470.1	220	ERLVVSDCGLAALVR	22.788	20.743	Cluster C
	266	TEEDVYLCTGNPLPK	2.924	2.454	Cluster B
AT1G36745.1
AT1G23190.1
AT1G12570.1	501	PPSAEEFCQHTVTTI	2.755	2.454	Cluster B
AT1G36970.1	84	KLVHALLCRQLVTKQ	2.636	2.454	Cluster B
	417	DTLVHSVCKNISASI	1.716	1.67	Cluster A
AT1G15980.1
AT1G77490.1	13	SAASHLLCSSTRVSL	3.152	2.454	Cluster B
AT1G10960.1	70	EGEQEVECEEDVYVL	3.027	2.454	Cluster B
	91	GLDLPYSCRAGSCSS	1.71	1.67	Cluster A
	99	RAGSCSSCAGKVVSG	2.663	2.454	Cluster B
AT1G67130.1	366	TNKFSALCLLVMKNS	22.066	20.743	Cluster C
AT1G55900.1
AT1G15990.1	7	*MMMQRNCFGFNLKN	4.317	1.67	Cluster A
	542	LLKEGDFCGEELLTW	2.717	2.454	Cluster B
	614	QWRTWASCFIQAAWR	21.504	20.743	Cluster C
AT1G75160.1	7	*MKMRKLCPNLDRED	4.738	1.67	Cluster A
	261	QPVNGEDCFVLKVET	23.175	20.743	Cluster C
AT1G49640.1
AT1G36990.1
AT1G12600.1
AT1G09730.1	34	KFTNPSPCNSPVLQR	2.842	2.454	Cluster B
	288	VILKDMHCAASLVIF	3.69	2.454	Cluster B
	609	QQENSFDCGLFLLHY	20.803	20.743	Cluster C
	705	RCSPLIDCNGDMTQT	3.293	2.454	Cluster B
AT1G77340.1	7	*MPITLNCLRTKLAE	4.75	2.454	Cluster B
	71	ASLVTLLCSQEIPYE	2.707	2.454	Cluster B
	122	KYKLTPKCYNNLLSS	4.75	2.454	Cluster B
	306	TVLIQSFCSGDTLDE	2.582	2.454	Cluster B
AT1G12650.1
AT1G70840.1
AT1G49700.1	22	KEKIERRCIQKYMSL	1.951	1.67	Cluster A
AT1G36980.1
AT1G65550.1	339	SVVSRGTCWLGVGVL	21.803	20.743	Cluster C
	507	SDEAKKDCGMKWWDK	21.796	20.743	Cluster C
AT1G21090.1	3	*****MGCSQKHLTS	3.859	2.454	Cluster B
	113	NTSLPKTCQLNQKLT	21.759	20.743	Cluster C
AT1G28520.1	10	GKRSKTNCRSASHKL	3.361	1.67	Cluster A
	286	KDVGIPECEGAATAK	2.668	2.454	Cluster B
AT1G79600.1	201	PDAEAFACIERELDL	2.674	2.454	Cluster B
AT1G65950.1	549	NSVKRITCSV*****	23.467	20.743	Cluster C
AT1G70850.1	48	SPGNIQSCDLHEGDW	20.971	20.743	Cluster C
AT1G09720.1	230	EEMQKRVCSLQDEFG	22.642	20.743	Cluster C
	259	ATAALSSCKETIAKL	3.337	2.454	Cluster B
	385	DVEKDKACLVSDSMD	22.299	20.743	Cluster C
	844	AEVERVVCKLEENLG	22.212	20.743	Cluster C
AT1G44085.1	11	SVAIKESCQSVGYQG	5.678	1.67	Cluster A
AT1G77350.1
AT1G80420.1	197	SSKNRSACNLVKEPF	24.095	20.743	Cluster C
	247	AAEGVLTCLQDAIDS	4.277	2.454	Cluster B
	352	YRNVSLECL******	4.397	2.454	Cluster B
AT1G65930.1	297	LMTSVLVCPDGKTIE	2.576	2.454	Cluster B
	363	TEKLEAACVGTVESG	4.06	2.454	Cluster B
AT1G74930.1
AT1G77410.1	381	ILVNQDKCESTVQFR	2.957	2.454	Cluster B
	787	ACLKKSRCSVPVWSK	22.299	20.743	Cluster C
	814	SLLVRAQCS******	21.876	20.743	Cluster C
AT1G74840.1	15	SSESTTACAGSGTRR	2.864	2.454	Cluster B
AT1G51140.1	376	ESRARCRCSSA****	3.397	2.454	Cluster B
AT1G43850.1
AT1G09550.1	186	KQALLSGCSSGGLSA	2.399	1.67	Cluster A
AT1G51150.1
AT1G09640.1
AT1G10920.1
AT1G09540.1	6	**MGRHSCCYKQKLR	2.098	1.67	Cluster A
	7	*MGRHSCCYKQKLRK	2.712	2.454	Cluster B
	200	VTTDSSLCSMIPPQF	21.051	20.743	Cluster C
AT1G71015.1
AT1G09630.1	214	SNAKKPCCSSS****	2.614	2.454	Cluster B
AT1G77400.1
AT1G74860.1
AT1G73840.1
AT1G36925.1	71	SPRIKRMCVIKETKE	22.336	20.743	Cluster C
AT1G74920.1	100	AKLEALDCGKPLDEA	2.636	2.454	Cluster B
AT1G09580.1	42	VPPTGTKCVSEEIQS	2.864	2.454	Cluster B
AT1G79190.1	115	VAEGVISCLEELLKK	5.109	2.454	Cluster B
	160	FREGIVKCFRAMISG	3.451	2.454	Cluster B
	440	GLLSKSSCSLKGARL	21.613	20.743	Cluster C
	452	ARLVMLECVCTLAVD	2.707	2.454	Cluster B
	705	RQAATAACILNEMIF	23.168	20.743	Cluster C
	753	AKTNLIECVGKILHE	2.875	2.454	Cluster B
	952	NASKNEACLLPDRAK	22.153	20.743	Cluster C
	1017	VGSIASSCLIAATPL	23.277	20.743	Cluster C
	1033	ASSNQVSCLVSLEII	22.489	20.743	Cluster C
	1118	NPVAVRRCLVVITRI	21.993	20.743	Cluster C
	1335	VFVDQMRC*******	4.799	2.454	Cluster B
AT1G09575.1
AT1G77405.1	8	MKPSQPLCNRIVDQL	2.749	1.67	Cluster A
	196	YRMKEYHCKPDVYAY	3.163	2.454	Cluster B
AT1G09570.1	293	KVRMIVDCNAKHARV	2.891	2.454	Cluster B
	323	TLRAPHSCHLQYMAN	21.591	20.743	Cluster C
	445	NIMDLVKCDGAALLY	3.489	2.454	Cluster B
	716	ISLVVNACASRDLHE	1.689	1.67	Cluster A
	940	ILQTSALCQKQLSKI	2.755	2.454	Cluster B
AT1G09560.1
AT1G74850.1	599	DILPSIMCYCMMLAV	2.457	2.454	Cluster B
	795	WNGGRIMCQRSQLKQ	2.658	2.454	Cluster B
AT1G73580.1
AT1G09590.1
AT1G74940.1	194	NDERQEQCKTQVSRN	2.886	2.454	Cluster B
AT1G51010.1	17	STRFEELCREITQMN	2.716	1.67	Cluster A
AT1G65730.1	116	ENTVIQTCVVASSGI	23.022	20.743	Cluster C
	517	AIGTAMGCVISPCVF	21.431	20.743	Cluster C
	617	GYFTIDMCLGSLILF	2.75	2.454	Cluster B
AT1G09645.1
AT1G51172.1
AT1G70985.1
AT1G42440.1	138	PHGDLLTCMEMAKVA	2.701	2.454	Cluster B
	270	DDESSGKCTLLLSGY	20.898	20.743	Cluster C
AT1G51190.1	112	LLPTVVTCASNAPNN	3.038	2.454	Cluster B
AT1G70970.1
AT1G80470.1	116	IYNVEEHCDPEFVSR	2.788	2.454	Cluster B
	340	PQFSNLFCLHASFSE	2.576	2.454	Cluster B
	387	NLSLVPHCFESSLEY	2.549	2.454	Cluster B
AT1G51030.1
AT1G65710.1	3	*****MGCCLSKKPS	26.693	20.743	Cluster C
	97	PLVRISSCTKEEVDA	3.821	2.454	Cluster B
	214	EIRNADSCGSSVNSS	3.995	2.454	Cluster B
	257	KRNIGDACRIAASPR	21.35	20.743	Cluster C
AT1G09650.1	7	*MSKKQRCLMMESLP	24.314	20.743	Cluster C
AT1G65720.1
AT1G70980.1	321	LQVETYACALSSVYT	20.949	20.743	Cluster C
	365	DIHDDMNCAEAYVKY	2.946	2.454	Cluster B
AT1G43860.1	213	GTQMSTVCEMEPGLF	21.445	20.743	Cluster C
	352	PPISADECMSEIDMD	3.957	2.454	Cluster B
AT1G71010.1	136	RNMASIRCYPSRGEE	3.114	2.454	Cluster B
	405	ILIRGIVCSKNITHK	3.359	2.454	Cluster B
	504	LLDRIARCTGAVLCP	2.837	2.454	Cluster B
	718	DLHEPTLCLSSEIPE	2.696	2.454	Cluster B
	919	TANRVASCGHSLQRD	2.853	2.454	Cluster B
	1008	EPEQSEACDLHSRII	21.839	20.743	Cluster C
	1382	KVKFSVTCYFATQFD	2.696	2.454	Cluster B
AT1G51040.1	8	MERLNELCDIIEQNP	21.255	20.743	Cluster C
	110	SFLGYVSCLSQLMVE	4.935	2.454	Cluster B
	282	IFKVGDDCRQDVLAL	2.543	2.454	Cluster B
AT1G51160.1
AT1G20990.1
AT1G71000.1
AT1G73830.1	175	KINERLKCLQDIVPG	3.777	2.454	Cluster B
AT1G51170.1
AT1G70990.1
AT1G65740.1	222	DSKGIVWCINSDLEM	2.614	2.454	Cluster B
	315	FVMATDTCFSVLAHE	2.674	2.454	Cluster B
AT1G10870.1	18	PMFQKQVCSLEGTAD	20.788	20.743	Cluster C
AT1G21000.1
AT1G79580.1	66	PWELKEKCRIGSGPQ	20.759	20.743	Cluster C
	279	INTTDIECSQNLLRL	4.168	2.454	Cluster B
	323	VQNHQAKCFGDLSNN	3.663	2.454	Cluster B
AT1G51130.1	174	KDLGFAVCSTVLVSC	2.685	2.454	Cluster B
	396	GDGTRRRCKRRLTSS	2.587	2.454	Cluster B
AT1G31800.1	516	FGGGPRKCIGDMFAS	2.5	2.454	Cluster B
AT1G10900.1	259	DPPRDFTCHGPVSKS	3.201	2.454	Cluster B
AT1G74900.1	10	RLFSKSLCTSAAGAN	4.408	2.454	Cluster B
	401	EKMGSGDCLPNLDTY	2.609	2.454	Cluster B
AT1G21050.1	141	VLRIALECDRRRSSN	3.12	2.454	Cluster B
AT1G74890.1	42	RLLKISACKVTTVES	22.511	20.743	Cluster C
AT1G74910.1
AT1G10910.1	13	LVGLELRCPPHLFNT	3	2.454	Cluster B
	175	ICNSILSCLVKNGKL	2.527	2.454	Cluster B
	410	SETTYEKCDLVMLNT	21.971	20.743	Cluster C
AT1G31770.1	5	***MPQNCIAPRPEE	4.301	1.67	Cluster A
	90	NGITGMVCPGEFLAM	2.929	2.454	Cluster B
	191	AELGLNRCTNSMIGG	3.701	2.454	Cluster B
AT1G77380.1
AT1G51120.1
AT1G51080.1
AT1G65845.1
AT1G21010.1
AT1G43800.1	353	QRAQEFVCGLAQRIR	21.599	20.743	Cluster C
AT1G73610.1	3	*****MNCLMFFKML	25.423	20.743	Cluster C
AT1G51090.1	16	KLKVDLNCSKCYKKV	3.787	1.67	Cluster A
	19	VDLNCSKCYKKVKKA	3.739	2.454	Cluster B
	168	EDMNSQGCSIM****	22.328	20.743	Cluster C
AT1G43790.1
AT1G54500.1	9	ASATFSFCPLSQSHP	21.423	20.743	Cluster C
AT1G31780.1	89	EVNALADCCDKIAAA	3.554	2.454	Cluster B
	130	QRQEIVNCFLRDYQL	21.628	20.743	Cluster C
	238	RPVLFKYCAEEVGNL	2.565	2.454	Cluster B
AT1G65840.1
AT1G51110.1	17	EMSLPCLCPCPSSPI	1.913	1.67	Cluster A
AT1G51100.1	201	IEQARARCRQAILVA	4.174	2.454	Cluster B
AT1G43810.1
AT1G31790.1	93	GNEDIYSCLAKESAR	2.565	2.454	Cluster B
	245	RFYGEFRCLEDANLV	2.587	2.454	Cluster B
	366	KDETSVSCWNAMVAS	4.723	2.454	Cluster B
AT1G79170.1
AT1G65810.1	402	ANVNRMICLLSDPKH	22.197	20.743	Cluster C
	835	EDESLAQCIERSTTA	2.571	2.454	Cluster B
AT1G74880.1
AT1G73590.1
AT1G65760.1	4	****MVDCDWSNLPE	2.815	2.454	Cluster B
	332	ENTWPKVCKLEDGNG	21.102	20.743	Cluster C
AT1G31814.1	126	ELPNAIRCSENPAPL	2.924	2.454	Cluster B
	345	MEEKLEECVKELEDQ	4.576	2.454	Cluster B
AT1G09620.1	352	KNPQEPSCLVELTGY	23.044	20.743	Cluster C
	880	KVLNKEGCVLTAGWP	22.299	20.743	Cluster C
	1088	FVTSTSVCPPS****	3.13	2.454	Cluster B
AT1G36920.1	140	ETNQVMTCNILASIS	21.387	20.743	Cluster C
	162	FYIGCTLCFTKAKQY	2.712	2.454	Cluster B
AT1G74870.1	239	GFRICLFCHNKISEN	2.56	2.454	Cluster B
AT1G31812.1
AT1G10880.1	181	KAVEWGKCSMMDAEK	21.08	20.743	Cluster C
	445	IVYFRSKCPEKMVLD	2.87	2.454	Cluster B
	640	TISHERTCLEKKITI	2.478	2.454	Cluster B
AT1G09600.1	5	***MGCNCTKGTRPD	4.404	1.67	Cluster A
	125	QPKMTRICSVSNGER	23.182	20.743	Cluster C
	662	EKKERMHCSGPLVSA	4.364	2.454	Cluster B
AT1G09610.1	49	QETRSTRCSGACNKL	2.772	2.454	Cluster B
AT1G65770.1	303	FVIATDTCFSVLAHE	2.63	2.454	Cluster B
AT1G79180.1	8	MGKGRAPCCDKTKVK	1.978	1.67	Cluster A
	9	GKGRAPCCDKTKVKR	2.788	2.454	Cluster B
	132	ADEPASPCSSDSVSR	2.679	2.454	Cluster B
AT1G51060.1
AT1G77390.1	58	PSSTLVNCSNKIGQS	4.533	2.454	Cluster B
	114	QSDDSLLCSSPALSL	3.13	2.454	Cluster B
	396	RAKHMEACVKNLLQL	3.598	2.454	Cluster B
	432	KFAAKKLCPTSLPQE	3.098	2.454	Cluster B
AT1G43780.1
AT1G31810.1	207	ERALSLDCVIIRGIP	22.533	20.743	Cluster C
	992	QVEELKSCLNTINAA	2.734	2.454	Cluster B
AT1G65800.1	376	KGIGLKECEERCLKG	2.663	2.454	Cluster B
	834	STQRDDECTVNQVTL	22.912	20.743	Cluster C
AT1G31760.1	81	ANKKEIHCDDKLKTI	3.185	2.454	Cluster B
AT1G77420.1
AT1G42430.1
AT1G65790.1	830	STQRDDECTVNQITL	22.912	20.743	Cluster C
AT1G54490.1	156	AKEKAETCDSNVITP	2.717	2.454	Cluster B
	278	TGHFASDCPGKSGSN	2.799	2.454	Cluster B
AT1G22540.1	129	SAMIPSDCKVSNLLS	21.759	20.743	Cluster C
	305	LVAKNGSCSIDELEE	21.416	20.743	Cluster C
AT1G73600.2	343	EHAIGLKCSVEFEVA	21.036	20.743	Cluster C
AT1G51055.1	4	****MNLCGDSEILK	5.831	1.67	Cluster A
AT1G10890.1	197	EKEGVMRCLSQEREQ	3.179	2.454	Cluster B
AT1G65780.1	554	LLFSTASCSARLYTG	3.016	2.454	Cluster B
	1011	PEKSSVVCSSDVIKT	4.092	2.454	Cluster B
AT1G74950.1	8	MSSFSAECWDFSGRK	2.674	2.454	Cluster B
	156	GSAKSFTCFTAEVNN	2.489	2.454	Cluster B
AT1G70960.1
AT1G73530.1
AT1G10930.1	261	ASRLEEECNLPPELC	21.949	20.743	Cluster C
	659	VVPKTKKCLEDIDKF	2.859	2.454	Cluster B
	1141	EVSPSQSCKKTVRNK	3.038	2.454	Cluster B
AT1G70900.1
AT1G75020.1	4	****MEVCGDLKSDN	4.885	1.67	Cluster A
AT1G65670.1	480	SGSNPDCCNG*****	2.462	2.454	Cluster B
AT1G70895.1
AT1G31820.1	413	TVGSILICVPPIVLI	2.582	2.454	Cluster B
	476	FQKENLDCEESLLR*	3.598	2.454	Cluster B
AT1G73510.1	88	VEAVDELCCVVKGSP	21.423	20.743	Cluster C
	89	EAVDELCCVVKGSPP	21.489	20.743	Cluster C
AT1G36756.1	3	*****MVCFQVQNKF	3.956	1.67	Cluster A
AT1G20970.1	467	AISDGLSCTNQQGSE	2.63	2.454	Cluster B
	565	LNVGGDVCLNSAEEA	2.908	2.454	Cluster B
	639	AAQSIKQCAEAHVAP	2.549	2.454	Cluster B
	660	EIDREVNCGSEVNVT	3.527	2.454	Cluster B
	715	VASEIKTCAQDLESK	3.582	2.454	Cluster B
AT1G80440.1
AT1G10800.1
AT1G65900.1	133	SDEVVSPCLLKLCEA	22.723	20.743	Cluster C
	215	SVKASYTCLSQMAAN	4.092	2.454	Cluster B
AT1G79200.1
AT1G74820.1	59	PTNSGYPCKSQVTSE	2.489	2.454	Cluster B
	175	GNVGKTQCRLLTVVA	21.022	20.743	Cluster C
AT1G70940.1	553	LQPKLIACGNSVATF	2.576	2.454	Cluster B
AT1G23200.1	17	PKSLYTKCIITIIYV	20.825	20.743	Cluster C
	394	SRQFLRNCNIYGTVD	21.693	20.743	Cluster C
	414	ATAILQNCNIYARKP	21.511	20.743	Cluster C
AT1G15940.1	86	VRVSVVSCLTEIMRI	2.516	2.454	Cluster B
	151	LVMLDLECDDLVLEM	3.245	2.454	Cluster B
	228	KVLSSCTCKLQPCIM	22.715	20.743	Cluster C
AT1G50960.1	59	EEVKRKRCVKQMVAA	3.967	2.454	Cluster B
	171	ARVAQMICEILGKQV	21.54	20.743	Cluster C
AT1G79590.1	209	SMKSGCSCMSMLLSV	4.022	2.454	Cluster B
AT1G70910.1	9	SEIEELVCIEASVTR	5.44	2.454	Cluster B
AT1G10810.1	262	AMAEKKSCTPAQLAL	2.522	2.454	Cluster B
AT1G70920.1
AT1G51290.1
AT1G75010.1	51	SRKARRICVMCLVRD	21.204	20.743	Cluster C
AT1G21060.1	5	***MMGLCSPSPSSH	3.803	1.67	Cluster A
	370	PSRKSKTCNVKHIYA	22.46	20.743	Cluster C
	458	LMETTVKCLPDSTKR	2.935	2.454	Cluster B
AT1G31830.1
AT1G15950.1
AT1G70870.1	88	ENYSSFTCNLQIIPK	20.993	20.743	Cluster C
AT1G10790.1	331	LAPAPTPCLSSLC**	3.011	2.454	Cluster B
AT1G43970.1
AT1G65920.1	108	EHTLDLICKDKAQAD	2.685	2.454	Cluster B
	194	CLSNGLSCSSDSFAE	3.027	2.454	Cluster B
	357	ACSDHQTCAVTESGE	23.08	20.743	Cluster C
	622	RLVESIACGLNLTAA	22.088	20.743	Cluster C
	875	PLKTGIACNPSQVSP	2.88	2.454	Cluster B
	912	TKQHVEKCVTKSSNR	2.777	2.454	Cluster B
	967	ITFTALPCGQKTLKR	2.777	2.454	Cluster B
AT1G75060.1	151	ALYREVSCDSHSKIS	2.728	2.454	Cluster B
	232	ATGMKKACQVEDQRS	22.46	20.743	Cluster C
AT1G22850.1
AT1G65640.1	13	LQTLARFCRFLLISV	1.989	1.67	Cluster A
	146	VRAIGHECDLAILEI	21.073	20.743	Cluster C
AT1G51310.1	386	GKVRELRCKVRHGPG	20.847	20.743	Cluster C
AT1G70880.1
AT1G31840.1	229	FVLDALFCKGEVTKA	4.239	2.454	Cluster B
AT1G65630.1	5	***MSFLCVRTVSRF	4.549	2.454	Cluster B
	168	VQAVGHECDLAILEI	21.745	20.743	Cluster C
	379	LVSMKKPCETALLKV	3.484	2.454	Cluster B
AT1G54450.1
AT1G21065.1	112	EDLSDFNCGLAHVFL	21.737	20.743	Cluster C
AT1G74800.1	197	NKLMELPCGLTLGSH	22.015	20.743	Cluster C
AT1G65650.1	4	****MSWCTIESDPG	25.139	20.743	Cluster C
	249	LLQQANTCVDKSEAE	2.641	2.454	Cluster B
AT1G31835.1
AT1G74810.1	83	TLASTALCGVIHSLL	23.38	20.743	Cluster C
	635	SARGVQECDAEILDE	2.837	2.454	Cluster B
AT1G43950.1	151	PCKHAIECLPPLDMS	2.571	2.454	Cluster B
AT1G75030.1
AT1G73500.1	199	LVRSLDSCNSYVGTC	3.109	2.454	Cluster B
AT1G55610.1	12	WLLVLILCFFTTSLV	1.902	1.67	Cluster A
	822	SLPTSGSCSWKLSSV	2.717	2.454	Cluster B
	979	LAFLHHSCIPHIIHR	2.527	2.454	Cluster B
AT1G65890.1	7	*MDNLALCEANNVPL	3.147	2.454	Cluster B
	164	SEESDYECLIQRGEP	24.044	20.743	Cluster C
	486	PTWGETPCAFVVLEK	2.511	2.454	Cluster B
AT1G65660.1
AT1G70890.1
AT1G51300.1
AT1G75040.1	32	DFTLRNNCPTTVWAG	2.755	2.454	Cluster B
AT1G65910.1	498	NPTDGNECCHSMTSK	2.924	2.454	Cluster B
AT1G75050.1
AT1G73480.1	3	*****MICSSKGTIL	3.505	2.454	Cluster B
AT1G80450.1
AT1G70950.1	332	STSFRFKCSERAEKR	4.788	2.454	Cluster B
AT1G15900.1
AT1G43890.1	167	TRVNVEQCFEELVLK	2.804	2.454	Cluster B
	210	STSSSYCCSS*****	3.451	2.454	Cluster B
AT1G09510.1	9	ADGGKMVCVTGASGY	3.603	2.454	Cluster B
	291	IPVIYKLCVEKVKSL	4.63	2.454	Cluster B
	320	ILSLKEKCLV*****	21.533	20.743	Cluster C
AT1G09665.1	79	RYAESSWCLDELARI	2.799	2.454	Cluster B
AT1G77460.1	200	TGALRNLCGVDDGYW	21.139	20.743	Cluster C
	246	ARLVLSFCDSIQKIL	1.672	1.67	Cluster A
	294	NSDEAKKCVKDAGGV	3.103	2.454	Cluster B
	535	KAKEDAACILWNLCC	21.971	20.743	Cluster C
	542	CILWNLCCHSEEIRD	2.679	2.454	Cluster B
	1370	KINAARLCSVVFSNK	20.854	20.743	Cluster C
	1826	EMKVVAICALQNFVM	21.679	20.743	Cluster C
	1858	IQELLLSCNPEVSGQ	3.228	2.454	Cluster B
	2031	MATTNAFCQLTIGNC	22.044	20.743	Cluster C
AT1G15910.1
AT1G09500.1	9	ADGGKVVCVTGASGY	3.777	2.454	Cluster B
	293	NSVTFNVCLDKVKSL	4.043	2.454	Cluster B
	323	VLSLKEKCLV*****	22.453	20.743	Cluster C
AT1G74970.1
AT1G73810.1
AT1G09520.1	140	ALSEAFLCAAKIAAS	3.745	2.454	Cluster B
AT1G51200.1	8	MDHDKTGCQSPPEGP	2.049	1.67	Cluster A
AT1G74990.1
AT1G80460.1
AT1G09490.1	3	*****MNCGGKVVCV	6.587	2.454	Cluster B
	9	NCGGKVVCVTGASGY	3.288	2.454	Cluster B
	288	SEMNEMICQVCVEKV	22.416	20.743	Cluster C
	320	IVSLKEKCLL*****	21.35	20.743	Cluster C
AT1G09530.1	263	PKDNQKACLISEDSC	22.365	20.743	Cluster C
AT1G20980.1	125	PMCQVDNCTEDLSHA	3.109	2.454	Cluster B
AT1G65680.1	105	GACYQVKCTSKSACS	3.168	2.454	Cluster B
	124	TVVITDECPGCVKES	2.511	2.454	Cluster B
	127	ITDECPGCVKESVHF	3.103	2.454	Cluster B
AT1G65690.1
AT1G09660.1	117	MMQAEENCHLQRASP	23.036	20.743	Cluster C
	184	RVELATHCRVFIRGR	21.54	20.743	Cluster C
AT1G73820.1	9	RFRYAMVCSSNQNRS	4	2.454	Cluster B
AT1G74960.2	51	RRRQLSKCSVASGSA	21.569	20.743	Cluster C
	298	ACATSNFCILNSANH	23.066	20.743	Cluster C
	411	DGAGVILCIERALAS	2.625	2.454	Cluster B
AT1G51000.1
AT1G73570.1
AT1G50990.1	3	*****MGCCQSSFLK	3.103	2.454	Cluster B
	4	****MGCCQSSFLKP	3.5	2.454	Cluster B
	365	KSLIYDACHQMDLAA	1.858	1.67	Cluster A
	389	YKEDEVTCELSFQQW	21.044	20.743	Cluster C
	447	VYARRSMCYLFCDQP	20.92	20.743	Cluster C
AT1G73540.1
AT1G73550.1	35	DVQQAMRCVAKLMPC	2.75	2.454	Cluster B
	98	AIKILDSCGINHDPS	21.285	20.743	Cluster C
AT1G10850.1	225	FTGNVALCGDQIGSP	2.913	2.454	Cluster B
AT1G77450.1	204	AVSPEFTCSNGRLSN	2.505	2.454	Cluster B
AT1G77440.1	19	VAMVGKNCFAIASDR	2.47	1.67	Cluster A
AT1G73560.1	33	GNPQLTACLQKLLPC	3.413	2.454	Cluster B
	97	ALLLPKACGVNPDVS	21.431	20.743	Cluster C
AT1G09680.1
AT1G22860.1	235	KGYSLISCVTGLSGV	2.647	2.454	Cluster B
	320	HQKKSGACVQSVSFG	2.755	2.454	Cluster B
	331	VSFGPQGCGPSLLAA	2.815	2.454	Cluster B
	932	DTIVCYKCYRRLGES	3.071	2.454	Cluster B
AT1G51210.1
AT1G43910.1	86	AEVYLPTCLAGLSTG	2.489	2.454	Cluster B
	151	KRYFHLTCKKEFREK	2.658	2.454	Cluster B
	301	LLIEDIDCGADASRR	2.701	2.454	Cluster B
AT1G65870.1
AT1G09470.1	49	LAEQERSCSKEAMSR	3.75	2.454	Cluster B
	126	AESAHSHCRVLSKQL	22.964	20.743	Cluster C
AT1G15930.2	51	VVRGLHECAKLIEKR	2.837	2.454	Cluster B
	121	RKVVGCSCLVVKDFG	22.321	20.743	Cluster C
AT1G65880.1	7	*MDDLALCEANNVPL	3.147	2.454	Cluster B
	486	PTWGETPCAFVVLEK	2.511	2.454	Cluster B
	526	ENLPHFMCPRKVVFL	2.538	2.454	Cluster B
AT1G51250.1	21	YFGINEACKKNHVVI	3.027	1.67	Cluster A
AT1G50970.1	22	PVEASLSCVESFMQK	3.44	2.454	Cluster B
AT1G74830.1	7	*MYIQLLCFFLFLFL	2.913	1.67	Cluster A
	113	KVSSLAYCHVHKKLS	21.92	20.743	Cluster C
	201	SLKQHCSCCGELLKI	3.658	2.454	Cluster B
AT1G73805.1
AT1G51260.1	110	VMAQRVGCLGSSLAI	2.739	2.454	Cluster B
AT1G09460.1	21	FLSLLSYCSSTTTHH	1.672	1.67	Cluster A
	157	QQALDYACGIADCSQ	22.394	20.743	Cluster C
AT1G31817.1	218	DSKGNVKCKATSGSL	3.005	2.454	Cluster B
	306	TRKAHNGCRLPRKRR	21.051	20.743	Cluster C
AT1G51240.1	9	YFGQNEACKKNHVVI	4.311	1.67	Cluster A
AT1G65860.1	9	APTQNTICSKHVAVI	3.793	2.454	Cluster B
AT1G54460.1
AT1G51220.1	6	**MSNPACSNLFNNG	3.311	1.67	Cluster A
AT1G09483.1
AT1G15920.2
AT1G75000.1
AT1G09690.1
AT1G51230.1	11	ELNQATHCKNHVVIH	4.582	2.454	Cluster B
	31	GIILNIACRKGSIDD	2.478	2.454	Cluster B
AT1G09700.1	188	TQLTVLPCEKKTIQA	4.103	2.454	Cluster B
	260	PNLEPSSCMNGLKEA	4.038	2.454	Cluster B
	288	PNLEPPSCMNGLKEA	3.663	2.454	Cluster B
	316	PNLEPPSCMNGLKEA	3.663	2.454	Cluster B
	344	PNLEPSSCMNGLKEA	3.804	2.454	Cluster B
	372	PNLEPPSCMNGLKEA	3.663	2.454	Cluster B
	400	PNLESSSCMSGLKEA	4.027	2.454	Cluster B
AT1G10830.1
AT1G43900.1
AT1G49710.1	375	MAAVHSSCRLCIFLA	20.898	20.743	Cluster C
AT1G50980.1	368	RFKNMSACVK*****	3.707	2.454	Cluster B
AT1G09480.1	10	HEMAYKVCVEKVKSL	5.125	2.454	Cluster B
	56	NGGGKLVCVTGASGY	2.641	2.454	Cluster B
	335	SVMNEMLCKVCVEKV	22.387	20.743	Cluster C
	367	IVSLKEKCLL*****	21.35	20.743	Cluster C
AT1G49630.1	7	*MLRSLTCSSTITST	7.163	2.454	Cluster B
	620	DPPDALKCVPSLNLS	3.348	2.454	Cluster B
	842	SFLSRNGCIVNMTAD	21.92	20.743	Cluster C
AT1G14550.1	22	IILTSSICQAQLSPT	2.674	2.454	Cluster B
	35	PTFYDQSCRNALSKI	2.815	2.454	Cluster B
	73	HDCFVHGCDASILLE	2.641	2.454	Cluster B
	121	VCPGIVSCADIIAVA	2.69	2.454	Cluster B
	201	HTIGQSQCFLFRDRL	20.949	20.743	Cluster C
	317	NGEIRKICSFVN***	1.678	1.67	Cluster A
AT1G21340.1
AT1G07440.1
AT1G14560.1
AT1G07450.1
AT1G69190.1
AT1G07430.1	5	***MADICYEDETSA	5.557	1.67	Cluster A
	13	YEDETSACESRPLWS	2.311	1.67	Cluster A
AT1G16280.1	230	ELRTIFQCLPKSRQT	2.565	2.454	Cluster B
AT1G49430.1	168	TVSSILSCQKGCSSN	2.668	2.454	Cluster B
AT1G07460.1
AT1G47920.1	90	ADHDCPPCCGSVVKS	2.582	2.454	Cluster B
	91	DHDCPPCCGSVVKSA	2.522	2.454	Cluster B
	186	DDEGRSYCYSYVDDE	2.609	2.454	Cluster B
	313	KLSCLWTCQVKVLEI	3.886	2.454	Cluster B
	342	HLLGKLGCLESVKVG	2.739	2.454	Cluster B
AT1G14570.2
AT1G14540.1	15	VLLLSLCCFSQAQLS	1.913	1.67	Cluster A
	116	VCPGVVSCADIIAVA	3.13	2.454	Cluster B
AT1G07470.1	350	RTKSRWKCSLKDGIM	21.343	20.743	Cluster C
AT1G47940.1	5	***MDDDCMKWKSDR	3.661	1.67	Cluster A
	86	TSVTELACFHESINE	4.158	2.454	Cluster B
	131	SKESNPNCLVNHVEK	21.891	20.743	Cluster C
	160	PNSMSKYCSVLDEFG	21.467	20.743	Cluster C
	184	MEVSGSTCAEFVVDC	2.929	2.454	Cluster B
AT1G23120.1
AT1G13200.1	223	KLVWLYNCDKYIVDA	2.946	2.454	Cluster B
	240	PNVGVTKCEIFDFRK	20.927	20.743	Cluster C
	359	FSIDLVSCPSSRTEK	3.293	2.454	Cluster B
AT1G23130.1
AT1G69180.1
AT1G16270.1	236	DALVSVSCDEDLLNM	3.533	2.454	Cluster B
	565	LSTSSGTCGLVHTDS	21.139	20.743	Cluster C
	995	IVHFDLKCDNLLVNL	2.516	2.454	Cluster B
AT1G13195.1	162	GLEREEECGICLETC	21.073	20.743	Cluster C
	169	CGICLETCTKMVLPN	2.995	2.454	Cluster B
AT1G69120.1	62	FEYSTDSCMEKILER	3.5	2.454	Cluster B
	253	VYNCNLGCFAA****	2.576	2.454	Cluster B
AT1G55680.1	341	TGNQDKTCRVWDIRN	21.555	20.743	Cluster C
AT1G13190.1	246	SGKSKGYCQVEFYDS	21.562	20.743	Cluster C
AT1G70530.1	219	ASVRIGSCLVNEEGR	21.606	20.743	Cluster C
	385	NLVKLLGCSITGPES	21.708	20.743	Cluster C
	573	LLQIGLLCVQAAFDQ	2.685	2.454	Cluster B
AT1G21323.1
AT1G73240.1
AT1G73230.1
AT1G17580.1	360	MAAELLMCNAQSLED	3.152	2.454	Cluster B
	650	NVIHQLRCGGVLEAI	2.505	2.454	Cluster B
	1127	EGKPVAACLIYKCLI	21.978	20.743	Cluster C
	1424	KEITTELCPVLSIQQ	21.146	20.743	Cluster C
AT1G16250.1	20	PDDLALRCIAKLSHG	3.473	2.454	Cluster B
AT1G69160.1
AT1G69170.1	129	PLCQVYGCSKDLSSS	2.989	2.454	Cluster B
	184	FDDGKRSCRRRLAGH	2.614	2.454	Cluster B
	262	SFKDEPTCSMFPTNE	21.35	20.743	Cluster C
AT1G70520.1	284	VAVSVYICKRRTIKR	2.592	2.454	Cluster B
AT1G16260.1	156	TGLQIVGCETTCGNE	2.908	2.454	Cluster B
	180	SCVGYKCCQMTIPPL	21.299	20.743	Cluster C
AT1G21326.1
AT1G69150.1	171	TDKKCRLCGEKLANS	2.728	2.454	Cluster B
	298	GGYSCKRCPTSVFHT	2.696	2.454	Cluster B
AT1G14580.1
AT1G70540.1	91	SGGGLKTCYSNYDSA	2.462	2.454	Cluster B
AT1G13210.1	4	****MTKCRRRRLHL	2.783	2.454	Cluster B
	187	SSYEDSICYVETMNL	22.599	20.743	Cluster C
	521	FFRLLAVCHTAIPET	2.886	2.454	Cluster B
	714	LQNGVPDCIDKLAQA	3.821	2.454	Cluster B
AT1G73220.1	172	KKTLLLSCVLTFVTA	21.657	20.743	Cluster C
	407	SYLAGFACLLCAVLS	21.248	20.743	Cluster C
AT1G07500.1
AT1G76070.1	90	PTSPKVSCIGQIKLG	3.902	2.454	Cluster B
AT1G07490.1	17	KDALAASCSSSSTSS	4.574	1.67	Cluster A
AT1G70505.1
AT1G13245.1
AT1G21380.1	8	MANNAAACAERATND	5.321	2.454	Cluster B
	247	TSDEELMCQGLALND	2.728	2.454	Cluster B
AT1G76080.1	122	MVELSRTCNDVVFLL	2.044	1.67	Cluster A
AT1G21370.1
AT1G13250.1	87	SVLQHASCPENIVFH	3.304	2.454	Cluster B
AT1G13260.1	17	TTSTGSICETPAITP	2.761	2.454	Cluster B
AT1G21395.1	32	EAKSDKECQVLCHKH	21.526	20.743	Cluster C
AT1G73177.1
AT1G70510.1	5	***MDRMCGFRSTED	3.667	1.67	Cluster A
AT1G55860.1	43	LEKTHASCLSSVGEI	3.897	2.454	Cluster B
	240	SIFRSNSCRNRSLDG	2.576	2.454	Cluster B
	379	DADVVEACLQTLAAF	3.25	2.454	Cluster B
	804	LIHKDPTCFNALDSA	2.668	2.454	Cluster B
	827	AISDEVICSAEAITC	2.707	2.454	Cluster B
	834	CSAEAITCIPQCLDA	3.587	2.454	Cluster B
	970	IELFLPDCVCNVARL	3.321	2.454	Cluster B
	1078	KILRSLSCLEGMLSL	3.783	2.454	Cluster B
	1258	EILNKLNCTLRFFFT	21.883	20.743	Cluster C
	1722	TEILAPKCISALLLV	3.201	2.454	Cluster B
	2211	SNFPGCGCSPDVAKS	3.201	2.454	Cluster B
	2227	MDGGTIQCLTSILHV	4.38	2.454	Cluster B
	3109	NPQRLYGCQSNVVYG	2.918	2.454	Cluster B
AT1G73180.1
AT1G21390.1	169	KKKKDEACKVSPRPS	24.343	20.743	Cluster C
AT1G70500.1	120	ATKFDGPCQEKLIIQ	2.935	2.454	Cluster B
	397	KCSDAVPCSHIVLNN	3.201	2.454	Cluster B
AT1G76060.1
AT1G73190.1
AT1G76090.1	8	MDSVALYCTAGLIAG	4.326	2.454	Cluster B
	175	KAGLDSLCNVVCGNF	21.431	20.743	Cluster C
AT1G73210.1	50	RLGDLWDCYDEMSAY	2.984	2.454	Cluster B
	249	NNEETEFCEDSVINK	3.168	2.454	Cluster B
AT1G49800.1
AT1G47900.1	188	LDGALKECMRQIRNL	3.005	2.454	Cluster B
	277	LKSNLEMCEREIKSL	2.859	2.454	Cluster B
	489	GNDDSGSCSGSLSTN	5.255	2.454	Cluster B
	534	LEMEKLACLPNLSSS	3.125	2.454	Cluster B
	606	KIVGDIKCILQDVNA	22.066	20.743	Cluster C
	847	LADTQLRCMTESYRS	2.88	2.454	Cluster B
	937	AAEKLAECQETIFVL	2.946	2.454	Cluster B
AT1G47915.1
AT1G14530.1
AT1G07473.1
AT1G16290.1	11	SFTFWNDCVEPEDLE	2.689	1.67	Cluster A
	416	SKRDSGSCVIL****	22.803	20.743	Cluster C
AT1G47890.1	54	SFLIRSICFLILIPS	21.628	20.743	Cluster C
	528	EYLSLRSCNITDFPE	21.847	20.743	Cluster C
AT1G13230.1	100	IYENSLPCSSSLQIR	2.467	2.454	Cluster B
AT1G76110.1
AT1G76100.1
AT1G73200.1	134	TPITLKGCFVDAVSG	20.861	20.743	Cluster C
AT1G07476.1
AT1G17430.1
AT1G07480.1	350	RTKSRWKCSLKDGIM	21.343	20.743	Cluster C
AT1G21360.1
AT1G17560.1	20	RSLLGGLCNAFSGLM	3.12	1.67	Cluster A
	57	QMGTILKCVDNSCAK	2.87	2.454	Cluster B
AT1G76120.1	14	DEEIDLSCDGGVTEP	3.478	2.454	Cluster B
AT1G72010.1	83	RIRMPAMCAARVFQL	2.69	2.454	Cluster B
AT1G71990.1	247	PHHSFGKCLNNVGGL	3.5	2.454	Cluster B
AT1G07350.1	132	SVGDANRCIRSLDHS	2.658	2.454	Cluster B
AT1G62760.1	218	EVVAVADCVEEIGDS	4.087	2.454	Cluster B
AT1G76200.1
AT1G07340.1
AT1G76190.1	71	DGPLKVPCDGSLMDH	2.522	2.454	Cluster B
AT1G17240.1
AT1G47960.1	189	LNIDSKACVVSLQNI	22.102	20.743	Cluster C
AT1G76185.1
AT1G17230.1	6	**MRGRICFLAIVIL	23.869	20.743	Cluster C
	14	FLAIVILCSFSFILV	2.475	1.67	Cluster A
	740	QKILTITCIVIGSVF	21.474	20.743	Cluster C
	918	LCYLHHDCRPQIVHR	2.609	2.454	Cluster B
	1054	VLKIALFCTSNSPAS	2.641	2.454	Cluster B
AT1G77700.1
AT1G13120.1	9	GIVLEPPCPKSVDGI	3.489	2.454	Cluster B
	412	EKPNPFACSYVIVYI	2.712	2.454	Cluster B
AT1G49780.1	383	LLLVQSDCTERAKRK	3.81	2.454	Cluster B
AT1G70580.1
AT1G76210.1	15	GLRELHDCVNYLLHH	2.679	2.454	Cluster B
	53	SLRMLDICNVSKDVM	21.263	20.743	Cluster C
	103	LKKETLKCLNCLKNM	2.755	2.454	Cluster B
AT1G07360.1	44	KANYDKECKICTRPF	21.693	20.743	Cluster C
	74	TEICQTCCKLKNVCQ	20.883	20.743	Cluster C
AT1G49520.1	150	TNRRNILCDESLHSL	3.348	2.454	Cluster B
	185	ALNDGDGCFKNVKEE	3.223	2.454	Cluster B
	299	SDKRTIICDESLRSL	3.87	2.454	Cluster B
AT1G77720.1	422	HKVISSDCTIYALKK	21.65	20.743	Cluster C
AT1G72000.1	371	GEMPLKICYPAMESH	2.522	2.454	Cluster B
AT1G77710.1
AT1G07330.1	139	GGETEIECSSSSEGE	2.821	2.454	Cluster B
AT1G17250.1
AT1G47970.1
AT1G69070.1
AT1G71970.1	42	SFSSFSSCSSSSLVF	2.842	2.454	Cluster B
	225	NLLPRRRC*******	4.451	2.454	Cluster B
AT1G48010.1
AT1G71980.1	16	LYVCTVSCLASSKVI	2.973	2.454	Cluster B
	448	SANSLPDC*******	2.902	2.454	Cluster B
AT1G14610.1	17	KPLFVSCCSATHSRS	1.913	1.67	Cluster A
	750	FPNGIPECGTDALRF	3.174	2.454	Cluster B
	952	TVLATVKCMRALRAG	4.543	2.454	Cluster B
	975	RLPAFALCENNVTSE	3.147	2.454	Cluster B
AT1G69050.1
AT1G69060.1	370	PNKVQVQCETSLSPE	3.766	2.454	Cluster B
AT1G17270.1	440	PIPQAADCISRMVER	4.652	2.454	Cluster B
AT1G77680.1	290	SPPSLDSCLGSFCEQ	2.766	2.454	Cluster B
	779	MQLASYFCTGNLKDS	2.609	2.454	Cluster B
AT1G76180.1
AT1G14600.1	4	****MGRCGRSNDGV	3.497	1.67	Cluster A
AT1G77690.1
AT1G49770.1	279	QAQVNPSCENQLLGN	2.701	2.454	Cluster B
AT1G47980.1	31	HHLQVTSCPDQATTN	2.739	2.454	Cluster B
AT1G17260.1	335	MAGMDVLCCDKTGTL	3.082	2.454	Cluster B
AT1G48000.1	11	SRTEFANCKTLINHK	2.481	1.67	Cluster A
	141	KHAKLLKCDVNSKQF	22.226	20.743	Cluster C
AT1G69100.1	13	LFLVIQLCHGSNDTV	2.754	1.67	Cluster A
AT1G47990.1	35	SMQIVKACESLGFFK	2.005	1.67	Cluster A
	121	SFSSAVNCYIEAVKQ	22.832	20.743	Cluster C
AT1G69090.1
AT1G69080.1	120	VSALKTMCELKRPEV	21.664	20.743	Cluster C
AT1G14590.1
AT1G13180.1	170	AGYTTSKCEMTGVVV	21.759	20.743	Cluster C
AT1G77730.1
AT1G07370.1
AT1G55675.1	42	CKFDDDVCWDSLIKN	2.549	2.454	Cluster B
AT1G07420.1	68	TPAAQGKCITRLLLY	2.891	2.454	Cluster B
AT1G16225.1	56	SAKEMSRCKDMVEDL	3.359	2.454	Cluster B
	172	RSIDTGVCMTLLLSV	3.163	2.454	Cluster B
AT1G49480.1
AT1G49475.1
AT1G13160.1	206	KRALATLCALHKKKI	22.905	20.743	Cluster C
AT1G76140.1	59	SVSRRCYCSSSAIMG	2.522	2.454	Cluster B
	420	KDVLASACAVNGNHL	23.964	20.743	Cluster C
	578	KHLGVVFCFANIRGG	2.576	2.454	Cluster B
AT1G42080.1
AT1G17420.1	890	DPDRRNRCGAGVLPY	2.603	2.454	Cluster B
AT1G49470.1
AT1G16240.1	208	NMRSGCSCMSMLLSV	4.217	2.454	Cluster B
AT1G73250.1
AT1G16220.1	4	****MGLCHSKIDKT	4.5	2.454	Cluster B
	438	EEKTPESCRIESKKT	23.606	20.743	Cluster C
AT1G16230.1	5	***MASLCDSWIREQ	4.481	1.67	Cluster A
AT1G49450.1	279	WRLSDSKCLESIEAH	2.973	2.454	Cluster B
	412	NGDGSHTCLSVLMDH	2.739	2.454	Cluster B
	425	DHEGPVKCLAAVEEA	3.516	2.454	Cluster B
AT1G76130.1	11	YNNVFDECNDQTDIG	3.06	1.67	Cluster A
	144	DEHAVTSCTGGLGNR	3.043	2.454	Cluster B
AT1G62770.1	106	EYLAIKDCIEVLGNS	2.989	2.454	Cluster B
AT1G07410.1
AT1G13150.1	89	GSYGAVTCVPANVEY	2.549	2.454	Cluster B
	268	KMIVDRICELKEEET	21.387	20.743	Cluster C
	329	SVALSWFCWVIQKHP	21.599	20.743	Cluster C
	527	EEKKLESCSM*****	20.854	20.743	Cluster C
AT1G70560.1
AT1G76160.1
AT1G55670.1
AT1G49510.1
AT1G17220.1	24	LVSLGGACASVSGTS	1.716	1.67	Cluster A
	947	EGKFVKDCGIRVVRK	20.876	20.743	Cluster C
	982	EVSAGLECGIGMDDY	21.956	20.743	Cluster C
AT1G07380.1	12	LVRLWNTCFPSFFYI	2.082	1.67	Cluster A
AT1G77740.1	441	ADYMLAICGNDALRE	3.141	2.454	Cluster B
AT1G13130.1
AT1G76170.1	15	SKKAGGECFYEVFEE	2.522	2.454	Cluster B
	284	SQKWCKACVLLEGLN	20.949	20.743	Cluster C
AT1G13140.1	96	GSYGAVTCVPANVEY	2.473	2.454	Cluster B
	275	KMVVDRICKLKEEGT	22.117	20.743	Cluster C
AT1G16210.1
AT1G07400.1
AT1G77750.1
AT1G49490.1	240	ANNKFSGCIPKSIGN	3.049	2.454	Cluster B
	369	SQKPAKQCLPVVSRP	2.674	2.454	Cluster B
AT1G49500.1	9	VTLKMEICIELLKLT	2.426	1.67	Cluster A
AT1G76150.1	40	YALGIGACGQDAVDS	2.679	2.454	Cluster B
AT1G48020.1	138	ALDGADTCLDDVKRL	2.538	2.454	Cluster B
	163	SKTIKNLCGIALVIS	23	20.743	Cluster C
AT1G72020.1
AT1G72030.1	131	SPPDRYACLVAEQTS	21.051	20.743	Cluster C
	197	ASTLLKACDVLCYLW	21.672	20.743	Cluster C
AT1G16320.1	272	TTDCLVTCS******	3.641	2.454	Cluster B
AT1G13330.1
AT1G75960.1	52	ETNHRCLCVASALSS	3.065	2.454	Cluster B
AT1G07590.1	176	YNNLVIACLDQGVIR	2.571	2.454	Cluster B
	386	NSLLSVYCKDGLIEK	2.989	2.454	Cluster B
AT1G70420.1
AT1G16330.1	571	KYKPSLLCASAIYVA	2.712	2.454	Cluster B
	580	SAIYVARCTLHMTPV	20.978	20.743	Cluster C
AT1G16310.1
AT1G75980.1	151	SESNTALCKVSTAKD	23.394	20.743	Cluster C
	164	KDTYIVRCCVKGSLL	21.022	20.743	Cluster C
AT1G07600.1	6	**MADSNCGCGSSCK	2.907	1.67	Cluster A
	12	NCGCGSSCKCGDSCS	2.317	1.67	Cluster A
AT1G13340.1	99	LFEHNRDCPEELLEA	2.717	2.454	Cluster B
	149	SIELRSNCGVDPKII	22.35	20.743	Cluster C
AT1G75940.1
AT1G70430.1	52	KILDLEKCRNDLETI	2.516	2.454	Cluster B
	411	LPALGNACNSSDRAA	1.689	1.67	Cluster A
AT1G13360.1
AT1G75950.1	118	KNLLDLTCQTVADMI	2.426	1.67	Cluster A
AT1G13320.1	111	EKAVDSLCRIGAQMR	22.423	20.743	Cluster C
	238	KLLEPQDCVAHILPV	3.038	2.454	Cluster B
	308	AGKVTKFCRILNPEL	22.146	20.743	Cluster C
	323	AIQHILPCVKELSSD	2.571	2.454	Cluster B
AT1G75990.1	412	TIDHKNGCMVSKETG	20.869	20.743	Cluster C
AT1G47820.1
AT1G73170.1	358	KGPSTFNCGAEIVSK	4.027	2.454	Cluster B
AT1G13300.1	41	FQRELPLCLDLVTQA	2.56	2.454	Cluster B
	70	NMYGQPECSEQTTGE	2.935	2.454	Cluster B
	327	SEGVVVRCSSPAMSS	3.217	2.454	Cluster B
AT1G47830.1
AT1G07550.1	4	****MDTCTRLLFAA	3.457	2.454	Cluster B
	12	TRLLFAACATLSILH	4.262	1.67	Cluster A
	34	QGFISLDCGLASNES	20.978	20.743	Cluster C
	676	IEYLHTGCKPKIVHR	3.168	2.454	Cluster B
	809	VVELAMSCVNRTSKE	2.516	2.454	Cluster B
AT1G77810.1
AT1G50040.1	4	****MDPCSFVRIIV	5.383	1.67	Cluster A
	192	QFDGEPECSPQVFQV	2.522	2.454	Cluster B
	419	VGVKHVTCTEDAAAH	2.87	2.454	Cluster B
AT1G47840.1	41	RSNSASTCPILTKFQ	22.584	20.743	Cluster C
	214	EGKNVVACLNEAMEA	4.94	2.454	Cluster B
AT1G16350.1
AT1G07560.1	161	RSTSLQICLVKTGTT	21.511	20.743	Cluster C
	684	LEYLHIGCKPLIVHR	2.522	2.454	Cluster B
AT1G13310.1	69	TRGLTSACEQDLHKL	1.836	1.67	Cluster A
AT1G76010.1	126	TSSVGYQCPIPIELV	21.416	20.743	Cluster C
AT1G76030.1
AT1G49350.1	147	SLALEASCKLAAESS	25.686	20.743	Cluster C
	195	IAMANALCAKNLFHP	2.739	2.454	Cluster B
	312	KLTGAGDCLVGGTVA	21.453	20.743	Cluster C
AT1G16300.1	234	DIVSNASCTTNCLAP	2.984	2.454	Cluster B
	329	VSVVDLTCRLEKDAS	21.015	20.743	Cluster C
AT1G77815.1
AT1G76020.1
AT1G13290.1	155	CYCCAEGCKNNIDHP	3.467	2.454	Cluster B
AT1G70390.1
AT1G70380.1	74	RKFTRETCFHSVYQE	2.815	2.454	Cluster B
AT1G63800.1
AT1G17080.1
AT1G72120.1	272	RLSSSDLCKVELEAN	23.19	20.743	Cluster C
	393	RLITKEPCGITTLKR	23.496	20.743	Cluster C
AT1G19640.1
AT1G63780.1
AT1G19630.1	5	***MEHLCLCLVLCA	21.978	20.743	Cluster C
	7	*MEHLCLCLVLCAAM	20.847	20.743	Cluster C
AT1G19650.1	12	LDRFTSPCFSNNGEK	2.837	2.454	Cluster B
	424	VLSEYEECVPMVDKV	2.957	2.454	Cluster B
	502	SSVRAELCDERIARE	3.299	2.454	Cluster B
AT1G17090.1	6	**MDAYNCIVVIFCI	24.628	20.743	Cluster C
	12	NCIVVIFCISLFAIN	2.65	1.67	Cluster A
AT1G49330.1
AT1G17070.1
AT1G14420.1
AT1G49310.1
AT1G72140.1	227	ALGYAIPCLSMMLAL	2.636	2.454	Cluster B
	284	RQTPSDTCLLLPNES	21.818	20.743	Cluster C
	305	LDRAVISCDSYEVEE	2.484	2.454	Cluster B
	364	VPAATLQCFISLAIL	22.161	20.743	Cluster C
	444	ATVPMSVCWLIPQYI	22.168	20.743	Cluster C
	533	YFYWLLACLSSLAFI	3.288	2.454	Cluster B
AT1G17100.1
AT1G19620.1	19	YENLFQNCKYTVGLS	3.104	1.67	Cluster A
AT1G14410.1
AT1G49320.1
AT1G72130.1
AT1G72110.1
AT1G16390.1	157	KNMLLLSCLIMSLSS	21.927	20.743	Cluster C
AT1G70370.1	491	SVGETKRCVGSAEDM	3.288	2.454	Cluster B
	544	KLTKAVSCHQSLYPY	2.75	2.454	Cluster B
AT1G73160.1	393	TIIEAMQCGKPVVAP	3.397	2.454	Cluster B
	448	LEMKGIACKGYALSM	2.554	2.454	Cluster B
AT1G55690.1	625	HRRRRLFC*******	3.147	2.454	Cluster B
AT1G73165.1
AT1G75920.1
AT1G16360.1
AT1G49340.2	8	MEALTELCDIIAKNP	22.92	20.743	Cluster C
	110	DFLSYLSCAADLSPE	2.995	2.454	Cluster B
	396	LLDAADACLTSVWRK	2.538	2.454	Cluster B
	462	ESIFKTSCVIIESAW	20.891	20.743	Cluster C
	864	LTPAVSQCLTAIVHR	3.304	2.454	Cluster B
	940	QVLWHSSCLDSLLFS	3.75	2.454	Cluster B
	1777	IFKVGDDCRQDVLAL	2.783	2.454	Cluster B
AT1G75930.1
AT1G41880.1
AT1G73140.1	67	EDQLDESCNVFEGQW	22.496	20.743	Cluster C
	154	STFESMVCMVQSVIP	21.577	20.743	Cluster C
AT1G17120.1
AT1G19660.1
AT1G70360.1	8	MEESGDTCELTIVIM	22.927	20.743	Cluster C
	106	EDTLSIDCKVLVWWR	22.124	20.743	Cluster C
	138	TGLELPPCFISLPRE	21.869	20.743	Cluster C
	164	VDIGTLACVSSELRD	3.337	2.454	Cluster B
AT1G16380.1	8	MDPKMLFCLPEGDAL	2.522	2.454	Cluster B
	588	KVLKQAQCSIGIFVD	22.489	20.743	Cluster C
AT1G73150.1
AT1G16370.1	117	ISEFGLECSSSLLRG	3.353	2.454	Cluster B
	441	MVEMFPTCVRSSATM	2.772	2.454	Cluster B
	521	AVNTSHVC*******	3.332	2.454	Cluster B
AT1G70350.1
AT1G70340.1	209	TAMLRKSCFVSSASK	23.803	20.743	Cluster C
AT1G22500.1
AT1G72100.1	134	ICDAFGKCRQKIASV	2.793	2.454	Cluster B
AT1G17440.1
AT1G72080.1	16	SQEQPQRCVVLALPA	23.161	20.743	Cluster C
	206	VNNIESDCKIDETVP	20.839	20.743	Cluster C
AT1G77780.1
AT1G17145.1	46	LESKLAPCYPGLEET	3.016	2.454	Cluster B
	259	SPSGGLACAIAVLAE	23.489	20.743	Cluster C
AT1G70460.1	469	LAYLHEDCHPKIIHR	3.212	2.454	Cluster B
AT1G72070.1	87	EIKSAYECLMQKFKK	22.27	20.743	Cluster C
AT1G63700.1	726	QSPRNMSCPISPVGS	22.701	20.743	Cluster C
AT1G17150.1	4	****MAPCIDFVFMA	3.277	2.454	Cluster B
	226	HISTGDDCIAMLSGN	2.685	2.454	Cluster B
AT1G70450.1
AT1G17140.1
AT1G28540.1
AT1G63720.1	291	DADHVIRCVDQKLRT	3.158	2.454	Cluster B
AT1G69210.1	261	IDAESDNCVWKLADV	2.636	2.454	Cluster B
AT1G70470.1
AT1G63710.1	336	EKIINEICTILIKTR	22.161	20.743	Cluster C
AT1G69200.1	328	KSTCIKPCAEDSLSK	2.467	2.454	Cluster B
	421	KQELEFLCGIEPTEE	22.197	20.743	Cluster C
AT1G50060.1
AT1G49420.1
AT1G70440.1
AT1G76040.2	129	QFGITYKCTDKSNGR	2.723	2.454	Cluster B
AT1G17160.1	114	KGANQAACGAKLMYP	2.799	2.454	Cluster B
	344	EGKSHEECLRFAAAA	2.799	2.454	Cluster B
AT1G17170.1
AT1G70490.1
AT1G17210.1	175	CPWVGKSCSESLVQF	2.94	2.454	Cluster B
AT1G77760.1
AT1G17200.1	45	RLAPVGLCVAALVVM	3.745	2.454	Cluster B
	110	PRVWTFFCLDQLLTY	2.679	2.454	Cluster B
AT1G22870.1	527	VRVNALLCLAELVQT	3.842	2.454	Cluster B
	562	RSAPTLMCTLAIANA	21.219	20.743	Cluster C
AT1G63660.1
AT1G17550.1	19	LGLANTMCDSGISST	2.908	2.454	Cluster B
	335	TAVVALVCSSHIIVS	2.924	2.454	Cluster B
	426	PRAREDECLILASDG	21.949	20.743	Cluster C
AT1G13280.1	110	GKKPDQLCLGDLVPF	3.511	2.454	Cluster B
AT1G72040.1	6	**MQKILCKSTTSST	4.478	2.454	Cluster B
	121	GSWRALFCSDSTGGL	2.473	2.454	Cluster B
	499	VPALVLDCEPNIDFS	2.804	2.454	Cluster B
AT1G19710.1	373	NSQARGECFGRITIE	3.027	2.454	Cluster B
AT1G17190.1
AT1G63670.1	85	KLHEKCQCNDRIVEE	3.386	2.454	Cluster B
	138	KNLKDETCDVPDKQK	21.292	20.743	Cluster C
	179	SEINLQACVNEAAET	2.804	2.454	Cluster B
AT1G72060.1	34	TTKTAIACPLYCLQV	22.139	20.743	Cluster C
	79	SDSTTIHCSK*****	2.935	2.454	Cluster B
AT1G77770.1
AT1G72050.2	56	EERDDEACEVDEESS	22.044	20.743	Cluster C
	96	SLERSFTCYVDDCAA	20.774	20.743	Cluster C
AT1G63680.1	242	VEPKFKMCLAELLDE	3.049	2.454	Cluster B
	316	DIEDTLGCRALVIVE	3.304	2.454	Cluster B
AT1G63690.2	537	HHVRLEQCSEK****	3.103	2.454	Cluster B
AT1G17180.1
AT1G14430.1	93	QNATVFDCSAHSILY	2.457	2.454	Cluster B
	118	TLRYDTWCSSGSLNA	2.647	2.454	Cluster B
AT1G63730.1	83	NYASSSWCLDELLEI	3.614	2.454	Cluster B
	93	ELLEILKCKEDIGQI	2.962	2.454	Cluster B
	956	KDIDIIECGIQIFHG	21.964	20.743	Cluster C
AT1G77790.1	21	LLSIQIFCTAGVAGD	2.527	2.454	Cluster B
AT1G14460.1	323	RKGSSILCGSQSVYR	2.511	2.454	Cluster B
	814	KQRSGLQCSNTASPT	3.022	2.454	Cluster B
	881	WIKCVDRCHSKTLKQ	3.935	2.454	Cluster B
	1043	SGKRMEHCPVSPSLL	22.38	20.743	Cluster C
	1073	SESGRGVCSLLFCWN	21.672	20.743	Cluster C
	1111	RFSLFSACARPRK**	1.962	1.67	Cluster A
AT1G69230.1
AT1G69240.1	7	*MGNSLRCISQEQDP	3.647	2.454	Cluster B
	52	TLLPSLSCSGSSTSS	3.179	2.454	Cluster B
AT1G14470.1	48	WASRIISCCTRLRAP	2.625	2.454	Cluster B
AT1G50050.1	134	SNSVKIGCARVLCNN	2.484	2.454	Cluster B
AT1G14450.1
AT1G41920.1	138	TSSASLKCAIDSLFA	22.985	20.743	Cluster C
	360	KSTKQQLCKLRDDGW	22.27	20.743	Cluster C
	414	FHHYQVECFYTILDM	3.337	2.454	Cluster B
	440	VNTELLSCVASLSPI	2.625	2.454	Cluster B
AT1G49360.1	3	*****MACRAKELVS	7.443	1.67	Cluster A
	17	SLILYKICNPKRSDS	2.224	1.67	Cluster A
	100	NSGTSEECKGEMLKE	3.652	2.454	Cluster B
	152	VRVKSRRCWLLYHDA	22.131	20.743	Cluster C
AT1G07540.1	75	SGNNEDQCAVKKEPL	22.964	20.743	Cluster C
	287	DYYSKKHCLKSLRSE	2.614	2.454	Cluster B
AT1G07530.1
AT1G07520.1	284	VLLLDGECDPQIIED	3.12	2.454	Cluster B
AT1G14440.1
AT1G07510.1	418	LFQEARQCAPSIIFI	3.245	2.454	Cluster B
AT1G47870.1
AT1G49380.1	37	NVSLITNCKLQKPQD	21.212	20.743	Cluster C
AT1G19670.1
AT1G14480.1	131	CLITSPECIEDVNVD	2.777	2.454	Cluster B
AT1G14510.1
AT1G49410.1
AT1G49405.1	115	LRSNESSCPPTICNR	3.375	2.454	Cluster B
AT1G19690.1	251	RVHVEDICQVLKAAT	20.876	20.743	Cluster C
	320	LRGEKRVCNERMKDK	2.495	2.454	Cluster B
AT1G14520.1
AT1G69220.1
AT1G63740.1	41	NYASSSWCLDELLEI	3.614	2.454	Cluster B
	51	ELLEILKCKEDIGQI	2.962	2.454	Cluster B
	247	SAIQGMLCDQKVLII	2.995	2.454	Cluster B
	702	ESIRLWSCLETLVVY	3.304	2.454	Cluster B
	927	EELDIIECGIQILTG	21.642	20.743	Cluster C
AT1G72090.1	507	REETKLPCSSNVSTC	3.103	2.454	Cluster B
	533	EERSGEACNISGNIS	21.007	20.743	Cluster C
AT1G19700.1	11	YYTSNVGCYQQEPIF	2.525	1.67	Cluster A
AT1G49400.1
AT1G19680.1	5	***MGSVCCVAAKDR	26.234	20.743	Cluster C
	264	CSSSRFSCSPSVDQQ	3.565	2.454	Cluster B
	307	GHVYHAACLETMTNE	2.783	2.454	Cluster B
	322	TEKYDPTCPICTETQ	21.307	20.743	Cluster C
	352	KATSYKRCKNRVVDS	4.587	2.454	Cluster B
AT1G77800.1	6	**MNVDQCQWRKKMM	3.825	1.67	Cluster A
	21	GRGVDGGCGAEEKPY	1.792	1.67	Cluster A
	188	AKNEDVVCGDGVVLE	3.239	2.454	Cluster B
	415	SGACIRCCNVVVLTL	21.496	20.743	Cluster C
	499	AESRSPICHLPSESV	22.066	20.743	Cluster C
	1026	KPNSSTECTLCGGTT	22.438	20.743	Cluster C
	1342	YFYVPVDCLQEDKPG	2.56	2.454	Cluster B
AT1G55850.1	196	YLSSKANCLDSAAEE	4.859	2.454	Cluster B
	301	RVSSKITCGKIILNL	2.94	2.454	Cluster B
	325	KSTRDALCILLDEKE	22.81	20.743	Cluster C
	344	AFVQFPQCFDNVTRN	3.136	2.454	Cluster B
	725	LALSACTCLAFL***	3.19	2.454	Cluster B
AT1G62780.1
AT1G47885.1	5	***MNHSCLYEAISS	23.109	20.743	Cluster C
	72	LHGSIPQCLETLMMS	2.995	2.454	Cluster B
AT1G49390.1	192	SLELEENCFLEMYGE	23.19	20.743	Cluster C
AT1G14500.1	207	AVKLLLQCQLVKLNE	20.781	20.743	Cluster C
AT1G14490.1
AT1G44110.1	66	QNSDSVHCSNKSAKL	3.658	2.454	Cluster B
	330	MTAPTTKCFLRRFVR	21.54	20.743	Cluster C
AT1G14620.1	145	SEPTLRKCAESALKS	3.37	2.454	Cluster B
AT1G44318.1	10	SSMFRSPCKIPSVKG	22.263	20.743	Cluster C
	243	RAGADVVCTSEMLDG	4.946	2.454	Cluster B
	375	VMMESLLCIRRAGAD	2.603	2.454	Cluster B
AT1G14800.1
AT1G68840.1	5	***MDSSCIDEISSS	6.625	2.454	Cluster B
AT1G21200.1	176	YHVSPQQCEDKFNDL	3.234	2.454	Cluster B
AT1G14810.1
AT1G14790.1	321	DRALIDHCLEKLFHL	2.592	2.454	Cluster B
AT1G16090.1
AT1G68830.1	44	TVKLNSSCRAQLIDT	3.707	2.454	Cluster B
AT1G21210.1	300	NCSGDSTCENKLGHF	2.804	2.454	Cluster B
AT1G17360.1
AT1G44350.1	72	CRVWTKACSDEILRL	3.283	2.454	Cluster B
AT1G21240.1	35	REDCKLKCGNVTIEY	2.837	2.454	Cluster B
AT1G12830.1
AT1G73330.1
AT1G44414.1
AT1G21230.1	296	NCSDTSTCENTLGSF	2.549	2.454	Cluster B
AT1G14780.1
AT1G65430.1	60	VLSEADICKLQEDDI	21.387	20.743	Cluster C
	91	LLRHYNWCVSRVHDE	2.489	2.454	Cluster B
AT1G73340.1	337	AVYFLTHCPKAMTQL	3.152	2.454	Cluster B
AT1G21190.1
AT1G73360.1	108	AENDKIRCENIAIRE	3.38	2.454	Cluster B
AT1G65470.1	390	DNAFSTTCEATVDDI	3.12	2.454	Cluster B
	550	DESLEEGCSKADDED	2.055	1.67	Cluster A
AT1G70720.1	103	PTPVLRDCFENLKDA	2.734	2.454	Cluster B
AT1G12800.1	588	VGDVVKCCIKKITYF	2.804	2.454	Cluster B
	762	MKSTIMSCTNRVE**	5.022	2.454	Cluster B
AT1G62740.1	296	EMGKYDECIKDCDKA	2.647	2.454	Cluster B
	425	AYSNRAACYTKLGAM	3.261	2.454	Cluster B
	493	LLDGVKRCVQQINKA	3.478	2.454	Cluster B
AT1G31910.1
AT1G44446.1
AT1G65450.1
AT1G12805.1
AT1G68810.1	2	******MCAKKEEEE	5.503	1.67	Cluster A
	319	EEVEEEYCIGTIEEA	3.69	2.454	Cluster B
AT1G65440.1	524	EMAKNFVCAMFENSL	20.759	20.743	Cluster C
	547	MAAVEISCEPSVKKY	3.647	2.454	Cluster B
	1291	KDITSLQCIGKTLTI	3.587	2.454	Cluster B
AT1G68820.1	248	HQQSNRICGLQDIGG	21.613	20.743	Cluster C
AT1G16080.1	13	STLFAVSCSASARFS	3.848	2.454	Cluster B
AT1G79230.1
AT1G12820.1	228	ALARLMSCAPQLVDL	4.082	2.454	Cluster B
	513	RSLWMSSCEVTLGGC	21.358	20.743	Cluster C
AT1G68800.1	314	IFGDSEECYTSLSSV	4.342	2.454	Cluster B
AT1G12790.1
AT1G14770.1	44	KFVKDLSCLLDLMNI	23.285	20.743	Cluster C
	409	ESQKLISCAKRRLVK	2.696	2.454	Cluster B
	417	AKRRLVKCFPVLSIR	3.505	2.454	Cluster B
AT1G71850.1
AT1G09220.1	23	TIIKHSSCYSTLVSD	3.571	2.454	Cluster B
	307	DAYAKCGCIQSAFKF	2.522	2.454	Cluster B
AT1G44575.1
AT1G09230.1
AT1G49590.1
AT1G12860.1	109	SFLATKACIVSLLNV	24.168	20.743	Cluster C
	171	PENSSGSCGLSPLFS	22.066	20.743	Cluster C
AT1G12870.1	213	DASRVTKCEVFDFKA	20.861	20.743	Cluster C
	290	EPSHIDMCIIDNSLC	21.321	20.743	Cluster C
	399	AKLSNIPCPKASICK	2.522	2.454	Cluster B
AT1G44542.1
AT1G77590.1	184	TEVTTVICGSKELKK	2.592	2.454	Cluster B
AT1G44608.1	12	NKSSTSSCNIHPVDV	23.818	20.743	Cluster C
	160	FKSRSRACHLSAKVK	21.168	20.743	Cluster C
AT1G09210.1
AT1G12880.1
AT1G17590.1
AT1G12910.1	281	AWAPHSSCHICTAGD	20.818	20.743	Cluster C
AT1G68845.1	7	*MISHRKCEKVAKQR	3.326	2.454	Cluster B
	15	EKVAKQRCLTRAGLK	2.641	2.454	Cluster B
AT1G14720.1
AT1G12900.1	216	TIISNASCTTNCLAP	3.163	2.454	Cluster B
	220	NASCTTNCLAPFVKV	3.065	2.454	Cluster B
	340	LKGILDVCDEPLVSV	1.88	1.67	Cluster A
AT1G09200.1
AT1G12890.1	104	TWGSSSLCLLQDQPF	21.365	20.743	Cluster C
AT1G12850.1
AT1G17300.1
AT1G17340.1
AT1G09260.1	82	LRISNPFCSHQMIQR	2.625	2.454	Cluster B
AT1G77580.2	242	VAKLEAECRKFRMLA	1.978	1.67	Cluster A
	375	ELENEVKCNREEAVV	3.364	2.454	Cluster B
	417	ELKSEVKCNREKAVV	3.353	2.454	Cluster B
	464	ELESEVKCNREEAVA	3.418	2.454	Cluster B
	486	TEIEVLTCRIKQLEE	22.109	20.743	Cluster C
	511	ELKSEVKCNREVEST	5.837	2.454	Cluster B
	564	KYEESQVCLQEIETK	3.266	2.454	Cluster B
	667	AAGKLANCQKTIASL	3.418	2.454	Cluster B
AT1G12840.1
AT1G14760.1
AT1G71865.1	5	***MSFACLVCHSVE	24.737	20.743	Cluster C
	8	MSFACLVCHSVESPS	3.18	1.67	Cluster A
	32	SSDNEGRCSVIASCL	21.876	20.743	Cluster C
AT1G09270.1
AT1G55880.1	65	SLSEATGCEILGKCE	23.438	20.743	Cluster C
	366	GSSSAMNCVGAVRVA	2.772	2.454	Cluster B
AT1G17345.1	92	QETVLVACEVVLFEH	21.453	20.743	Cluster C
AT1G14750.1	70	LADDNVSCGSSRVEK	2.489	2.454	Cluster B
	243	PELEIVGCVSDLACS	2.603	2.454	Cluster B
	249	GCVSDLACSEKFSEE	2.837	2.454	Cluster B
AT1G14740.1	217	RNSTDFDCSVGKDDH	21.54	20.743	Cluster C
AT1G09240.1	3	*****MGCQDEQLVQ	4.293	2.454	Cluster B
	13	EQLVQTICDLYEKIS	20.883	20.743	Cluster C
AT1G71870.1
AT1G12845.1	25	SVQWTLVCSESTILA	3.908	2.454	Cluster B
AT1G09250.1	55	RVQQIYACKLVEALR	21.102	20.743	Cluster C
AT1G14730.1
AT1G44478.1
AT1G17310.1
AT1G17330.1
AT1G09245.1
AT1G09190.1	480	STGQSTICDVSV***	22.847	20.743	Cluster C
AT1G12780.1
AT1G73410.1
AT1G16000.1
AT1G77570.1	18	KILICEVCEVLGMGY	21.489	20.743	Cluster C
AT1G09320.1	77	SDKDSVKCQVEYTTL	24.124	20.743	Cluster C
AT1G14830.1	176	SYVEKPNCIILAISP	23.562	20.743	Cluster C
AT1G49610.1	21	SVRVLKHCLEDVDSI	2.538	2.454	Cluster B
	217	LLDTVLKCLYKLQNV	3.755	2.454	Cluster B
AT1G68730.1
AT1G16010.2	76	KFTMMRRCDLPARDL	21.044	20.743	Cluster C
AT1G68740.1	172	KEDDSISCTISCEYD	23.336	20.743	Cluster C
	176	SISCTISCEYDSVRG	3.103	2.454	Cluster B
	194	EMQLQVSCLDNLEDN	3.217	2.454	Cluster B
AT1G68750.1	497	LLEPLLLCYESLQSS	4.054	2.454	Cluster B
AT1G09300.1	255	SAQVEYECRVRGAQR	21.328	20.743	Cluster C
	478	RTSPVSLCKVKGLHT	21.686	20.743	Cluster C
AT1G73400.1	245	NMLLDALCKCGLVKE	3.141	2.454	Cluster B
AT1G09310.1
AT1G49600.1
AT1G16020.1	216	SCAGSLRCHSMILFQ	2.668	2.454	Cluster B
AT1G14820.3
AT1G73430.1	326	AECHRLYCEQRLSLV	2.946	2.454	Cluster B
	517	PLEKTLSCLSKLYRC	2.522	2.454	Cluster B
	524	CLSKLYRCLEQAVFT	2.902	2.454	Cluster B
	541	AQEAVEVCSLSIQKA	20.927	20.743	Cluster C
	640	AKKELEKCLKTTCEE	2.837	2.454	Cluster B
AT1G09330.1	155	NIIGFTKCKKDAKKQ	2.707	2.454	Cluster B
AT1G14840.1
AT1G14860.1	3	*****MVCLVSRTGR	27.387	20.743	Cluster C
AT1G44120.1	429	PRERMITCLSNLCKH	2.978	2.454	Cluster B
	519	RVILNLCCHSEEIRL	2.576	2.454	Cluster B
	1117	ESDTRSLCALAEELS	21.73	20.743	Cluster C
	1365	RTSTSAACCIVSLIS	23.372	20.743	Cluster C
	1366	TSTSAACCIVSLISL	22.686	20.743	Cluster C
	1429	ISEAAISCLTKMAKD	3.141	2.454	Cluster B
	1453	KMGIIEKCISQLSKS	4.723	2.454	Cluster B
	1466	KSPPSSLCSVIADLF	21.299	20.743	Cluster C
	1990	RGNSLLNCLPGSLTV	2.511	2.454	Cluster B
AT1G09350.1	69	RQLLDQGCVIKEIQP	21.584	20.743	Cluster C
AT1G77520.1
AT1G49620.1
AT1G09360.1
AT1G12700.1	243	DSLCRDGCIDAAISL	2.793	2.454	Cluster B
	364	DLMVRNKCSPDIVTF	3.109	2.454	Cluster B
AT1G14880.1
AT1G14870.1
AT1G16030.1	318	NMDLFRKCMDPVEKV	3.832	2.454	Cluster B
	608	LKELEGICNPIISKM	1.896	1.67	Cluster A
AT1G12710.1	17	NDLSSSSCFGDRNIL	2.317	1.67	Cluster A
	35	LGDLPEACVAIIVEN	2.614	2.454	Cluster B
	284	VVVYPSSCKDQLKRF	2.777	2.454	Cluster B
AT1G14850.1	132	CAVGLAKCRPGVFVE	3.109	2.454	Cluster B
	660	AHEGLCLCTSRLLFP	2.668	2.454	Cluster B
	789	TEVRAMECIRQLLLR	3.255	2.454	Cluster B
	979	ALAQRKQCYEIIANA	2.679	2.454	Cluster B
	1009	ASRSQYICQIVHLGV	21.73	20.743	Cluster C
	1288	QGGIREACAVLKRVG	21.942	20.743	Cluster C
AT1G77540.1
AT1G22530.1	461	RIQFQEKCVRSLDFS	3.049	2.454	Cluster B
AT1G77550.1	220	ADEILQGCPSLEIYN	1.852	1.67	Cluster A
AT1G44130.1
AT1G12730.1
AT1G09340.1
AT1G77530.1	105	SHSILKCCMVESREN	21.263	20.743	Cluster C
	369	FLLCEIICLSYSYSV	2.587	2.454	Cluster B
AT1G70740.1
AT1G21150.1	7	*MSSLLHCRNVVDCA	2.978	2.454	Cluster B
	13	HCRNVVDCAFTSSTV	2.799	2.454	Cluster B
	53	NLEKQKPCLESFTVS	2.745	2.454	Cluster B
	163	LHKRLIPCYDSLKSI	2.799	2.454	Cluster B
	180	EEESVVKCLKRGIRC	2.75	2.454	Cluster B
AT1G55640.1
AT1G65490.1
AT1G21170.1	132	WDGVEPDCWKRVNEA	2.478	2.454	Cluster B
	281	NFDCFVSCKTTIDDI	3.152	2.454	Cluster B
	310	GTTHLFNCMKSVTSR	3.207	2.454	Cluster B
	942	SIDANGFCQLMLELE	20.876	20.743	Cluster C
	1025	LLALAQQCTSGMLQL	3.853	2.454	Cluster B
	1043	KTRLNSACFIETIPL	23.088	20.743	Cluster C
AT1G70770.1
AT1G65500.1
AT1G70760.1	4	****MSRCGSLGLYA	4.552	1.67	Cluster A
	53	NKMRAKACDILGAKK	22.65	20.743	Cluster C
AT1G70750.1	406	VSVDGIECPEGVLTV	3.63	2.454	Cluster B
	709	DREFLRHCVGSLKKG	3.886	2.454	Cluster B
AT1G12770.1	476	RGLDVAECDLVVNLE	22.372	20.743	Cluster C
AT1G44170.1
AT1G73370.1	57	LMNEIEKCIEDSRER	3.576	2.454	Cluster B
	78	LFGYILTCTQEAAVV	4.457	2.454	Cluster B
	512	AFTMPGLCRVVSGID	21.496	20.743	Cluster C
AT1G12760.1
AT1G65480.1
AT1G44180.1
AT1G23160.1	383	ADVKLGCCYEAVVTN	2.772	2.454	Cluster B
	500	KEETFSECCLLMEDS	20.752	20.743	Cluster C
	501	EETFSECCLLMEDSL	22	20.743	Cluster C
AT1G68780.1
AT1G68790.1	458	RLLEDKECLRKLKDE	4.022	2.454	Cluster B
AT1G09280.1	6	**MGTSSCGDHEKQR	2.792	1.67	Cluster A
	95	TDFKLASCHHPLNDK	3.092	2.454	Cluster B
AT1G68765.1	4	****MAPCRTMMVLL	5.115	1.67	Cluster A
AT1G68760.1
AT1G21160.1	360	NHAADEPCTLPDLVS	22.526	20.743	Cluster C
	500	ENLRSPICCIMGHVD	22.358	20.743	Cluster C
	722	TYVDKVQCTVLEVKV	21.219	20.743	Cluster C
	958	ACEAVFPCILQILPN	20.803	20.743	Cluster C
AT1G09290.1	273	PLLDRIKCFETVAAG	5.174	2.454	Cluster B
AT1G16040.1
AT1G68795.1
AT1G73390.1	221	EGALRALCLQALGQG	2.94	2.454	Cluster B
	323	ALQAADECLKESKKA	3.554	2.454	Cluster B
AT1G70780.1
AT1G12750.1
AT1G36640.1	7	*MYKLTLCILTLSFL	21.993	20.743	Cluster C
AT1G44160.1	25	LRDLFKLCRSISRVL	1.891	1.67	Cluster A
	85	KVEGVSLCKVRSYRF	20.978	20.743	Cluster C
	186	PTEKKLRCTLEELCN	21.248	20.743	Cluster C
	192	RCTLEELCNGCTKKI	1.787	1.67	Cluster A
AT1G55630.1	27	LFTSRKFCNGSIGGD	2.848	2.454	Cluster B
	417	AGKFKEACALLKEME	21.526	20.743	Cluster C
AT1G68850.1
AT1G49580.1	4	****MGGCTSKPSTS	2.924	2.454	Cluster B
AT1G73280.1	276	FIEEFNKCTNSICQR	2.592	2.454	Cluster B
AT1G44830.1	80	AYDAALLCLKGSSAN	2.984	2.454	Cluster B
AT1G09090.2	127	PKSKFGHCIGMVESS	2.462	2.454	Cluster B
AT1G36510.1	300	TVVSDSACDIINPKI	22.825	20.743	Cluster C
AT1G44820.1
AT1G49760.1
AT1G21270.1	33	RKECQTRCGNVAVEY	2.924	2.454	Cluster B
	619	CPKNLVSCFASATKN	3.196	2.454	Cluster B
AT1G13020.1
AT1G70630.1	131	IINEAMSCKRRFVFD	2.69	2.454	Cluster B
AT1G21280.1
AT1G44810.1
AT1G16190.1	41	QSKDNYPCGQQLLIH	2.679	2.454	Cluster B
AT1G13030.1	38	WVVLNRKCHRTISEF	3.027	2.454	Cluster B
	179	QSTKRKKCKLDTTEE	22.65	20.743	Cluster C
	247	SKEHNDLCQLSAETK	22.08	20.743	Cluster C
	406	EAETLANCPIDYEQL	22.62	20.743	Cluster C
AT1G16180.1	6	**MFAASCLASCCAA	4.027	2.454	Cluster B
	11	ASCLASCCAACACDA	1.913	1.67	Cluster A
	16	SCCAACACDACRTVV	2.191	1.67	Cluster A
	190	LLVVSLVCYLATFVF	21.234	20.743	Cluster C
	256	SLYCMYLCYSGLASE	3.071	2.454	Cluster B
AT1G16170.1	76	TGKDKAMCQLQLVQA	21.131	20.743	Cluster C
AT1G68945.1
AT1G68935.1
AT1G68930.1	257	LAKEAIECFREMKVQ	3.897	2.454	Cluster B
	295	EGKQIHACIIRTNFQ	21.467	20.743	Cluster C
AT1G09140.1
AT1G16130.1	10	TETHNRQCIPLAISV	4.293	2.454	Cluster B
	152	ITSQITSCESSCNER	3.174	2.454	Cluster B
	207	NTTGEGGCRVAFLTS	21.358	20.743	Cluster C
AT1G16150.1	10	KETQNLQCIPLVISV	5.451	2.454	Cluster B
	142	NLLMAVGCNVKAVMM	21.701	20.743	Cluster C
	212	KNTTEGGCKVAFLTS	22.854	20.743	Cluster C
AT1G68980.1	300	SFSEETYCELVRGFI	24.161	20.743	Cluster C
	439	RVADLKRCYLTIMTG	23.168	20.743	Cluster C
AT1G55870.1	351	KLIVGHNCFLDIAHV	21.876	20.743	Cluster C
	653	RTRPNAQCETETREE	2.549	2.454	Cluster B
AT1G16160.1	101	GPVTSLGCSSNTSQV	2.549	2.454	Cluster B
AT1G21250.1	18	AIFFSLACTQLVKGQ	2.489	2.454	Cluster B
	303	NCSDPKTCRNKVGGF	2.88	2.454	Cluster B
AT1G68960.1	6	**MSQLLCRISKLST	25.051	20.743	Cluster C
	50	DLVGKSPCDGKVVNF	2.582	2.454	Cluster B
	141	SSSNEEDCVVAVKFY	24.015	20.743	Cluster C
AT1G21245.1
AT1G09100.1
AT1G73290.1	273	LVEEFSKCTKGVCQE	2.603	2.454	Cluster B
AT1G73270.1
AT1G69010.1
AT1G13110.1	6	**MSILLCFLCLLPV	21.788	20.743	Cluster C
AT1G13100.1	6	**MAIILCFLILLPL	22.109	20.743	Cluster C
	89	LKIHDLECCSRPETA	2.489	2.454	Cluster B
AT1G13090.1	6	**MSVFLCFLCLLPL	21.613	20.743	Cluster C
	151	REEENDLCVKKLSDL	2.723	2.454	Cluster B
AT1G14660.1	123	DVHQIKRCMGQMVLL	3.098	2.454	Cluster B
	141	GVLISTFCLGALIKL	3.723	2.454	Cluster B
	552	DDGRITQCTANVLMQ	3.082	2.454	Cluster B
AT1G14670.1	591	HIYRSIKCE******	4.033	2.454	Cluster B
AT1G71930.1	320	NIHHSLGCFPDS***	3.125	2.454	Cluster B
AT1G69020.1	25	VLSFSTKCFVGRTSS	20.803	20.743	Cluster C
	284	ERVPGVQCFLEHHNG	21.328	20.743	Cluster C
	678	DKIRKDVCYPSMLVT	2.728	2.454	Cluster B
AT1G14650.1	270	LTTVLERCLHRLEWD	2.565	2.454	Cluster B
AT1G71950.1
AT1G79260.1
AT1G14630.1	99	GLSENYSCTSSQFAD	2.527	2.454	Cluster B
AT1G71960.1	59	HGMSNDSCNIKKLLG	21.146	20.743	Cluster C
	194	SELGLTKCENTVVGN	4.522	2.454	Cluster B
	421	VVAASILCGLMWWHS	21.08	20.743	Cluster C
AT1G17285.1	4	****MKRCCSVALVL	4.404	1.67	Cluster A
	5	***MKRCCSVALVLL	25.693	20.743	Cluster C
AT1G69030.1
AT1G48030.1
AT1G17280.1	6	**MAEKACIKRLQKE	5.168	2.454	Cluster B
	18	QKEYRALCKEPVSHV	1.902	1.67	Cluster A
AT1G14640.1	121	YKVTEYSCHIRDGAQ	20.912	20.743	Cluster C
	261	LTTVLERCLNRLEWD	2.832	2.454	Cluster B
AT1G77670.1
AT1G55660.1	4	****MFLCVIIPCLC	24.569	20.743	Cluster C
	9	FLCVIIPCLCSYLCS	2.957	2.454	Cluster B
	11	CVIIPCLCSYLCSLF	1.71	1.67	Cluster A
	204	VDVPRKVCLPSLKTL	2.918	2.454	Cluster B
	268	TLKMSRPCHLDGLKM	20.876	20.743	Cluster C
	453	YILKNARCLKSATIF	3.342	2.454	Cluster B
AT1G13080.1	6	**MTILLCFFLVSLL	2.355	1.67	Cluster A
AT1G17290.1	230	SEKDGILCPIPQYPL	21.358	20.743	Cluster C
AT1G21310.1
AT1G13050.1
AT1G73260.1
AT1G13040.1	251	SYMSKIGCEPDLVTY	3.13	2.454	Cluster B
	309	RVSHPDKCYNFMVKE	2.516	2.454	Cluster B
	511	DTLIKASCSMSADA*	21.818	20.743	Cluster C
AT1G70590.1
AT1G70600.1
AT1G21320.1	379	VDFENSACAATALSA	2.625	2.454	Cluster B
AT1G70610.1	8	MAQQVLGCTSRPIRV	3.429	2.454	Cluster B
AT1G73300.1	276	FIEEFNKCTNRILQQ	2.908	2.454	Cluster B
AT1G68920.1
AT1G70670.1
AT1G12930.1	303	EIGQAAPCLIVEASS	22.445	20.743	Cluster C
	737	ECYIRTACVIAEEFC	21.883	20.743	Cluster C
	796	ASALIRSCHKELLGT	2.685	2.454	Cluster B
	868	SVQVVSHCGEGLLSN	3.69	2.454	Cluster B
AT1G42190.1
AT1G70660.1
AT1G70680.1	142	ANREPNDCKGGILAF	3.114	2.454	Cluster B
AT1G70650.1	183	PTVENRACQTKLVED	2.587	2.454	Cluster B
AT1G71880.1	93	VGFHSDRCRSKFGRR	2.87	2.454	Cluster B
AT1G71890.1	94	VGYHSDRCESRFGRR	2.658	2.454	Cluster B
	452	GVLNIAICIPQMIVS	3	2.454	Cluster B
AT1G44760.1
AT1G73325.1	173	PISSIVACINVSLEI	3.663	2.454	Cluster B
	210	AYDSNSNCNLKSNSR	22.642	20.743	Cluster C
AT1G77610.1	286	SYMNAVGCGITLVGC	21.693	20.743	Cluster C
AT1G70640.1	12	TTTVKFLCSYGGRIT	2.852	1.67	Cluster A
	56	KKKLGEICGIAVTSL	21.029	20.743	Cluster C
	158	RSIRNNGCYVHRSPS	20.927	20.743	Cluster C
AT1G23140.1
AT1G12920.1
AT1G70710.1	312	QNADGFICSILPGIS	22.146	20.743	Cluster C
AT1G49740.1	358	ACKADGKCG******	20.985	20.743	Cluster C
AT1G49570.1	137	KSDIESSCPLTVSCA	21.628	20.743	Cluster C
AT1G68890.1	718	NIVQFANCVLKSRFP	22.54	20.743	Cluster C
	943	PSVEEMDCIVEVESS	22.073	20.743	Cluster C
	1102	SIFPSVRCGLEMALL	20.825	20.743	Cluster C
	1142	QPHSVQICALLDSEG	20.869	20.743	Cluster C
AT1G23150.1	49	VIDTALKCYAREGRL	2.739	2.454	Cluster B
AT1G68880.1	97	ELSQARECYEKVIEE	5.598	2.454	Cluster B
AT1G68870.1	16	GAEEKSSCESGWTMY	1.995	1.67	Cluster A
AT1G68875.1	8	MTELKWICISFSLTL	2.527	2.454	Cluster B
AT1G77620.1	225	SLSHPDVCVIDDEEP	20.847	20.743	Cluster C
	548	FNHLSLVCAAEEVKV	2.913	2.454	Cluster B
	1013	TVSQQEFCFLTNQIT	23.248	20.743	Cluster C
AT1G70700.1
AT1G36580.1	8	MAALYLSCDSGKYVS	6.295	1.67	Cluster A
AT1G55650.1	322	NLAKTDACTSASSAA	3.234	2.454	Cluster B
AT1G49560.1	45	EKRKLESCQLELPLS	21.664	20.743	Cluster C
AT1G44740.1
AT1G44674.1
AT1G70690.1	11	TKTTSLLCFLLTAVI	22.314	20.743	Cluster C
	101	DPTACSTCVSSAVAQ	2.962	2.454	Cluster B
	126	GFLQMENCLIRYDNK	21.35	20.743	Cluster C
	191	NVQGVAQCSGDLSTS	4.321	2.454	Cluster B
	203	STSQCQDCLSDAIGR	2.924	2.454	Cluster B
AT1G16120.1	153	NRLVAVGCGIKALMT	21.62	20.743	Cluster C
	219	SSGGEETCKVAFLTD	22.226	20.743	Cluster C
AT1G77650.1
AT1G77640.1	36	SALRHQSCKNKIKKY	4.109	2.454	Cluster B
AT1G71910.1	130	SSAVAVGCGMKLSKK	22.27	20.743	Cluster C
AT1G62750.1	18	SSSGSLVCNLNGSQR	22.978	20.743	Cluster C
AT1G13000.1
AT1G77655.1	10	PVTLDLLCLPVSQEF	2.891	2.454	Cluster B
AT1G73310.1
AT1G77630.1	295	SQQSSSGCKLTTCSY	24.504	20.743	Cluster C
AT1G09160.2	155	ASVGDSRCILDTQGG	21.401	20.743	Cluster C
	292	GLKDDTTCVVVDIVP	22.036	20.743	Cluster C
AT1G16110.1	11	TKTYQVFCIAALSVL	3.565	2.454	Cluster B
	158	NCLVMVGCGTKALMK	2.658	2.454	Cluster B
	226	ATRGKEGCSVAFLTN	21.723	20.743	Cluster C
AT1G68910.1	81	ALTFDLLCGILESEV	21.029	20.743	Cluster C
	464	TETVEEQCIVLSTTN	23.073	20.743	Cluster C
AT1G09150.1	6	**MFKKFCLEEISSQ	5.799	2.454	Cluster B
	54	IPLIVVKCPNHLTLV	3.315	2.454	Cluster B
AT1G12990.1	103	NASMETLCKLHGWGV	22.328	20.743	Cluster C
	298	AGWHCSFCFRRISEF	3.038	2.454	Cluster B
AT1G14680.1	154	RIESEEDCLVDSILA	23.883	20.743	Cluster C
	186	ANSEEDKCCETLLRK	2.543	2.454	Cluster B
	220	RIEKEKECLIMNLAK	24.321	20.743	Cluster C
AT1G09155.1	7	*MMLPEACVATILSF	5.451	2.454	Cluster B
AT1G79250.1
AT1G77660.1
AT1G12980.1	138	KSSPSARCPLPSLPL	22.606	20.743	Cluster C
AT1G14685.3
AT1G09170.1	11	EQQDSQLCLATILED	5.038	2.454	Cluster B
	894	RGVDKNKCNSSVDKG	3.402	2.454	Cluster B
AT1G14700.1
AT1G12950.1
AT1G73320.1	161	SGCGLVGCIAALLGG	3.201	2.454	Cluster B
AT1G44780.1	79	VKEHLVKCLEEAGNN	3.962	2.454	Cluster B
	207	QLPDAPKCSTESIVK	3.435	2.454	Cluster B
AT1G12940.1	104	RIVMGTACDLFGPRL	22.672	20.743	Cluster C
AT1G49530.1	106	STAMPAACAVEMIHA	24.146	20.743	Cluster C
AT1G14710.1	236	QEENDKECPASMAKT	3.44	2.454	Cluster B
AT1G44770.1
AT1G14687.1	5	***MQSTCVYRECMR	4.055	1.67	Cluster A
AT1G12960.1
AT1G44800.1
AT1G12970.1
AT1G14690.1	11	IESPTSLCFRTNTTC	2.301	1.67	Cluster A
	315	QVSAEVDCFNKLKAS	2.826	2.454	Cluster B
	339	RTELENLCRLAHIEA	22.022	20.743	Cluster C
AT1G71900.1
AT1G49750.1	362	PIPYSFGCLETMEQL	2.826	2.454	Cluster B
	389	EIVCEIACLQNVSLS	3.701	2.454	Cluster B
AT1G09180.1	124	EALANVPCLILGNKI	21.073	20.743	Cluster C
AT1G44790.1
AT1G14686.1	91	LMHGFFLCKSTVAES	3.326	2.454	Cluster B
AT1G67170.1
AT1G42480.1
AT1G67180.1	300	KAPAQVSCIICWTEF	21.153	20.743	Cluster C
	341	SERKKTTCPLCKSNF	21.146	20.743	Cluster C
	404	RASGCSRCYLTEPEE	21.62	20.743	Cluster C
AT1G56350.1	22	IHGIKISCNSLSAVD	2.18	1.67	Cluster A
	92	AVAVAATCDGLTVER	3.092	2.454	Cluster B
	236	ADNDPCSCYIEVQAG	21.102	20.743	Cluster C
AT1G29640.1
AT1G04500.1	153	LSVFEEDCLSSVPSY	3.245	2.454	Cluster B
	378	SGVNSFKCNYPIQSW	2.511	2.454	Cluster B
AT1G04490.1	37	FSKKDAQCLSVLCNG	2.832	2.454	Cluster B
	63	VSCEASTCPSHILTK	2.793	2.454	Cluster B
AT1G04510.1	3	*****MNCAISGEVP	27.854	20.743	Cluster C
	38	HISDYGKCPVTGEPH	21.175	20.743	Cluster C
	183	VITELTDCNAALSQQ	3.587	2.454	Cluster B
AT1G34410.1	151	PKKHAIECLPPLDMS	2.603	2.454	Cluster B
AT1G56360.1
AT1G11370.1	207	AAAVFQYCQIEARKP	21.672	20.743	Cluster C
	241	SGFSFQKCNISASSD	21.854	20.743	Cluster C
AT1G05510.1
AT1G27030.1
AT1G27050.1
AT1G59820.1	182	STNSDGICYVETANL	22.321	20.743	Cluster C
	693	LQEGVPTCIETLSRA	3.804	2.454	Cluster B
	722	AINIAYACNLINNEM	21.423	20.743	Cluster C
	999	AVYQSLVCYLFVTTS	20.803	20.743	Cluster C
AT1G63590.1	14	HFAVALFCFFSFSLR	1.858	1.67	Cluster A
	83	TIYGMFLCRGDLNRT	2.505	2.454	Cluster B
	120	ALVISNECIVRYSNV	23.825	20.743	Cluster C
	202	DLHAMVQCSPDLDPR	2.658	2.454	Cluster B
AT1G63600.1	88	TVRGMFLCRGDISET	3.027	2.454	Cluster B
	207	DIDSMAQCSPDLDPR	3.19	2.454	Cluster B
	219	DPRNCTTCLKLAVQE	2.837	2.454	Cluster B
AT1G34400.1
AT1G29620.1	23	SLGISGHCDDVFCNE	1.76	1.67	Cluster A
AT1G27090.1	153	TRTHERSCCLSYDYV	22.029	20.743	Cluster C
AT1G03400.1	327	NPAKYRDCTLTEFST	22.796	20.743	Cluster C
AT1G05520.1	32	TKVEASKCVIPVAAC	23.219	20.743	Cluster C
	39	CVIPVAACISPIRYH	2.75	2.454	Cluster B
AT1G63550.1	86	TVHGMFLCRGDITTA	3.12	2.454	Cluster B
	110	TTEIASNCTLNKRAV	22.934	20.743	Cluster C
AT1G27080.1	322	QEVEEVKCLIRVVPV	22.219	20.743	Cluster C
AT1G03410.1	7	*MGHDSFCYLIVLRC	21.131	20.743	Cluster C
	191	NWRDTLACYMAPDPP	21.095	20.743	Cluster C
	343	EPRISMPCFVSTFMK	22.569	20.743	Cluster C
AT1G27100.1	285	HVIRLKSCYGKYLTA	3.163	2.454	Cluster B
	478	QTLREETCMEDAVVC	2.902	2.454	Cluster B
AT1G53820.1
AT1G63560.1	11	PQHMATFCDDRLSDN	2.23	1.67	Cluster A
	63	TVYGMFLCRGDLTKT	3.147	2.454	Cluster B
	102	ALIFYEECMVRYSNV	20.825	20.743	Cluster C
	188	TLDTVVQCSPDLDPA	3.092	2.454	Cluster B
AT1G29600.1	172	RIGKKLDCKAGACKR	2.609	2.454	Cluster B
AT1G63570.1	82	TVYGMFLCRGDINTT	2.712	2.454	Cluster B
	106	AIEIATNCTLNKRAF	22.861	20.743	Cluster C
	198	DLVSMIQCSPDLDPS	2.717	2.454	Cluster B
	207	PDLDPSNCTICLRFA	20.869	20.743	Cluster C
	235	ALIFTPKCILRYRTF	21.321	20.743	Cluster C
AT1G27060.1
AT1G63580.1	11	IIDVSLFCFFLFSLG	2.191	1.67	Cluster A
	76	TVYGMFLCIGNISKT	3.625	2.454	Cluster B
	113	SFMFSDECMVRYSDN	22.818	20.743	Cluster C
	195	DLEAMAQCSPDLDPS	2.973	2.454	Cluster B
	204	PDLDPSSCTVCLGLV	21.058	20.743	Cluster C
	207	DPSSCTVCLGLVVEK	2.696	2.454	Cluster B
AT1G60880.1	127	RMLNNVRCRLNDAVK	21.956	20.743	Cluster C
AT1G62660.1
AT1G11380.1
AT1G60870.1
AT1G27070.1	51	IRFARKVCGSTVLGF	3.299	2.454	Cluster B
AT1G59810.1	43	ASELSVLCGNSVGFI	2.962	2.454	Cluster B
AT1G59800.1
AT1G53860.1
AT1G34370.2	8	METEDDLCNTNWGSS	2.76	1.67	Cluster A
AT1G53850.1	117	ESTTQALCDLALRFG	22.803	20.743	Cluster C
AT1G05500.1
AT1G53030.1	45	TKKLRDECIVEHGES	20.847	20.743	Cluster C
AT1G34360.1	120	RRAKELQCDLVEVQR	22.066	20.743	Cluster C
	134	RDAKPPVCKIVKYSL	22.693	20.743	Cluster C
AT1G53840.1	77	STSLKAICSVTRFPE	22.745	20.743	Cluster C
	86	VTRFPESCISSISKL	3.886	2.454	Cluster B
	422	NRQFYRDCDVTGTID	21.526	20.743	Cluster C
	442	AAVVFQGCKIMPRQP	22.526	20.743	Cluster C
	476	SGMSIQRCTISANGN	24.08	20.743	Cluster C
AT1G22760.1	165	SFGTILSCKVAMDVT	21.679	20.743	Cluster C
AT1G60900.1	491	GTPTKIVCLTQVVTA	4.864	2.454	Cluster B
AT1G67510.1	367	SVKGKSCCCITGFPK	20.752	20.743	Cluster C
AT1G29700.1
AT1G29710.1	6	**MVRLWCGKLRLWK	3.033	1.67	Cluster A
	144	AARVVHECIIALVSP	21.526	20.743	Cluster C
AT1G53010.1	130	KSLESRECAICLSGY	23.255	20.743	Cluster C
	143	GYVVNEECRVFPVCR	21.81	20.743	Cluster C
AT1G59760.1	38	INEELVGCVHDVSFP	2.918	2.454	Cluster B
	152	TIDPNASCLVMTTEI	20.861	20.743	Cluster C
	232	AKVHQQPCHIVYTDY	22.584	20.743	Cluster C
	412	FQEGLIKCLFATETF	2.576	2.454	Cluster B
	824	ELKGKVACEISSAEE	22.044	20.743	Cluster C
	857	ELVSLLSCFVWRERL	21.007	20.743	Cluster C
AT1G59740.1	336	KESPWRLCTVTQVEQ	21.153	20.743	Cluster C
AT1G63650.1	278	VGEEISNCIHQSLNS	3.163	2.454	Cluster B
	572	LLCLTVNCKHKGTKI	2.663	2.454	Cluster B
AT1G59750.1	119	PVQEPEKCTVHSFCK	20.883	20.743	Cluster C
	465	KQTNGNVCRLFGFEL	21.978	20.743	Cluster C
	565	IDLTRSECYEDLFKK	3.223	2.454	Cluster B
AT1G34355.1	429	AEKPSSSCVLGKKLS	22.496	20.743	Cluster C
	520	VQASPEFCTSSVKAN	3.348	2.454	Cluster B
	853	QASPVSDCLSTPKDR	2.554	2.454	Cluster B
	1365	SEDQVLECALLYRNR	21.08	20.743	Cluster C
AT1G53830.1	66	HAILKSVCSSTLYPE	1.705	1.67	Cluster A
	75	STLYPELCFSAVAAT	2.549	2.454	Cluster B
	133	EVTALHDCLETIDET	3.495	2.454	Cluster B
	418	NRQFFVKCHITGTVD	20.825	20.743	Cluster C
	438	AAAVLQDCDINARRP	22.766	20.743	Cluster C
AT1G04570.1	353	IGQLMLLCLTVVYDR	2.522	2.454	Cluster B
	406	SNEVYVLCFSSLAEI	2.565	2.454	Cluster B
	447	SFLASTLCLSQIVSA	4.549	2.454	Cluster B
AT1G53035.1
AT1G04520.1	127	SRVQLSGCYLLYEVS	22.796	20.743	Cluster C
	194	SVYVLGQCEGDVGDT	2.462	2.454	Cluster B
	218	LEKAQVECGSSISGQ	2.766	2.454	Cluster B
AT1G59780.1	66	TRALARNCLEEIKEI	3.821	2.454	Cluster B
	352	AKEMTKHCKRLPLAV	1.847	1.67	Cluster A
AT1G63630.1	21	TAIVDRLCKDGNHIN	1.732	1.67	Cluster A
	146	DSMASKGCSPDVVTF	2.995	2.454	Cluster B
AT1G56410.1	319	NMDLFRKCMEPVMKC	4	2.454	Cluster B
	326	CMEPVMKCLRDSKMD	2.69	2.454	Cluster B
AT1G53050.1	5	***MGCVCGKPSAIE	4.765	1.67	Cluster A
	425	FSTRPLPCDPSSLPK	2.995	2.454	Cluster B
AT1G59790.1
AT1G29670.1	16	CVVLVLLCFGFSVVK	2.457	2.454	Cluster B
AT1G29660.1	225	VGIGAIGCSPNALAQ	2.549	2.454	Cluster B
	240	GSQDGTTCVERINSA	2.946	2.454	Cluster B
AT1G56400.1
AT1G29580.1
AT1G34390.1
AT1G29680.1
AT1G63640.1	681	ERSSRSHCVLSVHVR	23.212	20.743	Cluster C
AT1G53040.1
AT1G04530.1	12	EASLSIYCDSGDGFK	3.492	1.67	Cluster A
AT1G04560.1	31	VLGFASWCLNKYING	2.717	2.454	Cluster B
AT1G04540.1
AT1G29690.1
AT1G56345.1	218	NSVKNESCELEDVNH	23.182	20.743	Cluster C
AT1G27110.1	5	***MEASCTMSLKCM	26.657	20.743	Cluster C
	11	SCTMSLKCMKEESRF	3.234	2.454	Cluster B
	63	APNYDNDCVLANILA	21.416	20.743	Cluster C
	196	EEAARKGCEINENDS	23.584	20.743	Cluster C
	210	SWAHHALCHVLQTEC	21.453	20.743	Cluster C
AT1G63540.1	13	SEPECSNCYQFTNPD	1.934	1.67	Cluster A
AT1G53120.1
AT1G56260.1
AT1G07320.1
AT1G59850.1	29	LKQRVIACLNRLSDR	3.712	2.454	Cluster B
	64	TFSLFINCLQSTDSS	2.723	2.454	Cluster B
	163	AQISAAMCLAAAVDA	2.56	2.454	Cluster B
	266	APLYKKTCLGILESR	3.185	2.454	Cluster B
	495	GNHKRNACRQN****	3.234	2.454	Cluster B
AT1G56270.1
AT1G07300.1	41	SPGCTTSCGLRLPRK	21.022	20.743	Cluster C
AT1G07310.1
AT1G67530.1	55	KSGIQALCSLHIALE	20.985	20.743	Cluster C
	214	LLHLMRKCSKLFRSE	1.683	1.67	Cluster A
	286	PISLQLMCDPVIIAS	2.967	2.454	Cluster B
	330	ISLTPNNCVKGLIAS	3.446	2.454	Cluster B
	442	EEGLEKKCKVVEKIR	21.861	20.743	Cluster C
	539	ALYLNLSCLDEAKSV	3.701	2.454	Cluster B
	568	QKEIETQCKLDALHA	21.606	20.743	Cluster C
	659	EQEQAVSCLLILCNG	23.35	20.743	Cluster C
	670	LCNGRESCIQMVLQE	2.69	2.454	Cluster B
AT1G59835.1
AT1G11460.1	110	YTSATVACALVSLMP	21.365	20.743	Cluster C
	150	KVMGTIICISGALFL	3.109	2.454	Cluster B
AT1G53110.1
AT1G56290.1
AT1G60800.1	162	NNSLIGTCPESLSKI	2.739	2.454	Cluster B
	203	VIGNALICGPKAVSN	3.239	2.454	Cluster B
	334	AVKRLKDCNIAGGEV	21.591	20.743	Cluster C
	420	LVYLHEQCDPKIIHR	3.071	2.454	Cluster B
AT1G67520.1	2	******MCSNGIFVS	4.924	2.454	Cluster B
	21	SLLLGKSCSETDTLH	2.383	1.67	Cluster A
	483	NLVQVLGCCIEKDEK	21.993	20.743	Cluster C
AT1G59840.1	166	ESLKVATCCKSLVIV	4.06	2.454	Cluster B
AT1G53130.1	82	KIKKGMRCHVESYNI	22.635	20.743	Cluster C
AT1G67550.1
AT1G59860.1
AT1G07240.1	99	FIHKNIPCLRKTIQD	3.565	2.454	Cluster B
AT1G07250.1
AT1G07260.1	227	ILVNSVTCLEQNAFD	2.658	2.454	Cluster B
AT1G29550.1
AT1G29540.1	18	NQKIMRRCKNLLIRI	2.689	1.67	Cluster A
	110	VFPSSWLCPGKAHSQ	2.815	2.454	Cluster B
AT1G79660.1	76	TGKDKAMCQMEHIQA	21.54	20.743	Cluster C
AT1G29530.1	113	RPAKNVACGNSVTEI	3.609	2.454	Cluster B
AT1G04450.1	211	IVESVDTCNDNNISD	2.81	2.454	Cluster B
AT1G63480.1	189	QQRPRALCIMSGTGT	20.796	20.743	Cluster C
AT1G59885.1
AT1G53760.1	226	QKSQSPTCILLPSEE	24.153	20.743	Cluster C
AT1G07290.1	11	VKLEAIVCHEPDESE	2.639	1.67	Cluster A
AT1G53140.1	556	FHAAVRNCYSRFVKN	2.658	2.454	Cluster B
	663	TPSPDQPCEIVYGLV	22.547	20.743	Cluster C
	756	NSGFLTPCRDRLVVA	3.554	2.454	Cluster B
AT1G07270.1	336	QPKALELCARKVAAA	3.69	2.454	Cluster B
AT1G07280.1	54	DGRSSLSCRSVMQSQ	2.473	2.454	Cluster B
	82	NLRHSKSCELWESTK	20.854	20.743	Cluster C
	208	QVGESACCSVKKAFS	21.321	20.743	Cluster C
AT1G04480.1	28	PVAATVNCADNTGAK	3.668	2.454	Cluster B
	56	LNRLPSACVGDMVMA	2.685	2.454	Cluster B
AT1G59865.1	159	IKQDEPQCQNQTMNK	2.799	2.454	Cluster B
AT1G04470.1	291	SDIMPTLCNLVASLS	21.642	20.743	Cluster C
	538	LALRESECFSPILKR	3.647	2.454	Cluster B
	643	KLQTVQECLSRAKEA	2.473	2.454	Cluster B
AT1G59870.1	384	TTFQIVKCLQQIVHL	4.304	2.454	Cluster B
AT1G53100.1
AT1G11400.1
AT1G29560.1
AT1G56330.1
AT1G34420.1	449	LLILNISCNSLSGSI	2.772	2.454	Cluster B
AT1G05530.1	40	ARVTFATCLSVIHRS	2.641	2.454	Cluster B
	410	ERGEIMRCLEAVMEA	4.69	2.454	Cluster B
AT1G63520.1	392	LPDTENSCPTPILQR	2.929	2.454	Cluster B
	473	ALQAFSICVAELQRT	2.592	2.454	Cluster B
AT1G03445.1	592	IYGFLTECEERMGES	3.755	2.454	Cluster B
	709	MILRAHECVIDGFER	20.956	20.743	Cluster C
AT1G03440.1
AT1G63530.1
AT1G27120.1
AT1G29570.1
AT1G11390.1	555	DLVHPADCMHELLEK	3.723	2.454	Cluster B
AT1G03430.1
AT1G60860.1	367	ASQGSLDCNMIDLRT	21.343	20.743	Cluster C
	775	LFLLLAECQ******	1.962	1.67	Cluster A
AT1G53815.1
AT1G56340.1
AT1G11410.1	19	FSFLIQSCYSDNTIL	1.672	1.67	Cluster A
	372	MNITLKECEQRCLKN	3.185	2.454	Cluster B
AT1G56320.1
AT1G53090.1	22	TSGVSEFCTDGSKSL	1.967	1.67	Cluster A
	61	SIVRALECEDVSLRQ	2.484	2.454	Cluster B
	127	SFIESASCSDSGSDE	2.565	2.454	Cluster B
	255	LLHPEPSCRPSMSEL	3.179	2.454	Cluster B
	426	RYYSALSCNGRSSEK	3.571	2.454	Cluster B
AT1G53080.1	7	*MQIHKLCIFVLFIS	4.055	1.67	Cluster A
AT1G11430.1
AT1G53070.1	7	*MKIQILCFTTLFLA	3.451	2.454	Cluster B
AT1G11440.1
AT1G53785.1
AT1G60810.1
AT1G63490.1	434	WAEAVSDCLSKVEGE	4.766	2.454	Cluster B
	795	SSMASSPCSMLELPV	23.482	20.743	Cluster C
	1051	AYVCSACCPLAETTP	22.423	20.743	Cluster C
AT1G56300.1	3	*****MACEGGGSNV	3.272	2.454	Cluster B
AT1G53060.1
AT1G03490.1	11	LPVGSRFCPTDLGLV	3.06	2.454	Cluster B
	244	QQQRQEDCDVTQEQE	23.496	20.743	Cluster C
AT1G78910.1	7	*MWKAKTCFRQIYLT	4.011	2.454	Cluster B
	358	KHQLRVHCAEALGTP	2.984	2.454	Cluster B
	422	VPLLHLHCREMVLPN	3.777	2.454	Cluster B
AT1G63500.1	3	*****MGCEVSKLCA	26.876	20.743	Cluster C
	9	GCEVSKLCAFCCVSD	2.672	1.67	Cluster A
	199	DSNPRLSCFGLMKNS	2.516	2.454	Cluster B
	426	VYARRSLCYLMNEMP	21.467	20.743	Cluster C
AT1G60830.1	13	GTPTKIVCLTQVVTA	5.875	2.454	Cluster B
AT1G05540.1	151	QDNEEEDCVVAINFL	22.044	20.743	Cluster C
AT1G03470.1
AT1G11420.1	116	KFLVYFDCPPDIIQF	2.962	2.454	Cluster B
	581	KICQMESCAKDLNVE	2.582	2.454	Cluster B
AT1G56310.1	179	WQRYGFACGNAFLEQ	3.37	2.454	Cluster B
	277	FPELYHKCKESALKV	4.332	2.454	Cluster B
	378	ATSFLEGCRVVGIDC	21.117	20.743	Cluster C
	430	ASEILDNCLSHILQS	3.152	2.454	Cluster B
AT1G03475.1	47	KPNLALRCSVSIEKE	21.204	20.743	Cluster C
	96	RAAQDSVCDAIEAIE	1.765	1.67	Cluster A
	291	LLSFATECANSVVPA	4.543	2.454	Cluster B
AT1G59730.1
AT1G60920.1
AT1G23270.1
AT1G56530.1	7	*MDVKFLCKVKEISE	21.657	20.743	Cluster C
AT1G56510.1	83	NYASSSWCLDELLEI	3.478	2.454	Cluster B
	128	GIAFKETCAHKTEEE	2.652	2.454	Cluster B
	410	ELPRLRNCLDGIESV	3.038	2.454	Cluster B
	550	PKAFEKMCNLLFLKV	22.263	20.743	Cluster C
	622	KLWEGTQCLANLKKI	2.88	2.454	Cluster B
	891	ASNRFKVCVVMSLNH	20.949	20.743	Cluster C
	953	HLFIFHSCLPFIFHS	2.63	2.454	Cluster B
AT1G59650.1	11	CVSTPKSCVGGKIRS	3.734	2.454	Cluster B
AT1G29820.1
AT1G11280.1	133	RPSISNKCHAKLLDT	3.429	2.454	Cluster B
	348	MRRTELSCQANLSTK	3.293	2.454	Cluster B
AT1G56540.1	85	NYASSSWCLDELLEI	3.299	2.454	Cluster B
	95	ELLEILDCKEQLGQI	2.62	2.454	Cluster B
	130	GIAFNETCARKTEEQ	2.647	2.454	Cluster B
	601	KTLPRRFCPENLVEL	2.984	2.454	Cluster B
	890	NSASYKVCVVISTEF	22.139	20.743	Cluster C
AT1G59630.1	103	KEVIKIFCILPCKAN	20.993	20.743	Cluster C
AT1G59620.1	43	SDLNKLRCFLEDADA	21.693	20.743	Cluster C
	100	KRIKEFACVLPDRRK	22	20.743	Cluster C
	124	KRIAKVICDMQSLGV	21.781	20.743	Cluster C
	745	SLSHQSFCGKRMVCS	2.864	2.454	Cluster B
AT1G56555.1
AT1G79110.1	123	QNPRSSSCVNAATTT	3.424	2.454	Cluster B
	319	NCGEEESCVLLLPCR	21.613	20.743	Cluster C
AT1G03200.1	18	RQEIKSTCTDSNTLF	3.109	1.67	Cluster A
AT1G59660.1
AT1G59610.1	630	GTVTLEECSIEEISD	21.212	20.743	Cluster C
AT1G56550.1	88	KNETVIVCAVSYPFL	22.416	20.743	Cluster C
AT1G23290.1
AT1G23280.1
AT1G53940.1	246	DQTKIGTCFKPVTEL	2.495	2.454	Cluster B
	432	YLERTGQCYRTL***	3.168	2.454	Cluster B
AT1G29810.1	61	ASGARTFCSLADLST	20.759	20.743	Cluster C
AT1G61000.1	86	MQAMKLYCKVKDMLE	21.737	20.743	Cluster C
	152	LDEQRKQCEAKVAQL	3.12	2.454	Cluster B
AT1G59670.1	232	DRAQYIRCF******	3.408	2.454	Cluster B
AT1G11300.1	18	VCILVLSCFFLSVSL	2.219	1.67	Cluster A
	571	NLVKLLGCCIAGEER	21.066	20.743	Cluster C
	770	RPSVSTVCSMLSSEI	21.642	20.743	Cluster C
	1124	SQVPATECDIYSRCG	21.139	20.743	Cluster C
	1209	SEASEPECFMTCLQS	23.949	20.743	Cluster C
	1585	CVHIALLCVQDAAND	2.527	2.454	Cluster B
	1600	RPSVSTVCMMLSSEV	21.642	20.743	Cluster C
AT1G29770.1	3	*****MACHGFLGKP	3.413	2.454	Cluster B
	32	NRNHQSRCLAAAVAA	3.359	2.454	Cluster B
AT1G23250.1
AT1G78900.1	256	AIPGAFGCGKTVISQ	3.332	2.454	Cluster B
AT1G53935.1	6	**MKNNLCCGKQVLT	3.011	1.67	Cluster A
	7	*MKNNLCCGKQVLTV	5.179	2.454	Cluster B
AT1G60990.1	7	*MNLLQSCKDMAMMM	8.104	1.67	Cluster A
AT1G23240.1
AT1G53930.1
AT1G34340.1	354	NVAVPLLCISALDDP	3.364	2.454	Cluster B
	363	SALDDPLCTKEAIPW	2.761	2.454	Cluster B
AT1G26850.1	56	MTNSGADCNIVPSLN	21.409	20.743	Cluster C
	216	RTALDTGCGVASWGA	22.401	20.743	Cluster C
AT1G23260.1	155	DPKGPAKCCVM****	20.876	20.743	Cluster C
AT1G29790.1	109	LSPIASACHNYPDLL	1.874	1.67	Cluster A
AT1G59675.1
AT1G29800.1	36	REEDSGSCEGFVEES	2.679	2.454	Cluster B
	194	AASACMLCSVRFHPI	21.292	20.743	Cluster C
AT1G29780.1	13	FHCRLLRCVSRCFTG	2.5	2.454	Cluster B
AT1G59680.1
AT1G62670.1	392	EFMVSKHCFPDVVTY	3.38	2.454	Cluster B
	573	GTLPNSGCYNTLIRA	3.293	2.454	Cluster B
AT1G11290.1	486	LVDMYAKCGAIMIAR	3.109	2.454	Cluster B
AT1G79100.1
AT1G29760.1	324	SSCAGVECEGSCKES	2.712	2.454	Cluster B
	438	EKDIPTACLKIIIEQ	2.75	2.454	Cluster B
AT1G23300.1	136	SWIILNSCALLLCLF	21.54	20.743	Cluster C
AT1G61030.1	231	SMHDLSSCDIIDRAQ	21.876	20.743	Cluster C
	349	SLMLLLKCLKIMENA	2.75	2.454	Cluster B
AT1G56580.1
AT1G61060.1	253	LLFSGTCCVNAFTNY	2.538	2.454	Cluster B
AT1G34320.1	5	***MGGLCSRSSSVN	5.607	1.67	Cluster A
AT1G32450.1	3	*****MSCLEIYNKD	2.723	2.454	Cluster B
	349	TQVEEVKCILRLMPI	22.146	20.743	Cluster C
AT1G03150.1	9	TTIRRFSCNDLLRFT	2.473	2.454	Cluster B
AT1G23320.1	5	***MMVGCENSKKSD	5.607	1.67	Cluster A
	105	GTGSSQLCQAALFAL	2.772	2.454	Cluster B
	385	ATIKDLKCVEP****	2.973	2.454	Cluster B
AT1G61065.1
AT1G61070.1
AT1G32430.1	239	RFSLLRQCHVTKKIK	21.511	20.743	Cluster C
AT1G29860.1	24	HFKSLSDCLQSSLVM	3.033	2.454	Cluster B
AT1G23340.1
[truncated: 40,715 more rows]

## Sheet: Highest 10% high-confident 
Table S3. The highest 10% high confident predicted candidates were ranked by the raw score divided by the cutoff of a particular cluster.
Accession number	Cys-NO location	NO-peptide sequence	Score	Cutoff	Cluster	Score/Cutoff
AT3G17600.1	7	*MEVSNSCSSFSSSS	9.224	1.67	Cluster A	5.52335
AT1G17745.2	7	*MAFSSSCSSVKAVN	8.443	1.67	Cluster A	5.05569
AT5G60750.1	6	**MLTSSCSSSSLLC	8.344	1.67	Cluster A	4.99641
AT1G29010.1	2	******MCSKTSSVS	8.191	1.67	Cluster A	4.90479
AT2G26610.1	2	******MCSSSDCIL	8.158	1.67	Cluster A	4.88503
AT1G60990.1	7	*MNLLQSCKDMAMMM	8.104	1.67	Cluster A	4.85269
AT1G61850.1	5	***MSSTCSSPSAVE	8.066	1.67	Cluster A	4.82994
AT1G65410.1	6	**MLSLSCSSSSSSL	8.044	1.67	Cluster A	4.81677
AT3G56550.1	2	******MCEKARVIV	7.995	1.67	Cluster A	4.78743
AT3G50022.1	10	QTVIASSCNHKNTIA	7.847	1.67	Cluster A	4.6988
AT1G75910.1	2	******MCSKITLVL	7.656	1.67	Cluster A	4.58443
AT2G37500.1	4	****MHSCSHTHFVS	7.574	1.67	Cluster A	4.53533
AT1G10865.1	5	***MAKSCKGLAEEL	7.459	1.67	Cluster A	4.46647
AT1G49360.1	3	*****MACRAKELVS	7.443	1.67	Cluster A	4.45689
AT5G07610.1	4	****MSSCSRTRTKA	7.322	1.67	Cluster A	4.38443
AT1G42980.1	5	***MASNCEKMLSKI	7.273	1.67	Cluster A	4.35509
AT2G36695.1	5	***MTMACKNLVAIL	7.268	1.67	Cluster A	4.3521
AT1G19550.1	7	*MLVVQICSSPSHEM	7.251	1.67	Cluster A	4.34192
AT2G17620.1	5	***MVNSCENKIFVK	7.251	1.67	Cluster A	4.34192
AT2G26050.1	2	******MCESSNKVR	7.24	1.67	Cluster A	4.33533
AT1G08500.1	5	***MSPSCSSCVNVL	7.191	1.67	Cluster A	4.30599
AT3G32200.1	5	***MTKACEANKSFL	7.175	1.67	Cluster A	4.29641
AT1G23870.1	6	**MVSRSCANFLDLA	7.169	1.67	Cluster A	4.29281
AT1G08640.1	9	APALSTSCSSVMAFS	7.153	1.67	Cluster A	4.28323
AT1G14990.2	7	*MMILDVCSEVIKIQ	7.153	1.67	Cluster A	4.28323
AT5G59300.1	2	******MCSHNENID	7.148	1.67	Cluster A	4.28024
AT2G21320.1	8	MRILCDACESAAAIV	7.142	1.67	Cluster A	4.27665
AT1G22882.1	5	***MQRSCRTRRRVS	7.12	1.67	Cluster A	4.26347
AT5G15390.1	4	****MNSCKSLIRAS	7.115	1.67	Cluster A	4.26048
AT1G70290.1	6	**MVSRSCANFLDLS	7.109	1.67	Cluster A	4.25689
AT4G13880.1	4	****MHSCSERRMMT	7.082	1.67	Cluster A	4.24072
AT1G78310.1	5	***MDKSCNSSGDSS	7.077	1.67	Cluster A	4.23772
AT4G10540.1	4	****MKSCRTLIFVA	7.011	1.67	Cluster A	4.1982
AT1G47310.1	4	****MKICRSPSSVV	6.978	1.67	Cluster A	4.17844
AT3G06200.1	6	**MIRKLCSSFSRSI	6.913	1.67	Cluster A	4.13952
AT3G57240.1	4	****MKMCNGSSFLA	6.913	1.67	Cluster A	4.13952
AT5G27380.1	5	***MGSGCSSLSYSS	6.907	1.67	Cluster A	4.13593
AT1G16960.1	3	*****MGCSSSRTIA	6.891	1.67	Cluster A	4.12635
AT1G10530.1	4	****MGNCQAVNAAV	6.88	1.67	Cluster A	4.11976
AT1G11270.1	6	**MLKRDCSSVVGSE	6.852	1.67	Cluster A	4.10299
AT1G60010.1	4	****MGNCQAVDAAA	6.842	1.67	Cluster A	4.09701
AT4G38960.3	8	MRILCDACENAAAII	6.842	1.67	Cluster A	4.09701
AT3G02250.1	2	******MCKAEKFLY	6.825	1.67	Cluster A	4.08683
AT5G18660.1	4	****MSLCSSFNVFA	6.809	1.67	Cluster A	4.07725
AT4G33030.1	9	AHLLSASCPSVISLS	6.803	1.67	Cluster A	4.07365
AT1G63100.1	5	***MLAGCSSSSLLS	6.798	1.67	Cluster A	4.07066
AT2G44304.1	2	******MCEAKKKFV	6.792	1.67	Cluster A	4.06707
AT5G01760.1	5	***MRPSCASSSSSS	6.716	1.67	Cluster A	4.02156
AT1G56020.1	5	***MASACVKSAGVS	6.694	1.67	Cluster A	4.00838
AT5G11140.1	4	****MSLCSEISQLH	6.672	1.67	Cluster A	3.99521
AT2G21530.1	9	EITISQLCSRVKFSS	6.661	1.67	Cluster A	3.98862
AT3G52330.1	6	**MVSSSCAPVVKNL	6.65	1.67	Cluster A	3.98204
AT2G40390.1	4	****MASCDTPDAFA	6.645	1.67	Cluster A	3.97904
AT3G45242.1	6	**MLRFSCSGFDISS	6.623	1.67	Cluster A	3.96587
AT5G62900.1	4	****MGNCQAAEAAT	6.623	1.67	Cluster A	3.96587
AT5G67620.1	4	****MGNCQAAEAAT	6.623	1.67	Cluster A	3.96587
AT2G46110.1	9	ASSLTRNCSRFSKAI	6.617	1.67	Cluster A	3.96228
AT3G42148.1	4	****MDSCGTSEKTA	6.617	1.67	Cluster A	3.96228
AT4G04078.1	4	****MDSCGTSEKTA	6.617	1.67	Cluster A	3.96228
AT4G39970.1	5	***MAVSCNHSAILF	6.617	1.67	Cluster A	3.96228
AT5G46270.1	2	******MCSNFPPLI	6.612	1.67	Cluster A	3.95928
AT3G63490.1	4	****MAACATHSSLM	6.585	1.67	Cluster A	3.94311
AT3G23830.1	4	****MAFCNKLSGIL	6.574	1.67	Cluster A	3.93653
AT2G03120.1	4	****MKNCERFANLA	6.563	1.67	Cluster A	3.92994
AT3G10340.1	4	****MELCNQNNHIT	6.557	1.67	Cluster A	3.92635
AT5G39770.1	2	******MCPKNQGLA	6.546	1.67	Cluster A	3.91976
AT5G52460.1	5	***MAERCQRIDEEV	6.525	1.67	Cluster A	3.90719
AT1G69650.1	5	***MGASCSAPVSST	6.508	1.67	Cluster A	3.89701
AT1G07150.1	10	KQSIRNTCSSSLMLS	6.492	1.67	Cluster A	3.88743
AT2G15170.1	3	*****MACHEIFLVI	6.481	1.67	Cluster A	3.88084
AT4G17310.1	5	***MASACRKLFNRA	6.47	1.67	Cluster A	3.87425
AT3G43400.1	4	****MLSCNSLGKLM	6.464	1.67	Cluster A	3.87066
AT5G37800.1	8	MSLINEHCNERNYIS	6.464	1.67	Cluster A	3.87066
AT1G59535.1	2	******MCSTHAGIY	6.459	1.67	Cluster A	3.86766
AT2G15130.1	3	*****MACHKIFLVI	6.459	1.67	Cluster A	3.86766
AT3G46380.1	7	*MEVKEICKSRKRHV	6.437	1.67	Cluster A	3.85449
AT4G23930.1	5	***MSKSCSNLASCA	6.432	1.67	Cluster A	3.8515
AT3G09870.1	2	******MCKKFKIFM	6.426	1.67	Cluster A	3.8479
AT4G05553.1	8	MCGVEESCGESKGSN	6.426	1.67	Cluster A	3.8479
AT3G29690.1	7	*MRLAGACRSSPEEE	6.41	1.67	Cluster A	3.83832
AT4G32342.1	8	MESLRSNCKTLINSI	6.41	1.67	Cluster A	3.83832
AT5G26940.1	2	******MCISISQVS	6.41	1.67	Cluster A	3.83832
AT3G13540.1	4	****MMSCGGKKPVS	6.404	1.67	Cluster A	3.83473
AT1G78630.1	5	***MAVLCSSSTVIL	6.399	1.67	Cluster A	3.83174
AT2G46250.1	5	***MERECEEGEMEK	6.399	1.67	Cluster A	3.83174
AT5G44600.1	5	***MAALCSHLTISS	6.333	1.67	Cluster A	3.79222
AT1G62863.1	11	KLQILESCSHSERSS	6.328	1.67	Cluster A	3.78922
AT4G03590.1	6	**MVLNQCANVTMIE	6.328	1.67	Cluster A	3.78922
AT2G31670.1	3	*****MICARIRPLI	6.322	1.67	Cluster A	3.78563
AT5G55600.1	2	******MCENDHHFV	6.306	1.67	Cluster A	3.77605
AT3G20935.1	7	*MIMGRSCSEKNGEA	6.301	1.67	Cluster A	3.77305
AT1G36580.1	8	MAALYLSCDSGKYVS	6.295	1.67	Cluster A	3.76946
AT5G66580.1	4	****MGACASRESLR	6.284	1.67	Cluster A	3.76287
AT4G37240.1	4	****MGICSSSESTQ	6.268	1.67	Cluster A	3.75329
AT4G16146.1	5	***MATDCNRVNDFL	6.251	1.67	Cluster A	3.74311
AT5G45260.1	4	****MTNCEKDEEFV	6.246	1.67	Cluster A	3.74012
AT3G63220.2	2	******MCYRQETMS	6.235	1.67	Cluster A	3.73353
AT5G65080.1	2	******MCRKSEAMG	6.235	1.67	Cluster A	3.73353
AT1G68450.1	6	**MIPTRCNEINGSR	6.213	1.67	Cluster A	3.72036
AT4G19829.1	8	MATVSQACADGSWIR	6.208	1.67	Cluster A	3.71737
AT5G18404.1	3	*****MKCLSEVIKV	9.114	2.454	Cluster B	3.71394
AT2G41470.1	2	******MCNYCEFSS	6.186	1.67	Cluster A	3.70419
AT4G10320.1	5	***MEEVCEGKEFSF	6.186	1.67	Cluster A	3.70419
AT1G80220.1	2	******MCKERRIVC	6.18	1.67	Cluster A	3.7006
AT4G38100.1	4	****MELCTRSTTII	6.18	1.67	Cluster A	3.7006
AT1G78510.1	5	***MMTSCRNIDLGT	6.169	1.67	Cluster A	3.69401
AT1G02560.1	5	***MAHACVSTSASS	6.164	1.67	Cluster A	3.69102
AT4G25030.1	4	****MDNCTGENPMA	6.164	1.67	Cluster A	3.69102
AT1G32990.1	10	SSSLSTLCSSTSSSL	6.12	1.67	Cluster A	3.66467
AT1G20320.1	8	MSLIENSCLEPESKT	6.109	1.67	Cluster A	3.65808
AT1G61780.1	6	**MVCDKCEKKLSKV	6.093	1.67	Cluster A	3.6485
AT1G63020.1	5	***MEDDCEELQVPV	6.087	1.67	Cluster A	3.64491
AT5G17660.1	5	***MASLCQACSSSS	6.087	1.67	Cluster A	3.64491
AT4G30910.1	9	AVTLVTSCASSSRFH	6.077	1.67	Cluster A	3.63892
AT2G14835.1	6	**MVVCKCKKATRLY	6.06	1.67	Cluster A	3.62874
AT2G45300.1	8	MAQVSRICNGVQNPS	6.06	1.67	Cluster A	3.62874
AT5G19410.1	4	****MASCFHPSAMA	6.06	1.67	Cluster A	3.62874
AT3G02990.1	5	***MGTVCESVATAK	6.055	1.67	Cluster A	3.62575
AT1G11545.1	11	ERRIITSCSAMTALF	6.044	1.67	Cluster A	3.61916
AT2G02955.1	6	**MICTECENDAFDE	6.027	1.67	Cluster A	3.60898
AT3G56480.1	5	***MTKVCPEIEGTL	6.027	1.67	Cluster A	3.60898
AT1G04960.2	7	*MVIQLGCSKNDLVI	6.011	1.67	Cluster A	3.5994
AT5G46500.1	11	SPTLTSHCSRLKCVS	6.011	1.67	Cluster A	3.5994
AT1G60250.1	5	***MAQVCHTCRHVT	6.005	1.67	Cluster A	3.59581
AT1G10657.1	2	******MCTHADESQ	6	1.67	Cluster A	3.59281
AT2G23690.1	4	****MGICSSYESTQ	6	1.67	Cluster A	3.59281
AT3G10030.1	4	****MASCDDDFSLL	5.995	1.67	Cluster A	3.58982
AT3G22961.1	4	****MKSCKRPRMKN	5.995	1.67	Cluster A	3.58982
AT3G55900.1	9	KIAVKKSCRNLSELP	5.995	1.67	Cluster A	3.58982
AT3G16851.1	9	KPILVPSCREVGKKK	5.984	1.67	Cluster A	3.58323
AT4G37510.1	4	****MELCSSSPSSS	5.984	1.67	Cluster A	3.58323
AT5G52010.1	5	***MSLFCNSIETLY	5.962	1.67	Cluster A	3.57006
AT2G10560.1	2	******MCENEEYRE	5.956	1.67	Cluster A	3.56647
AT4G24973.1	2	******MCPSSFRLI	5.956	1.67	Cluster A	3.56647
AT5G24314.2	6	**MASFTCSSPSSIL	5.956	1.67	Cluster A	3.56647
AT1G56050.1	6	**MARAACSSVVTAM	5.934	1.67	Cluster A	3.55329
AT5G59990.1	2	******MCGHVSTSI	5.934	1.67	Cluster A	3.55329
AT2G24790.1	11	SSRLCDSCKSTAATL	5.929	1.67	Cluster A	3.5503
AT3G17980.1	5	***MTTACPARTSSL	5.923	1.67	Cluster A	3.54671
AT3G09162.1	9	VRMVRSNCTNVGAVV	5.918	1.67	Cluster A	3.54371
AT2G19910.1	6	**MMNNGCDEVSPRS	5.913	1.67	Cluster A	3.54072
AT4G35783.1	4	****MGQCSSATKMR	5.913	1.67	Cluster A	3.54072
AT5G49210.1	4	****MAFCNKLSRFV	5.907	1.67	Cluster A	3.53713
AT3G55980.1	2	******MCSGPKSNL	5.896	1.67	Cluster A	3.53054
AT5G54830.1	2	******MCDQRPNLL	5.885	1.67	Cluster A	3.52395
AT5G39830.1	8	MQVIASFCSKPNENE	5.88	1.67	Cluster A	3.52096
AT5G50110.1	5	***MRSICSFVENTK	5.88	1.67	Cluster A	3.52096
AT5G47850.1	9	ALTISISCFSSYFVS	5.874	1.67	Cluster A	3.51737
AT3G15353.1	5	***MSSNCGSCDCAD	5.869	1.67	Cluster A	3.51437
AT2G01505.1	4	****MEACSRKRRRR	5.863	1.67	Cluster A	3.51078
AT5G52550.1	8	MDSSSSMCKQAQPIV	5.863	1.67	Cluster A	3.51078
AT5G59220.1	5	***MAEICYENETMM	5.858	1.67	Cluster A	3.50778
AT1G71697.1	13	KTSLIPSCSSPEDLK	5.847	1.67	Cluster A	3.5012
AT2G29870.1	3	*****MMCAARNTMS	5.847	1.67	Cluster A	3.5012
AT5G45590.1	5	***MQRFCTKLRSIS	5.842	1.67	Cluster A	3.4982
AT5G49640.1	4	****MTTCSKEKPTK	5.836	1.67	Cluster A	3.49461
AT1G18960.1	5	***MVRSCSSKSKNP	5.831	1.67	Cluster A	3.49162
AT1G51055.1	4	****MNLCGDSEILK	5.831	1.67	Cluster A	3.49162
AT5G28615.1	4	****MAACSGITAKF	5.831	1.67	Cluster A	3.49162
AT4G00230.1	6	**MIRSKCSCHHHLL	5.825	1.67	Cluster A	3.48802
AT4G11010.1	6	**MSSQICRSASKAA	5.825	1.67	Cluster A	3.48802
AT4G23900.1	6	**MSSQICRSASRAA	5.825	1.67	Cluster A	3.48802
AT5G05940.1	8	MENLVKSCAGIEKKR	5.825	1.67	Cluster A	3.48802
AT5G17660.1	8	MASLCQACSSSSATP	5.825	1.67	Cluster A	3.48802
AT5G50090.1	4	****MGNCQAVDTAR	5.82	1.67	Cluster A	3.48503
AT1G19090.1	4	****MQICASIAQFL	5.814	1.67	Cluster A	3.48144
AT2G33585.1	5	***MVKQCSPAHNIF	5.814	1.67	Cluster A	3.48144
AT4G16390.1	7	*MSFHHLCSSPSSLL	5.809	1.67	Cluster A	3.47844
AT4G03570.1	6	**MLLNQCAEETMIE	5.798	1.67	Cluster A	3.47186
AT1G01080.2	5	***MAASCFAIPLSS	5.77	1.67	Cluster A	3.45509
AT5G16610.2	5	***MYKMCHEPTNIS	5.765	1.67	Cluster A	3.4521
AT5G50335.1	3	*****MVCRAEEAMK	5.754	1.67	Cluster A	3.44551
AT2G06500.1	8	MDVIKENCKRDEKSW	5.743	1.67	Cluster A	3.43892
AT1G04100.1	8	MNGLQEVCSSSGSVM	5.727	1.67	Cluster A	3.42934
AT3G29638.1	4	****MADCDKEECEK	5.727	1.67	Cluster A	3.42934
AT5G51470.1	4	****MSLCSDLTEKL	5.727	1.67	Cluster A	3.42934
AT2G22802.1	2	******MCRRGNKFA	5.716	1.67	Cluster A	3.42275
AT4G13850.1	4	****MAFCNKLGGLL	5.71	1.67	Cluster A	3.41916
AT3G61117.1	6	**MIGSECAYARRER	5.705	1.67	Cluster A	3.41617
AT4G04640.1	3	*****MACSNLTTMW	5.694	1.67	Cluster A	3.40958
AT4G11900.1	4	****MQICKKNVFLL	5.694	1.67	Cluster A	3.40958
AT5G41071.1	5	***MLANCTENENKE	5.689	1.67	Cluster A	3.40659
AT4G37060.2	5	***MPPSCGTLVTIL	5.683	1.67	Cluster A	3.40299
AT5G43930.4	6	**MTQSICSSSQDQS	5.683	1.67	Cluster A	3.40299
AT1G44085.1	11	SVAIKESCQSVGYQG	5.678	1.67	Cluster A	3.4
AT1G55510.1	9	AALLGRSCRKLSFPS	5.678	1.67	Cluster A	3.4
AT2G40560.1	7	*MMMEQICRDDDWIV	5.672	1.67	Cluster A	3.39641
AT1G62930.1	4	****MTSCVHLGIVA	5.667	1.67	Cluster A	3.39341
AT1G76870.1	5	***MEGNCSQGRFDS	5.661	1.67	Cluster A	3.38982
AT3G50890.1	7	*MELGGKCNAITTTT	5.661	1.67	Cluster A	3.38982
AT5G11630.1	5	***MASRCRSLSKPA	5.661	1.67	Cluster A	3.38982
AT1G17050.1	5	***MMMSCRNIDLGT	5.656	1.67	Cluster A	3.38683
AT1G61310.1	4	****MGSCFSFQIAV	5.656	1.67	Cluster A	3.38683
AT1G55010.1	5	***MAKFCTTITLIL	5.65	1.67	Cluster A	3.38323
AT1G33612.1	4	****MNSCSFNLFIL	5.639	1.67	Cluster A	3.37665
AT3G18520.2	10	VETIERSCEGSKRRH	5.634	1.67	Cluster A	3.37365
AT1G43624.1	3	*****MQCNRINTYL	5.623	1.67	Cluster A	3.36707
AT2G20170.1	4	****MRSCTKLILLN	5.617	1.67	Cluster A	3.36347
AT2G40820.1	5	***MTKVCPKTEEKR	5.617	1.67	Cluster A	3.36347
AT1G36180.1	10	MRALGSSCSTGNGGS	5.612	1.67	Cluster A	3.36048
AT1G23320.1	5	***MMVGCENSKKSD	5.607	1.67	Cluster A	3.35749
AT1G34320.1	5	***MGGLCSRSSSVN	5.607	1.67	Cluster A	3.35749
AT5G04730.1	8	MQVLGEICENLSLSQ	5.596	1.67	Cluster A	3.3509
AT5G51090.1	4	****MRICSAASDHQ	5.596	1.67	Cluster A	3.3509
AT3G21700.3	5	***MAQSCLKIVRIN	5.59	1.67	Cluster A	3.34731
AT2G26380.1	4	****MNSCSFHNFFI	5.579	1.67	Cluster A	3.34072
AT1G29390.1	5	***MASLCLSSSRIV	5.568	1.67	Cluster A	3.33413
AT1G29395.1	5	***MASLCLSSSRIV	5.568	1.67	Cluster A	3.33413
AT1G07430.1	5	***MADICYEDETSA	5.557	1.67	Cluster A	3.32754
AT2G26470.1	2	******MCGRTRCTL	5.552	1.67	Cluster A	3.32455
AT4G37790.1	7	*MGLDDSCNTGLVLG	5.546	1.67	Cluster A	3.32096
AT5G16660.1	4	****MASCIATAPLS	5.546	1.67	Cluster A	3.32096
AT1G05810.1	4	****MSSCASLLHRL	5.541	1.67	Cluster A	3.31796
AT1G60250.1	8	MAQVCHTCRHVTAVI	5.541	1.67	Cluster A	3.31796
AT2G37480.1	5	***MSSVCGKLDFKD	5.541	1.67	Cluster A	3.31796
AT5G11070.1	5	***MYNECSSPSTAR	5.536	1.67	Cluster A	3.31497
AT5G59400.2	5	***MAGTCTSIRPRL	5.536	1.67	Cluster A	3.31497
AT2G17120.1	5	***METSCFTLLGLL	5.53	1.67	Cluster A	3.31138
AT2G27410.1	4	****MYACARTTKIN	5.53	1.67	Cluster A	3.31138
AT5G42223.1	7	*MAITKKCFAAFVLI	5.525	1.67	Cluster A	3.30838
AT2G40140.1	2	******MCGAKSNLC	5.508	1.67	Cluster A	3.2982
AT3G21890.1	2	******MCRGLNNEE	5.508	1.67	Cluster A	3.2982
AT1G68810.1	2	******MCAKKEEEE	5.503	1.67	Cluster A	3.29521
AT1G80690.1	3	*****MLCRKNSSLV	5.492	1.67	Cluster A	3.28862
AT4G02860.1	2	******MCDGKKEKN	5.492	1.67	Cluster A	3.28862
AT2G20825.1	5	***MERECGSKELFS	5.481	1.67	Cluster A	3.28204
AT5G22870.1	2	******MCHKPKLEL	5.475	1.67	Cluster A	3.27844
AT5G26960.1	5	***MSENCNSRHFSW	5.47	1.67	Cluster A	3.27545
AT1G02860.1	4	****MKFCKKYEEYM	5.459	1.67	Cluster A	3.26886
AT4G15248.1	2	******MCRGFEKEE	5.459	1.67	Cluster A	3.26886
AT3G01560.1	4	****MNTCQFMDKQI	5.448	1.67	Cluster A	3.26228
AT2G40940.1	4	****MESCDCFETHV	5.443	1.67	Cluster A	3.25928
AT3G22020.1	4	****MRICTTNASLV	5.443	1.67	Cluster A	3.25928
AT2G13630.1	9	QMQLFHSCSQEDPSF	5.437	1.67	Cluster A	3.25569
AT5G28380.1	8	MGRVHAECDNITNER	5.437	1.67	Cluster A	3.25569
AT5G44574.1	5	***MGKKCSSKFRQM	5.437	1.67	Cluster A	3.25569
AT2G22145.1	11	AFLITWSCSSAQPID	5.432	1.67	Cluster A	3.25269
AT5G66840.1	12	EKVIIDLCSSEEEEE	5.426	1.67	Cluster A	3.2491
AT3G44210.1	5	***MERSCFKKLRVA	5.421	1.67	Cluster A	3.24611
AT1G73780.1	5	***MKGSCTKPVFFT	5.415	1.67	Cluster A	3.24251
AT3G20700.1	5	***MRSTCKKWYVLT	5.415	1.67	Cluster A	3.24251
AT5G03000.1	3	*****MFCSCLEIVF	5.415	1.67	Cluster A	3.24251
AT5G08660.1	5	***MGSFCSKSLGIN	5.415	1.67	Cluster A	3.24251
AT3G06455.1	6	**MADQSCKPLQFFV	5.41	1.67	Cluster A	3.23952
AT1G61780.1	3	*****MVCDKCEKKL	5.399	1.67	Cluster A	3.23293
AT5G15420.1	3	*****MSCSNLQAKP	5.399	1.67	Cluster A	3.23293
AT5G43570.1	5	***MSDVCQNTAGEG	5.399	1.67	Cluster A	3.23293
AT5G08220.1	9	TDAFLSNCHSIEPVL	5.388	1.67	Cluster A	3.22635
AT1G50040.1	4	****MDPCSFVRIIV	5.383	1.67	Cluster A	3.22335
AT3G19680.1	4	****MDPCSFVRIIV	5.383	1.67	Cluster A	3.22335
AT5G50175.1	4	****MDLCKSRATTT	5.383	1.67	Cluster A	3.22335
AT3G18980.1	7	*MTIPDLCNDLVDEI	5.377	1.67	Cluster A	3.21976
AT5G67000.1	6	**MLTPFCSSHHLQE	5.372	1.67	Cluster A	3.21677
AT1G64142.1	4	****MDRCDTSGFVS	5.361	1.67	Cluster A	3.21018
AT2G25312.1	9	GESIQRVCASILTVM	5.361	1.67	Cluster A	3.21018
AT2G33230.1	2	******MCNNNNTSC	5.355	1.67	Cluster A	3.20659
AT4G12382.1	2	******MCKKIMNPS	5.35	1.67	Cluster A	3.20359
AT3G07310.1	4	****MDSCLSNQTAL	5.344	1.67	Cluster A	3.2
AT3G16500.1	4	****MEGCPRNREIG	5.344	1.67	Cluster A	3.2
AT1G67100.1	5	***MRMSCNGCRVLR	5.339	1.67	Cluster A	3.19701
AT3G02550.1	5	***MRMSCNGCRVLR	5.339	1.67	Cluster A	3.19701
AT4G39040.1	10	RVTASASCSSTHLIH	5.339	1.67	Cluster A	3.19701
AT1G15600.1	9	EGPLLSECEHIIDIT	5.328	1.67	Cluster A	3.19042
AT3G53670.1	5	***MSSVCGGLDFKD	5.328	1.67	Cluster A	3.19042
AT5G14370.1	2	******MCSNKASPV	5.328	1.67	Cluster A	3.19042
AT5G10695.1	7	*MCLVFVCDQDERVI	5.322	1.67	Cluster A	3.18683
AT4G17250.1	3	*****MGCDSHGNLS	5.317	1.67	Cluster A	3.18383
AT4G00600.1	5	***MFTDCSSSTTSR	5.311	1.67	Cluster A	3.18024
AT5G39420.1	3	*****MGCISSKNVS	5.311	1.67	Cluster A	3.18024
AT3G10980.1	5	***MGSNCDGNLKAE	5.301	1.67	Cluster A	3.17425
AT2G17540.2	6	**MATNACLESDSLL	5.295	1.67	Cluster A	3.17066
AT3G62460.1	6	**MFLSQCRSCKPLL	5.295	1.67	Cluster A	3.17066
AT4G15910.1	14	SGAVKSLCSAASGSL	5.284	1.67	Cluster A	3.16407
AT2G04032.1	7	*MAYSKACYKLTTIT	5.279	1.67	Cluster A	3.16108
AT4G25990.2	4	****MSSCAYSFELE	5.279	1.67	Cluster A	3.16108
AT5G27200.1	6	**MATSFCSSISMQA	5.279	1.67	Cluster A	3.16108
AT5G03555.1	5	***MVSNCLSLSLHL	5.273	1.67	Cluster A	3.15749
AT1G61180.2	4	****MGSCFSLQVSD	5.268	1.67	Cluster A	3.15449
AT3G02750.3	4	****MGSCLSAESRS	5.268	1.67	Cluster A	3.15449
AT2G37030.1	9	KSKFIKSCEKKLKKM	5.262	1.67	Cluster A	3.1509
AT3G43870.1	5	***MERSCFKEFRVA	5.262	1.67	Cluster A	3.1509
AT2G21340.1	5	***MQIQCKTLTFTV	5.257	1.67	Cluster A	3.1479
AT4G18230.1	5	***MEEGCNCVYSRM	5.251	1.67	Cluster A	3.14431
AT5G50970.1	5	***MSELCTNPKKPK	5.246	1.67	Cluster A	3.14132
AT1G20130.1	10	RSSLVDSCSYSRIFR	5.24	1.67	Cluster A	3.13772
AT3G04290.1	5	***MNINCSPLGFLI	5.24	1.67	Cluster A	3.13772
AT4G20160.1	11	SEVEMSSCQTFNCVL	5.24	1.67	Cluster A	3.13772
AT4G11175.1	5	***MLQLCSTFRPQL	5.235	1.67	Cluster A	3.13473
AT2G25100.1	5	***MESECLTPEWAS	5.23	1.67	Cluster A	3.13174
AT4G28030.1	5	***MAFLCSSLPSSS	5.23	1.67	Cluster A	3.13174
AT4G32520.1	4	****MQACCGGNSMA	5.23	1.67	Cluster A	3.13174
AT1G78660.1	6	**MIDNNCLYKEELN	5.224	1.67	Cluster A	3.12814
AT1G64780.1	8	MDTATTTCSAVDLSA	5.202	1.67	Cluster A	3.11497
AT2G38570.1	2	******MCNCSSSFF	5.202	1.67	Cluster A	3.11497
AT3G24216.1	4	****MQQCGDWKVVV	5.197	1.67	Cluster A	3.11198
AT4G29840.1	5	***MASSCLFNASVS	5.191	1.67	Cluster A	3.10838
AT5G34780.1	5	***MESRCKKGYFRL	5.186	1.67	Cluster A	3.10539
AT1G19490.1	10	LEPISSSCCSSSSSS	5.18	1.67	Cluster A	3.1018
AT1G52720.1	7	*MALIITCSALPTIR	5.175	1.67	Cluster A	3.0988
AT3G59950.1	5	***MKAICDRFVPSK	5.175	1.67	Cluster A	3.0988
AT4G24110.1	2	******MCRSPDFER	5.164	1.67	Cluster A	3.09222
AT5G10650.1	4	****MDGCAGKRSVD	5.164	1.67	Cluster A	3.09222
AT1G30757.1	5	***MLTRCDAVVEAV	5.148	1.67	Cluster A	3.08263
AT1G33670.1	4	****MNSCSFPLFLF	5.148	1.67	Cluster A	3.08263
AT1G48350.1	7	*MTSVSGCGSVSLIT	5.148	1.67	Cluster A	3.08263
AT1G60220.1	13	KEVIDVDCSEKKDFV	5.148	1.67	Cluster A	3.08263
AT1G69350.1	11	YMPLFRSCSSLRLVS	5.148	1.67	Cluster A	3.08263
AT4G16900.1	8	MAAASSSCSRRYDVF	5.148	1.67	Cluster A	3.08263
AT2G25870.1	6	**MLSRVCPTLRYNR	5.142	1.67	Cluster A	3.07904
AT5G67590.1	4	****MALCATTQRTI	5.142	1.67	Cluster A	3.07904
ATMG00490.1	5	***MAVRCSKIQRTD	5.142	1.67	Cluster A	3.07904
AT1G68510.1	5	***MRISCNGCRVLR	5.131	1.67	Cluster A	3.07246
AT5G56260.1	10	AFATAEACDSNAELI	5.131	1.67	Cluster A	3.07246
AT3G52380.1	6	**MSSAYCSSAVAVS	5.126	1.67	Cluster A	3.06946
AT3G58590.1	5	***MSLSCGDLANHN	5.126	1.67	Cluster A	3.06946
AT1G77855.1	5	***MDQSCSNSVNGF	5.12	1.67	Cluster A	3.06587
AT5G22190.1	9	AGELNEGCEEIRVLP	5.12	1.67	Cluster A	3.06587
AT5G66660.1	4	****MEFCGCLSELM	5.12	1.67	Cluster A	3.06587
AT1G68765.1	4	****MAPCRTMMVLL	5.115	1.67	Cluster A	3.06287
AT1G29900.1	12	CLELSSNCSSIFASS	5.109	1.67	Cluster A	3.05928
AT2G07362.1	2	******MCSFYRREV	5.109	1.67	Cluster A	3.05928
AT4G22730.1	5	***MVTLCATLLILL	5.104	1.67	Cluster A	3.05629
AT1G03510.1	9	SSSYASSCTKLISLT	5.098	1.67	Cluster A	3.05269
AT3G44428.1	9	GENIQRVCASILTVM	5.098	1.67	Cluster A	3.05269
AT4G04695.1	3	*****MGCYSSKNLK	5.087	1.67	Cluster A	3.04611
AT2G17290.1	5	***MGNSCRGSFKDK	5.077	1.67	Cluster A	3.04012
AT2G28920.1	5	***MASSCCGDYVAA	5.077	1.67	Cluster A	3.04012
AT4G35310.1	5	***MGNSCRGSFKDK	5.077	1.67	Cluster A	3.04012
AT4G20900.1	2	******MCPCVERRA	5.071	1.67	Cluster A	3.03653
AT3G10970.1	5	***MDCSCSTRPSSL	5.066	1.67	Cluster A	3.03353
AT3G61380.1	5	***MERNCRRNLERE	5.06	1.67	Cluster A	3.02994
AT4G25110.1	7	*MLLLVDCSSCRTPL	5.06	1.67	Cluster A	3.02994
AT3G44630.3	9	GSAMSLSCSKRKATS	5.055	1.67	Cluster A	3.02695
AT4G32100.1	6	**MATNACKFLCLVL	5.055	1.67	Cluster A	3.02695
AT5G25102.1	4	****MKYCHHMQKYH	5.055	1.67	Cluster A	3.02695
AT3G13780.1	7	*MNTKSLCESEETTM	5.044	1.67	Cluster A	3.02036
AT5G05220.1	8	MEAISQTCTKIITNP	5.044	1.67	Cluster A	3.02036
AT1G78930.1	8	MELLHTSCNFETLTL	5.038	1.67	Cluster A	3.01677
ATMG00580.1	6	**MLEHFCECYSNLS	5.038	1.67	Cluster A	3.01677
AT2G17240.1	5	***MASLCSARFLPS	5.033	1.67	Cluster A	3.01377
AT2G19680.1	13	VQLQSKACQASKFVA	5.033	1.67	Cluster A	3.01377
AT4G01245.1	9	VIHLSSSCYSCRVEY	5.033	1.67	Cluster A	3.01377
AT5G01020.1	4	****MGNCGTRDEAA	5.033	1.67	Cluster A	3.01377
AT1G65390.1	11	ASSVSSICSSNVSLI	5.027	1.67	Cluster A	3.01018
AT1G02305.1	5	***MADNCIRLLHSA	5.022	1.67	Cluster A	3.00719
AT1G52150.2	5	***MAMSCKDGKLGC	5.016	1.67	Cluster A	3.00359
AT2G21320.1	5	***MRILCDACESAA	5.016	1.67	Cluster A	3.00359
AT2G47370.1	5	***MSPSCCSGKYSV	5.016	1.67	Cluster A	3.00359
AT4G19380.1	8	MESLVAICDTFISSI	5.016	1.67	Cluster A	3.00359
AT4G38960.3	5	***MRILCDACENAA	5.016	1.67	Cluster A	3.00359
AT3G05000.1	9	GREVAESCVDTMLME	5.011	1.67	Cluster A	3.0006
AT4G19480.1	9	TPLLTVSCVTSDTVD	5.005	1.67	Cluster A	2.99701
AT4G29480.1	13	IQVQSKACEASKFVA	5.005	1.67	Cluster A	2.99701
AT5G16530.1	4	****MINCGDVYKVI	4.989	1.67	Cluster A	2.98743
AT4G25845.1	6	**MKKDTCKEGSSIS	4.978	1.67	Cluster A	2.98084
AT5G51610.1	10	SSSLSHLCSCTSSLH	4.978	1.67	Cluster A	2.98084
AT1G09060.3	9	QVNFDETCDSVIRMN	4.973	1.67	Cluster A	2.97784
AT5G59170.1	4	****MKSCLATFALA	4.967	1.67	Cluster A	2.97425
AT4G08980.1	5	***MEEDCEFRHWDE	4.962	1.67	Cluster A	2.97126
AT1G52730.2	12	KVTIPQVCHGHSRPV	4.951	1.67	Cluster A	2.96467
AT1G56430.1	4	****MGYCQDDQLVN	4.951	1.67	Cluster A	2.96467
AT2G31560.1	3	*****MACIHIESSH	4.951	1.67	Cluster A	2.96467
AT2G34200.1	6	**MDPKSCENSSDVK	4.951	1.67	Cluster A	2.96467
AT2G40670.2	8	MNSSGGSCSSLMDVV	4.945	1.67	Cluster A	2.96108
AT4G18620.1	9	ESSKQKRCRSSVVET	7.266	2.454	Cluster B	2.96088
AT4G07410.1	6	**MLEYRCSSVDWKP	4.94	1.67	Cluster A	2.95808
AT5G23020.1	16	SSMITTSCRSMVLRS	4.94	1.67	Cluster A	2.95808
AT3G16370.1	4	****MDRCTSSFLLL	4.929	1.67	Cluster A	2.9515
AT3G54850.1	7	*MGLTNCCSHEELMS	4.929	1.67	Cluster A	2.9515
AT5G22545.1	5	***MCRGCPSCLNIM	4.929	1.67	Cluster A	2.9515
AT3G50650.1	5	***MAYMCTDSGNLM	4.923	1.67	Cluster A	2.9479
AT5G66770.1	5	***MAYMCTDSGNLM	4.923	1.67	Cluster A	2.9479
AT4G22030.1	15	RFMLTTSCSSCTRTR	4.918	1.67	Cluster A	2.94491
AT2G46190.1	6	**MVFAWCRSASKLA	4.913	1.67	Cluster A	2.94192
AT3G03773.2	2	******MCDRYRFKG	4.913	1.67	Cluster A	2.94192
AT4G20250.1	4	****MKTCDFGIVMI	4.907	1.67	Cluster A	2.93832
AT1G75020.1	4	****MEVCGDLKSDN	4.885	1.67	Cluster A	2.92515
AT3G50800.1	4	****MGACASRESRR	4.885	1.67	Cluster A	2.92515
AT5G61380.1	7	*MDLNGECKGGDGFI	4.885	1.67	Cluster A	2.92515
AT1G49630.1	7	*MLRSLTCSSTITST	7.163	2.454	Cluster B	2.91891
AT1G06570.1	2	******MCLSLASTA	4.869	1.67	Cluster A	2.91557
AT4G28820.1	2	******MCPRATQTC	4.863	1.67	Cluster A	2.91198
AT1G04050.1	11	NLRIKKACDAMKLLG	4.858	1.67	Cluster A	2.90898
AT1G22040.1	9	GSVMSLSCSKRKATS	4.852	1.67	Cluster A	2.90539
AT3G21880.1	5	***MEPKCDHCATSQ	4.847	1.67	Cluster A	2.9024
AT3G10330.1	9	SDAFCSDCKRHTEVV	4.842	1.67	Cluster A	2.8994
AT4G30560.1	4	****MLDCGKKAVKS	7.109	2.454	Cluster B	2.8969
AT2G18870.1	9	ASSLDVFCQKKKLLV	4.836	1.67	Cluster A	2.89581
AT5G49140.1	4	****MAPCSSSGSSS	4.836	1.67	Cluster A	2.89581
AT1G70000.1	5	***MSRSCSQCGNNG	4.831	1.67	Cluster A	2.89281
AT3G10660.1	5	***MGNACVGPNISG	4.831	1.67	Cluster A	2.89281
AT3G48690.1	9	DSEIAVDCSPLLKIY	4.831	1.67	Cluster A	2.89281
AT5G18362.1	9	SPSTTTACSEGKKNS	4.831	1.67	Cluster A	2.89281
AT4G10130.1	7	*MLVGENCVHETYYE	4.82	1.67	Cluster A	2.88623
AT2G14440.1	12	SKLMLLACATFSIIS	4.809	1.67	Cluster A	2.87964
AT4G25670.1	6	**MDHTVCKQVQPVV	4.809	1.67	Cluster A	2.87964
AT3G17668.1	6	**MAVNACLSPPEMM	4.803	1.67	Cluster A	2.87605
AT5G04950.1	3	*****MACQNNLVVK	7.033	2.454	Cluster B	2.86593
AT1G79060.1	5	***MASVCVNNVTVS	4.781	1.67	Cluster A	2.86287
AT2G38390.1	9	GFSSSLSCSAMGALI	4.776	1.67	Cluster A	2.85988
AT2G41900.1	2	******MCCGSDRLN	4.776	1.67	Cluster A	2.85988
AT5G08480.2	13	SQNVATTCKPVTTFV	4.776	1.67	Cluster A	2.85988
AT5G53450.1	7	*MALCGVCSTPNLPN	4.776	1.67	Cluster A	2.85988
AT1G53050.1	5	***MGCVCGKPSAIE	4.765	1.67	Cluster A	2.85329
AT2G29380.1	5	***MAEICYEVVTDA	4.765	1.67	Cluster A	2.85329
AT4G33130.1	3	*****MLCIKAEALH	4.765	1.67	Cluster A	2.85329
AT1G54570.1	4	****MATCSSSLLVL	7	2.454	Cluster B	2.85249
AT2G39590.1	2	******MCVEAIMVR	6.995	2.454	Cluster B	2.85045
AT2G47840.1	5	***MASLCLSLHQTL	4.76	1.67	Cluster A	2.8503
AT4G04700.1	3	*****MGCFSSKELQ	4.76	1.67	Cluster A	2.8503
AT1G62710.1	5	***MAKSCYFRPALL	4.754	1.67	Cluster A	2.84671
AT1G27460.1	5	***MLCACSGEQFRF	4.749	1.67	Cluster A	2.84371
AT3G12203.1	5	***MGKECYYLSWIL	4.749	1.67	Cluster A	2.84371
AT3G18170.1	5	***MKPICTKLARTE	4.749	1.67	Cluster A	2.84371
AT1G06925.1	5	***MKLGCYSVSVLD	4.743	1.67	Cluster A	2.84012
AT3G48150.1	6	**MVSKECCRNEIRA	4.743	1.67	Cluster A	2.84012
AT5G45190.2	9	AGVLAGECSYSESGV	4.743	1.67	Cluster A	2.84012
AT1G75160.1	7	*MKMRKLCPNLDRED	4.738	1.67	Cluster A	2.83713
AT1G75880.1	4	****MERCRSGHHRI	4.738	1.67	Cluster A	2.83713
AT3G04820.1	10	LSRTVLSCLPSLLKP	6.957	2.454	Cluster B	2.83496
AT1G76360.1	5	***MGNICPGSGSST	4.732	1.67	Cluster A	2.83353
AT3G13600.1	7	*MGVSFSCPFAEQDD	4.727	1.67	Cluster A	2.83054
AT5G56080.1	3	*****MACENNLVVK	6.94	2.454	Cluster B	2.82804
AT3G01580.1	4	****MGFCRKFSSSV	4.721	1.67	Cluster A	2.82695
AT3G08950.1	6	**MASALCRTASRLR	4.721	1.67	Cluster A	2.82695
AT3G26720.1	5	***MAVKCFSLYLIL	4.721	1.67	Cluster A	2.82695
AT2G20515.1	8	MHIMDTLCSPSRLVL	4.705	1.67	Cluster A	2.81737
AT3G01572.1	6	**MFNSDCKGIIDFS	4.705	1.67	Cluster A	2.81737
AT4G00840.1	7	*MNLFRFCSGLKVLG	4.705	1.67	Cluster A	2.81737
AT4G26210.1	13	LQLKSKACEASKFVS	4.705	1.67	Cluster A	2.81737
AT5G35900.1	5	***MNSTCCSACKVM	4.694	1.67	Cluster A	2.81078
AT3G23680.1	2	******MCRFSYALG	4.683	1.67	Cluster A	2.80419
AT3G52710.1	9	PQVVASACTGGSDRK	4.683	1.67	Cluster A	2.80419
AT4G15480.1	12	SEMVFETCPSPNPIH	4.683	1.67	Cluster A	2.80419
AT4G37750.1	5	***MKSFCDNDDNNH	4.683	1.67	Cluster A	2.80419
AT4G11480.1	2	******MCLQNLLSI	6.88	2.454	Cluster B	2.80359
AT3G28270.2	11	SKDLMLKCSEDMMSA	6.875	2.454	Cluster B	2.80155
AT5G56960.1	8	MMHLILSCSYLISMD	4.678	1.67	Cluster A	2.8012
AT1G19400.1	5	***MEEPCETLDSGE	4.672	1.67	Cluster A	2.7976
AT1G32020.1	3	*****MECDRISTLP	4.667	1.67	Cluster A	2.79461
AT3G61530.1	10	ASLVRSCCSRASRAI	4.667	1.67	Cluster A	2.79461
AT5G67130.1	9	SACINGLCRAVTVSL	4.667	1.67	Cluster A	2.79461
AT4G39300.1	5	***MASFCRSALMAG	4.661	1.67	Cluster A	2.79102
AT5G47660.1	8	MELLAGDCRKRVGDD	4.661	1.67	Cluster A	2.79102
AT5G05840.1	5	***MRKLCPNYNLED	4.656	1.67	Cluster A	2.78802
AT3G44240.1	7	*MSLIEDCLRSYRFI	4.634	1.67	Cluster A	2.77485
AT5G09950.1	4	****MTNCVPLSFVQ	4.634	1.67	Cluster A	2.77485
AT5G48410.1	5	***MERFCIQTQTLL	4.628	1.67	Cluster A	2.77126
AT2G02240.1	2	******MCGQHYTSI	4.623	1.67	Cluster A	2.76826
AT2G34357.1	5	***MELLCDDIGTSM	4.617	1.67	Cluster A	2.76467
AT3G61530.1	9	AASLVRSCCSRASRA	4.617	1.67	Cluster A	2.76467
AT5G45380.1	4	****MATCPPFDFST	4.617	1.67	Cluster A	2.76467
AT3G61470.1	6	**MASSLCASSAIAA	6.783	2.454	Cluster B	2.76406
AT5G54520.1	5	***MDLICNSYANDS	4.612	1.67	Cluster A	2.76168
AT5G57123.1	7	*MCLVCLCDEEETEL	4.612	1.67	Cluster A	2.76168
AT1G72360.2	2	******MCGGAVISD	6.777	2.454	Cluster B	2.76161
AT4G35130.1	9	AATLLSQCYRIYNSD	4.607	1.67	Cluster A	2.75868
AT4G07524.1	4	****MEFCYESKSTI	4.601	1.67	Cluster A	2.75509
AT5G65495.1	2	******MCYGHNQSL	4.601	1.67	Cluster A	2.75509
AT1G37010.1	5	***MELGCEWYLEIS	4.596	1.67	Cluster A	2.7521
AT2G38304.1	4	****MWTCRSRRKME	4.596	1.67	Cluster A	2.7521
AT2G22905.1	4	****MANCRTPRPCV	4.59	1.67	Cluster A	2.7485
AT4G28590.1	8	MSFFAVACSAPRSSM	4.59	1.67	Cluster A	2.7485
AT4G33280.1	5	***MEENCEDCMKWE	4.59	1.67	Cluster A	2.7485
AT2G23142.1	3	*****MNCFSYFFLV	4.585	1.67	Cluster A	2.74551
AT5G15265.1	5	***MGQSCFFKALLV	4.579	1.67	Cluster A	2.74192
AT1G49650.1	7	*MLRRITCSSSLASP	6.728	2.454	Cluster B	2.74165
AT2G03780.1	4	****MLSCSSSAFQR	6.728	2.454	Cluster B	2.74165
AT5G40500.1	10	TVASNLACIGKVTMS	6.723	2.454	Cluster B	2.73961
AT1G07490.1	17	KDALAASCSSSSTSS	4.574	1.67	Cluster A	2.73892
AT5G45730.1	12	SERVKQFCNHPLRYA	4.574	1.67	Cluster A	2.73892
AT2G41850.1	4	****MARCTNLVTVF	4.568	1.67	Cluster A	2.73533
AT4G26960.1	3	*****MNCSPIESAP	4.568	1.67	Cluster A	2.73533
AT4G35589.1	5	***MRRACECLATWA	4.568	1.67	Cluster A	2.73533
AT1G61105.1	8	MQRLLTPCSKIAYTT	4.563	1.67	Cluster A	2.73234
AT3G62160.1	16	NRVLIQACETTPSVV	4.563	1.67	Cluster A	2.73234
AT5G44960.1	4	****MEECDYINELP	4.563	1.67	Cluster A	2.73234
AT3G19830.1	9	ILQSSSSCSSFDFPS	4.557	1.67	Cluster A	2.72874
AT4G19390.1	5	***MTTPCRTINANA	4.557	1.67	Cluster A	2.72874
AT5G24879.1	7	*MRIDYLCDCKTELK	4.557	1.67	Cluster A	2.72874
AT1G70760.1	4	****MSRCGSLGLYA	4.552	1.67	Cluster A	2.72575
AT3G16980.1	7	*MSTMKFCRECNNIL	4.552	1.67	Cluster A	2.72575
AT4G16265.1	7	*MSTMKFCRECNNIL	4.552	1.67	Cluster A	2.72575
AT1G27680.1	4	****MESCFPAMKLN	4.546	1.67	Cluster A	2.72216
AT1G65310.1	5	***MKLSCGTSFAFL	4.546	1.67	Cluster A	2.72216
AT4G30280.1	5	***MKLSCGTSFAFL	4.546	1.67	Cluster A	2.72216
AT5G26880.1	4	****MESCCRSVIAS	6.679	2.454	Cluster B	2.72168
AT5G36940.1	3	*****MGCLRSLVRR	6.679	2.454	Cluster B	2.72168
AT5G37360.1	4	****MASCSSSSISL	6.674	2.454	Cluster B	2.71964
AT1G78210.1	4	****MTGCFSLSEAL	4.541	1.67	Cluster A	2.71916
AT2G22650.1	9	ITAVLHPCSSASLSL	4.541	1.67	Cluster A	2.71916
AT3G13030.1	8	MVMEERSCHTANRVG	4.541	1.67	Cluster A	2.71916
AT4G34881.1	5	***MAGLCSSLISEF	4.541	1.67	Cluster A	2.71916
AT1G01210.1	4	****MEFCPTCGNLL	4.536	1.67	Cluster A	2.71617
AT3G56380.1	5	***MNKGCGSGSDSC	4.536	1.67	Cluster A	2.71617
AT3G59320.1	3	*****MVCFNFNEMK	4.536	1.67	Cluster A	2.71617
AT4G07950.1	4	****MEFCPTCGNLL	4.536	1.67	Cluster A	2.71617
AT4G24650.1	3	*****MKCNDKMVVI	6.663	2.454	Cluster B	2.71516
AT5G48400.2	5	***MVRICIQTPILL	4.525	1.67	Cluster A	2.70958
AT2G20562.1	4	****MGDCRPLGFLI	4.519	1.67	Cluster A	2.70599
AT3G58320.1	3	*****MKCNNVIVSE	6.63	2.454	Cluster B	2.70171
AT1G68840.1	5	***MDSSCIDEISSS	6.625	2.454	Cluster B	2.69967
AT2G44140.1	5	***MKALCDRFVPQQ	4.508	1.67	Cluster A	2.6994
AT3G20290.1	11	ESVAAGSCSKENQMI	4.508	1.67	Cluster A	2.6994
AT3G61763.1	2	******MCPKEDNWA	4.508	1.67	Cluster A	2.6994
AT1G29180.1	5	***MNIVCAEKPPVL	4.503	1.67	Cluster A	2.69641
AT3G22104.1	4	****MEACCSDLEVD	4.503	1.67	Cluster A	2.69641
AT3G60647.1	8	MDMLRSACFYFLLIV	4.503	1.67	Cluster A	2.69641
AT4G12990.1	6	**MVYNNCGQECMFF	4.503	1.67	Cluster A	2.69641
AT5G66740.1	5	***MRKLCPNIDKDD	4.497	1.67	Cluster A	2.69281
AT4G10510.1	7	*MGRAVSCREPVLRA	6.603	2.454	Cluster B	2.69071
AT2G20230.1	5	***MRRNCCHVSFAS	4.492	1.67	Cluster A	2.68982
AT3G55720.1	5	***MRTLCPNFDRED	4.492	1.67	Cluster A	2.68982
AT5G37260.1	7	*MAMQERCESLCSDE	4.492	1.67	Cluster A	2.68982
AT5G61430.1	5	***METFCGFQKEEE	4.492	1.67	Cluster A	2.68982
AT2G15690.1	9	SSLMAIRCARTQNIV	4.486	1.67	Cluster A	2.68623
AT1G09490.1	3	*****MNCGGKVVCV	6.587	2.454	Cluster B	2.68419
AT1G16230.1	5	***MASLCDSWIREQ	4.481	1.67	Cluster A	2.68323
AT1G77600.3	13	TQIVSELCSRLLQLS	4.481	1.67	Cluster A	2.68323
AT3G02010.1	5	***MKLYCNSNEVRS	4.481	1.67	Cluster A	2.68323
AT4G12170.1	2	******MCSGSDSDP	4.481	1.67	Cluster A	2.68323
AT3G15770.1	5	***MGSSCLACFDKS	4.475	1.67	Cluster A	2.67964
AT3G51850.1	5	***MGNCCRSPAAVA	4.475	1.67	Cluster A	2.67964
AT4G36140.1	12	SASLLRICAAAITIL	4.475	1.67	Cluster A	2.67964
AT1G53910.1	2	******MCGGAIISD	6.571	2.454	Cluster B	2.67767
AT2G37450.2	3	*****MACMKKALPF	6.571	2.454	Cluster B	2.67767
AT2G47520.1	2	******MCGGAIISD	6.571	2.454	Cluster B	2.67767
AT3G14230.1	2	******MCGGAIISD	6.571	2.454	Cluster B	2.67767
AT3G16770.1	2	******MCGGAIISD	6.571	2.454	Cluster B	2.67767
AT4G00450.1	9	QRYHAANCTSAVNNS	6.571	2.454	Cluster B	2.67767
AT4G31441.1	10	GMLDAANCLSKLSGP	6.571	2.454	Cluster B	2.67767
AT1G74600.1	3	*****MNCLANESLN	4.47	1.67	Cluster A	2.67665
AT2G37000.1	7	*MIFQNVCRNESNFN	4.47	1.67	Cluster A	2.67665
AT5G23690.1	10	ISSVGFACRSFSPVR	4.464	1.67	Cluster A	2.67305
AT4G33700.1	7	*MAVEYVCCSPNFFI	4.454	1.67	Cluster A	2.66707
AT1G28815.1	3	*****MSCKGDIVVG	6.538	2.454	Cluster B	2.66422
AT4G00620.1	9	ASMMFTDCSSTTTSR	4.448	1.67	Cluster A	2.66347
AT5G23310.1	10	SCVVTTSCFYTISDS	4.443	1.67	Cluster A	2.66048
AT5G45410.1	5	***MDQECPFAAESI	4.443	1.67	Cluster A	2.66048
AT4G22390.1	4	****MAECPTDLINE	6.527	2.454	Cluster B	2.65974
AT4G22420.1	4	****MAECPTDLINE	6.527	2.454	Cluster B	2.65974
AT5G01860.1	11	NLSTPTSCSSSSISS	6.527	2.454	Cluster B	2.65974
AT2G46455.1	3	*****MACLRSLSRR	6.522	2.454	Cluster B	2.6577
AT2G24790.1	8	MASSSRLCDSCKSTA	4.437	1.67	Cluster A	2.65689
AT3G02885.1	4	****MANCIRRNALF	4.432	1.67	Cluster A	2.65389
AT3G14110.3	8	MAALIRCCSSFSHTS	4.432	1.67	Cluster A	2.65389
AT5G18510.1	5	***MVCLCEEGRCLR	4.432	1.67	Cluster A	2.65389
AT3G32036.1	5	***MVLRCSSPRNTR	4.426	1.67	Cluster A	2.6503
AT2G12400.1	3	*****MLCFRSQRVF	4.421	1.67	Cluster A	2.64731
AT2G23171.1	11	NCPIKVTCQRGADIS	4.415	1.67	Cluster A	2.64371
AT3G57100.1	4	****MKFCNPFLRLI	4.41	1.67	Cluster A	2.64072
AT5G49360.1	3	*****MSCYNKALLI	6.473	2.454	Cluster B	2.63773
AT1G09600.1	5	***MGCNCTKGTRPD	4.404	1.67	Cluster A	2.63713
AT1G17285.1	4	****MKRCCSVALVL	4.404	1.67	Cluster A	2.63713
AT1G67400.1	8	MRVVRISCVGTRHLS	4.404	1.67	Cluster A	2.63713
AT1G79630.1	4	****MGLCYSVDRTT	4.404	1.67	Cluster A	2.63713
AT4G15320.1	12	SSSLLPLCERISHKS	4.404	1.67	Cluster A	2.63713
AT5G52740.1	12	VLKLDVHCEKTKQKA	4.404	1.67	Cluster A	2.63713
AT2G29380.1	13	YEVVTDACPSSVYES	4.399	1.67	Cluster A	2.63413
AT4G13710.1	12	SQKLISVCVAVLVVL	4.399	1.67	Cluster A	2.63413
AT3G20270.1	629	STILSVACSTEIVKN	6.457	2.454	Cluster B	2.63121
AT1G11720.2	4	****MEVCWQIQRPA	4.377	1.67	Cluster A	2.62096
AT1G76710.1	5	***MQFSCDPDQEGD	4.377	1.67	Cluster A	2.62096
AT4G21213.1	5	***MSLRCYSLDFSM	4.377	1.67	Cluster A	2.62096
AT4G28050.1	4	****MVQCSNNLLGI	6.429	2.454	Cluster B	2.6198
AT2G31110.2	4	****MGLCFQLNLAS	4.372	1.67	Cluster A	2.61796
AT3G07270.1	8	MGALDEGCLNLELDI	4.372	1.67	Cluster A	2.61796
AT2G42700.2	10	LIDVAISCLNSIREI	6.413	2.454	Cluster B	2.61328
AT1G75430.1	10	DFRVRHECSSLRGTL	4.361	1.67	Cluster A	2.61138
AT2G20740.1	8	MVRIVRSCLQSMLKL	6.402	2.454	Cluster B	2.6088
AT3G52430.1	4	****MDDCRFETSEL	4.355	1.67	Cluster A	2.60778
AT1G08390.1	12	LAAVKMLCSQLRDAK	4.35	1.67	Cluster A	2.60479
AT1G03680.1	6	**MAAYTCTSRPPIS	4.344	1.67	Cluster A	2.6012
AT5G44000.1	4	****MANCFAPQLTF	4.344	1.67	Cluster A	2.6012
AT5G48070.1	5	***MVSFCGRRFAFL	4.339	1.67	Cluster A	2.5982
AT5G65560.1	9	IRRIQPRCNSGLTGS	4.339	1.67	Cluster A	2.5982
AT2G20616.1	4	****MKSCEHELLKT	6.37	2.454	Cluster B	2.59576
AT2G20815.1	4	****MKSCEHELLKT	6.37	2.454	Cluster B	2.59576
AT1G14310.1	4	****MEACLRCSRGS	4.333	1.67	Cluster A	2.59461
AT3G45110.1	8	MNHFGNHCTNTSGVV	4.333	1.67	Cluster A	2.59461
AT5G52770.1	5	***MSESCVAIGYPR	4.333	1.67	Cluster A	2.59461
AT2G28330.1	7	*MEQEEPCEAKETAS	4.328	1.67	Cluster A	2.59162
AT2G31210.1	7	*MYEESSCFDPNSMV	4.328	1.67	Cluster A	2.59162
AT3G25810.1	5	***MATLCIGSAPIY	4.322	1.67	Cluster A	2.58802
AT5G24930.1	13	IDSLTRSCEANSNTN	4.322	1.67	Cluster A	2.58802
AT1G15990.1	7	*MMMQRNCFGFNLKN	4.317	1.67	Cluster A	2.58503
AT3G25170.1	12	MIILLVICVAVVVEQ	6.337	2.454	Cluster B	2.58231
AT1G51240.1	9	YFGQNEACKKNHVVI	4.311	1.67	Cluster A	2.58144
AT1G55535.1	4	****MMLCGSLRDRI	4.311	1.67	Cluster A	2.58144
AT4G28660.2	3	*****MACVRSIGSL	6.332	2.454	Cluster B	2.58028
AT5G01900.1	4	****MNSCQQKAMEK	6.332	2.454	Cluster B	2.58028
AT3G62100.1	16	SSSIESSCKSNPFGV	4.306	1.67	Cluster A	2.57844
AT1G31770.1	5	***MPQNCIAPRPEE	4.301	1.67	Cluster A	2.57545
AT2G43235.1	6	**MNMTSCSSSSSSS	6.315	2.454	Cluster B	2.57335
AT4G25820.1	3	*****MACFATKQPL	4.295	1.67	Cluster A	2.57186
AT1G80960.2	12	SSSSSSSCDKVWNLG	4.284	1.67	Cluster A	2.56527
AT3G16320.1	9	MENLLANCVQKNLNH	4.284	1.67	Cluster A	2.56527
AT1G18830.1	3	*****MDCIKSIGRS	6.293	2.454	Cluster B	2.56438
AT3G43900.1	11	SSKLKSFCSRYFSSH	4.279	1.67	Cluster A	2.56228
AT1G65000.1	10	KKEMEKLCQRCKQSY	4.273	1.67	Cluster A	2.55868
AT4G15290.1	12	SSSLHPLCERISHKS	4.268	1.67	Cluster A	2.55569
AT5G28620.1	4	****MATCPTGGNKT	4.268	1.67	Cluster A	2.55569
AT1G07550.1	12	TRLLFAACATLSILH	4.262	1.67	Cluster A	2.5521
AT1G17450.2	6	**MDSIVCTALEEIC	4.262	1.67	Cluster A	2.5521
AT2G48121.2	5	***MNKFCGRYLREK	4.262	1.67	Cluster A	2.5521
AT3G20340.1	4	****MGNCLRHESEM	4.262	1.67	Cluster A	2.5521
AT4G16080.1	11	SLLIPQRCNTFRMFS	4.262	1.67	Cluster A	2.5521
AT2G23810.1	4	****MARCSNNLVGI	6.261	2.454	Cluster B	2.55134
AT1G17000.1	7	*MGYDNVCGERQTLL	4.251	1.67	Cluster A	2.54551
AT1G71720.1	9	QTLLCQPCKSLPILT	4.251	1.67	Cluster A	2.54551
AT2G17700.1	10	IKDESESCGSRAVVA	4.251	1.67	Cluster A	2.54551
AT3G28060.1	6	**MAGRFCQRDGGIM	4.251	1.67	Cluster A	2.54551
AT3G59780.1	5	***MFPLCSATSCRY	4.251	1.67	Cluster A	2.54551
AT3G62097.1	5	***MSNECVTLKRGA	4.251	1.67	Cluster A	2.54551
AT4G04710.1	4	****MGNCCGSKPLT	4.251	1.67	Cluster A	2.54551
AT3G44620.2	5	***MMMYCPNLTASL	4.246	1.67	Cluster A	2.54251
AT5G37940.1	5	***MANICIATTATN	4.246	1.67	Cluster A	2.54251
AT5G44680.1	2	******MCSSKLKNL	6.239	2.454	Cluster B	2.54238
AT2G46290.1	5	***MTIECVNPEGLR	4.24	1.67	Cluster A	2.53892
AT3G22104.1	5	***MEACCSDLEVDI	4.24	1.67	Cluster A	2.53892
AT3G44670.1	9	GSVMSLGCSKRKATS	4.24	1.67	Cluster A	2.53892
AT3G52470.1	5	***MSKDCGNHGGGK	4.24	1.67	Cluster A	2.53892
AT4G21980.2	5	***MIFACLKFAETN	4.24	1.67	Cluster A	2.53892
AT4G06490.1	7	*MQVNLRCSESMLDF	6.228	2.454	Cluster B	2.5379
AT4G26870.1	10	GSEVLEECGEKISKK	6.223	2.454	Cluster B	2.53586
AT3G63088.1	9	AGTVVLRCCTSVTKV	6.217	2.454	Cluster B	2.53341
AT1G71530.1	5	***MGCICATARSPS	4.23	1.67	Cluster A	2.53293
AT4G10680.1	10	EDGICLECKRPTETV	4.224	1.67	Cluster A	2.52934
AT3G26750.1	476	VKVLFSDCNSSVVKK	6.207	2.454	Cluster B	2.52934
AT3G07390.1	4	****MSLCLKIPLIK	4.219	1.67	Cluster A	2.52635
AT2G34315.1	4	****MDTCMQELIAG	6.196	2.454	Cluster B	2.52486
AT1G78600.2	8	MKIQCNVCEAAEATV	4.213	1.67	Cluster A	2.52275
AT3G03720.1	2	******MCLRIGKAV	4.213	1.67	Cluster A	2.52275
AT3G54320.1	10	KRLTTSTCSSSPSSS	4.213	1.67	Cluster A	2.52275
AT3G60966.1	10	TQSVYRVCEYITVSI	4.213	1.67	Cluster A	2.52275
AT5G06130.2	3	*****MTCFSSATPH	6.179	2.454	Cluster B	2.51793
AT1G28150.1	9	GFVLICTCPPSSGVV	4.202	1.67	Cluster A	2.51617
AT5G42210.1	2	******MCIRLRQSF	4.202	1.67	Cluster A	2.51617
AT4G19160.2	3	*****MLCASSSLAL	6.168	2.454	Cluster B	2.51345
AT4G10240.1	8	MKIQCEVCEKAEAEV	4.197	1.67	Cluster A	2.51317
AT4G19600.1	9	AGVLAGDCSFGESGV	4.197	1.67	Cluster A	2.51317
AT4G28500.1	4	****MTWCNDRSDVQ	4.191	1.67	Cluster A	2.50958
AT5G19120.1	6	**MASSSCLNLFFFS	4.191	1.67	Cluster A	2.50958
AT5G64343.1	2	******MCIAVYRKV	4.191	1.67	Cluster A	2.50958
AT5G02600.2	3	*****MLCASQASTT	6.158	2.454	Cluster B	2.50937
AT4G24690.1	161	VVGEMLDCISKLGQL	6.152	2.454	Cluster B	2.50693
AT4G26500.1	9	AAAMSSSCCASSLRL	4.186	1.67	Cluster A	2.50659
AT2G15420.1	894	QVTGTLQCLEKLVKK	6.147	2.454	Cluster B	2.50489
AT5G23340.1	5	***MSSVCVNEALTD	6.147	2.454	Cluster B	2.50489
AT1G74080.1	6	**MVRTPCCRAEGLK	4.18	1.67	Cluster A	2.50299
AT2G13895.1	12	DFSIHEACANAPCKK	4.18	1.67	Cluster A	2.50299
AT3G14930.1	10	LSSPTSACSSSRCYS	4.18	1.67	Cluster A	2.50299
AT5G28650.1	15	NKAAVESCHGVLNLL	4.18	1.67	Cluster A	2.50299
AT1G09830.1	5	***MSSLCASNCYPS	4.175	1.67	Cluster A	2.5
AT3G16350.1	5	***MTRRCSHCSNNG	4.175	1.67	Cluster A	2.5
AT4G03520.1	6	**MAAFTCTSRPPIS	4.175	1.67	Cluster A	2.5
AT5G58910.1	8	MTNTTKLCSSKPIVT	4.175	1.67	Cluster A	2.5
AT5G60890.1	6	**MVRTPCCKEEGIK	4.175	1.67	Cluster A	2.5
AT2G19385.1	6	**MVWFQCEDCGESL	4.169	1.67	Cluster A	2.49641
AT4G13095.1	6	**MAKQLCSYMFISM	4.169	1.67	Cluster A	2.49641
AT2G40690.1	9	AASVQPACLDLHFSG	4.164	1.67	Cluster A	2.49341
AT4G18740.1	7	*MDLALHCHCAYPLI	4.164	1.67	Cluster A	2.49341
AT5G40270.1	5	***MGAYCDENLSSL	4.164	1.67	Cluster A	2.49341
AT2G26300.1	5	***MGLLCSRSRHHT	4.153	1.67	Cluster A	2.48683
AT3G01961.1	12	RYVVTNTCREIEISK	4.153	1.67	Cluster A	2.48683
AT2G17210.1	6	**MGSHLCSKLQALS	4.148	1.67	Cluster A	2.48383
AT2G31432.1	10	TKDVYSLCKESSEVD	4.148	1.67	Cluster A	2.48383
AT1G66340.1	4	****MEVCNCIEPQW	4.142	1.67	Cluster A	2.48024
AT4G15970.1	8	MSRVAGRCRSEFGDL	4.142	1.67	Cluster A	2.48024
AT5G25440.1	4	****MGNCLSASTLP	4.142	1.67	Cluster A	2.48024
AT1G77930.1	8	MSNLRAICRPYSVFS	4.137	1.67	Cluster A	2.47725
AT5G43910.2	4	****MSSCSDEAIPG	6.076	2.454	Cluster B	2.47596
AT3G51560.1	74	KYSSSKSCMEELVKV	6.065	2.454	Cluster B	2.47148
AT4G38470.1	9	VMEDNESCASRVIFD	6.065	2.454	Cluster B	2.47148
AT3G57510.1	5	***MARCCRHLAVFL	4.126	1.67	Cluster A	2.47066
AT4G03260.1	6	**MVRFSCFNAHIHR	4.126	1.67	Cluster A	2.47066
AT2G18530.1	7	*MSFTNNCVYLNVHV	4.12	1.67	Cluster A	2.46707
AT2G23200.1	5	***MENFCFQDSVSL	4.12	1.67	Cluster A	2.46707
AT2G26030.1	3	*****MNCDRICELP	4.12	1.67	Cluster A	2.46707
AT2G41630.1	9	SDAYCTDCKKETELV	4.115	1.67	Cluster A	2.46407
AT2G44065.1	8	MSGLVALCRARASAS	4.109	1.67	Cluster A	2.46048
AT3G45285.1	9	SENMQRVCVSILTVM	4.109	1.67	Cluster A	2.46048
AT1G62410.1	5	***MANLCPFLSLQR	4.104	1.67	Cluster A	2.45749
AT3G21150.1	8	MVSFCELCGAEADLH	4.104	1.67	Cluster A	2.45749
AT3G44480.1	9	GSVMSLGCSKRKATN	4.104	1.67	Cluster A	2.45749
AT5G01700.2	5	***MGVCCSKGTGII	4.104	1.67	Cluster A	2.45749
AT5G06330.1	6	**MTSKDCGSHDSHS	4.104	1.67	Cluster A	2.45749
AT5G12180.1	5	***MGNCCSHGRDSA	4.104	1.67	Cluster A	2.45749
AT3G22650.1	4	****MASCERSLLPI	6.022	2.454	Cluster B	2.45395
AT1G33770.1	5	***MGCICSKGAAED	4.098	1.67	Cluster A	2.45389
AT3G47460.1	7	*MHIKEICLEGFKSY	4.098	1.67	Cluster A	2.45389
AT4G00710.1	5	***MGGQCSSLSCCR	4.098	1.67	Cluster A	2.45389
AT5G62410.1	7	*MHIKEICLEGFKSY	4.098	1.67	Cluster A	2.45389
AT5G56840.1	5	***MGRRCSHCGNVG	4.093	1.67	Cluster A	2.4509
AT2G17530.1	3	*****MSCSSSSGSE	6.011	2.454	Cluster B	2.44947
AT3G21110.1	4	****MAQCVRSTLNP	6.011	2.454	Cluster B	2.44947
AT3G50040.1	251	SLISELDCSDDVLAK	6.011	2.454	Cluster B	2.44947
AT4G35500.2	3	*****MSCSSSSGSE	6.011	2.454	Cluster B	2.44947
AT4G38900.1	7	*MGDTEKCNSDMIQR	6.011	2.454	Cluster B	2.44947
AT5G12323.1	2	******MCENNVNVK	6.011	2.454	Cluster B	2.44947
AT2G14510.1	12	NKFMLLACATFSIMS	4.087	1.67	Cluster A	2.44731
AT2G22450.1	8	MASLTLRCDSTHLLP	4.087	1.67	Cluster A	2.44731
AT3G26940.1	6	**MVSCLCFRPSRKT	4.087	1.67	Cluster A	2.44731
AT3G50651.1	10	PTDTMTSCIGSYVSK	6.005	2.454	Cluster B	2.44703
AT5G37260.1	11	QERCESLCSDELISS	6	2.454	Cluster B	2.44499
AT2G31170.1	12	VLNLFKSCRPFTPIR	4.082	1.67	Cluster A	2.44431
AT3G56230.1	6	**MDCSICTTMPSIL	4.082	1.67	Cluster A	2.44431
AT1G70570.2	12	LNPESSFCLSSISSS	5.995	2.454	Cluster B	2.44295
AT3G05730.1	9	AKTLNSICFTTLLLV	4.077	1.67	Cluster A	2.44132
AT5G47390.1	5	***MTRRCSHCNHNG	4.077	1.67	Cluster A	2.44132
AT5G14020.1	3	*****MGCAQSTIAV	5.973	2.454	Cluster B	2.43399
AT3G61510.1	6	**MSQGACENQLLSK	5.967	2.454	Cluster B	2.43154
AT1G06360.1	2	******MCDPIREDG	4.06	1.67	Cluster A	2.43114
AT1G19840.1	8	MAGSLVKCSKIRHIV	4.06	1.67	Cluster A	2.43114
AT4G30845.1	13	HSSFVSFCPNDNKLR	4.06	1.67	Cluster A	2.43114
AT5G22530.1	5	***MSTGCLSCFKVM	4.06	1.67	Cluster A	2.43114
AT5G14760.1	651	SSSSLIDC*******	5.962	2.454	Cluster B	2.4295
AT1G06350.1	2	******MCDPTRDDG	4.055	1.67	Cluster A	2.42814
AT1G14687.1	5	***MQSTCVYRECMR	4.055	1.67	Cluster A	2.42814
AT1G53080.1	7	*MQIHKLCIFVLFIS	4.055	1.67	Cluster A	2.42814
AT3G04732.1	2	******MCIGLYNLR	4.055	1.67	Cluster A	2.42814
AT5G18710.1	5	***MRALCLQGKDLE	4.055	1.67	Cluster A	2.42814
AT1G76850.1	1023	LLALTKQCSNELLQQ	5.951	2.454	Cluster B	2.42502
AT5G58060.2	11	TALLVLKCAPEASDP	5.951	2.454	Cluster B	2.42502
AT2G05910.1	10	AVVSKLYCSSMEEVM	4.049	1.67	Cluster A	2.42455
AT4G33200.1	4	****MRNCLPMELNL	4.049	1.67	Cluster A	2.42455
AT3G13390.1	10	GVKLLAACLYLAAAA	4.044	1.67	Cluster A	2.42156
AT4G01250.1	14	LHAVVRGCSAVSSSA	4.044	1.67	Cluster A	2.42156
AT1G64510.1	6	**MASSLCVSNSTIC	4.033	1.67	Cluster A	2.41497
AT4G11211.1	5	***MFTPCTHLTGLD	4.033	1.67	Cluster A	2.41497
AT4G13630.1	3	*****MRCQEVKSWT	4.033	1.67	Cluster A	2.41497
AT5G24960.1	9	EMIIISLCLATILAL	5.918	2.454	Cluster B	2.41157
AT3G23930.1	4	****MGGCTSKQERR	4.027	1.67	Cluster A	2.41138
AT5G26690.1	14	EIKVDIDCEKCKHAI	4.027	1.67	Cluster A	2.41138
AT1G33250.1	9	RLILTVMCSFIPYLY	4.022	1.67	Cluster A	2.40838
AT2G39910.1	8	MNFTKENCQFRKMLS	4.022	1.67	Cluster A	2.40838
AT3G04670.1	15	NRSAIESCHGVLNLL	4.022	1.67	Cluster A	2.40838
AT1G78970.2	562	VEREFVECTSSVIQA	5.902	2.454	Cluster B	2.40505
AT1G03320.1	5	***MNDGCCSKCQVK	4.016	1.67	Cluster A	2.40479
AT1G32415.1	10	ALCVKKVCGFLSKLS	4.016	1.67	Cluster A	2.40479
AT2G07180.1	4	****MGICFSAEDQH	4.016	1.67	Cluster A	2.40479
AT3G58060.1	6	**MEVNYCPETPLLS	4.016	1.67	Cluster A	2.40479
AT1G09130.3	4	****MASCLQASMNS	5.897	2.454	Cluster B	2.40302
AT2G34224.1	52	PRKRRSHCSNSV***	5.897	2.454	Cluster B	2.40302
AT4G03723.1	86	GVASVILC*******	5.897	2.454	Cluster B	2.40302
AT4G13310.1	9	EMILITLCLTTLLAL	5.897	2.454	Cluster B	2.40302
AT3G46120.1	10	LNHLTLVCSAIALLS	4.011	1.67	Cluster A	2.4018
AT4G34570.1	3	*****MRCLQNSAKT	5.886	2.454	Cluster B	2.39853
AT1G08730.1	5	***MVRECFTFLNIF	4.005	1.67	Cluster A	2.3982
AT1G24380.1	2	******MCISMFPKI	4.005	1.67	Cluster A	2.3982
AT3G02770.1	10	FVTTAEVCDANQEMI	4.005	1.67	Cluster A	2.3982
AT5G14650.1	8	MCRLTLKCLSLNFLL	4.005	1.67	Cluster A	2.3982
AT4G05200.1	4	****MSSCFKSSVSL	5.88	2.454	Cluster B	2.39609
AT2G40130.2	11	AVNVAKQCLTAEASY	4	1.67	Cluster A	2.39521
AT3G19250.1	4	****MPHCFTFKPAS	4	1.67	Cluster A	2.39521
AT5G42591.1	4	****MQCCFTISLVV	4	1.67	Cluster A	2.39521
AT1G60830.1	13	GTPTKIVCLTQVVTA	5.875	2.454	Cluster B	2.39405
AT3G13870.1	5	***MDAACSTQLIDG	5.875	2.454	Cluster B	2.39405
AT4G13290.1	9	EIILVTLCLTTLLAL	5.875	2.454	Cluster B	2.39405
ATCG00760.1	11	RASVRKICEKCRLIR	3.995	1.67	Cluster A	2.39222
AT2G31700.1	2	******MCQRSVDKT	5.864	2.454	Cluster B	2.38957
AT3G45140.1	3	*****MYCRESLSSL	5.864	2.454	Cluster B	2.38957
AT5G03970.1	3	*****MSCSARLKTN	5.864	2.454	Cluster B	2.38957
AT1G09920.1	12	TGEITIVCNHCDRDI	3.989	1.67	Cluster A	2.38862
AT3G54030.1	5	***MGARCSKFSFCL	3.984	1.67	Cluster A	2.38563
AT5G16450.1	10	FVTTAEVCDANQELI	3.984	1.67	Cluster A	2.38563
AT1G08550.1	7	*MAVATHCFTSPCHD	3.978	1.67	Cluster A	2.38204
AT3G07150.1	14	RRKIKLFCPSVSKIV	3.978	1.67	Cluster A	2.38204
AT2G34370.1	6	**MVRLVCSRILKFP	3.973	1.67	Cluster A	2.37904
AT3G09032.1	6	**MSRRACKRVSFNP	3.973	1.67	Cluster A	2.37904
AT3G54970.1	4	****MSNCRFLYHNG	3.973	1.67	Cluster A	2.37904
AT1G77580.2	511	ELKSEVKCNREVEST	5.837	2.454	Cluster B	2.37857
AT5G07300.1	4	****MGSCWSDGSYA	3.967	1.67	Cluster A	2.37545
AT5G19470.1	9	ASAFCSLCPTPTSLF	3.967	1.67	Cluster A	2.37545
AT5G60480.1	8	MVVLYNECLKNHAVS	3.967	1.67	Cluster A	2.37545
AT1G68210.1	9	AGCLVPECADDISIL	3.962	1.67	Cluster A	2.37246
AT5G04870.1	5	***MGNTCVGPSRNG	3.962	1.67	Cluster A	2.37246
AT1G72480.1	10	LHLLLLLCLSSSLKV	5.815	2.454	Cluster B	2.3696
AT1G36756.1	3	*****MVCFQVQNKF	3.956	1.67	Cluster A	2.36886
AT3G12200.2	8	MQMEANDCQEEHKFT	3.956	1.67	Cluster A	2.36886
AT4G23840.1	14	RLCLKEACKSGDAVE	3.956	1.67	Cluster A	2.36886
AT5G47770.1	7	*MSVSCCCRNLGKTI	3.956	1.67	Cluster A	2.36886
AT2G24280.1	4	****MSACLCLVFLF	3.951	1.67	Cluster A	2.36587
AT2G34450.2	15	SGPLSPSCSGGSSRN	3.951	1.67	Cluster A	2.36587
AT3G05920.1	14	EIKVDINCGKCNSAI	3.951	1.67	Cluster A	2.36587
AT1G09150.1	6	**MFKKFCLEEISSQ	5.799	2.454	Cluster B	2.36308
AT1G69470.1	12	INELLRYCEENYIER	3.945	1.67	Cluster A	2.36228
AT2G39790.1	18	ASKLASACGQARSIS	3.945	1.67	Cluster A	2.36228
AT3G48600.2	11	ISKILGGCRTLMAKA	3.945	1.67	Cluster A	2.36228
AT3G13450.1	10	AALVRRFCRGSSFPV	3.94	1.67	Cluster A	2.35928
AT3G16610.1	9	FLSLLETCIRSRNLV	3.94	1.67	Cluster A	2.35928
AT2G05810.1	452	NKRAVADCLSSLIRL	5.788	2.454	Cluster B	2.3586
AT5G10460.1	3	*****MFCSSQLSQP	5.788	2.454	Cluster B	2.3586
AT5G26930.1	9	DPRKLLSCSSSYVSV	5.788	2.454	Cluster B	2.3586
AT5G39720.1	2	******MCSSDSLQL	5.788	2.454	Cluster B	2.3586
AT5G54390.1	351	LDRGIIACSGQVLHE	5.788	2.454	Cluster B	2.3586
AT4G23880.1	8	MMDSLAKCFNRLQER	5.783	2.454	Cluster B	2.35656
AT2G07787.1	5	***MFKLCQKPFAER	3.934	1.67	Cluster A	2.35569
AT5G17220.1	13	YGQVTAACPQRVLLC	3.934	1.67	Cluster A	2.35569
AT5G18570.1	8	MASISINCFFTPQAL	3.934	1.67	Cluster A	2.35569
AT5G63340.1	6	**MLLCLCSKNLADI	3.934	1.67	Cluster A	2.35569
AT3G28790.1	530	TKTSMASCQQEVMQS	5.777	2.454	Cluster B	2.35412
AT5G26110.1	3	*****MDCEENVRDE	5.777	2.454	Cluster B	2.35412
AT2G30590.1	15	NRAAVESCHRVLNLL	3.929	1.67	Cluster A	2.35269
AT2G32540.1	12	SSPLPPLCERISHKS	3.929	1.67	Cluster A	2.35269
AT5G53870.1	9	SAIMKSLCFSFLILA	3.923	1.67	Cluster A	2.3491
AT3G26539.1	4	****MVECRSYIVAS	5.761	2.454	Cluster B	2.3476
AT1G48175.1	6	**MEEDHCEDSHNYM	3.918	1.67	Cluster A	2.34611
AT2G23660.1	6	**MASTPCAACKLLR	3.918	1.67	Cluster A	2.34611
AT3G07650.1	8	MGYMCDFCGEQRSMV	3.918	1.67	Cluster A	2.34611
AT4G03410.2	5	***MAALCCCPTTII	3.918	1.67	Cluster A	2.34611
AT4G29750.1	4	****MALCQFPLNLH	3.918	1.67	Cluster A	2.34611
AT5G24080.1	6	**MCLSDCKCVASVY	3.918	1.67	Cluster A	2.34611
AT5G48250.1	8	MGYMCDFCGEQRSMV	3.918	1.67	Cluster A	2.34611
AT1G57700.1	5	***MGCICSKGVRTN	3.913	1.67	Cluster A	2.34311
AT2G32530.1	12	SSSLPPLCEKISYKN	3.913	1.67	Cluster A	2.34311
AT4G03150.1	6	**MSSWVCSSVTRNV	3.913	1.67	Cluster A	2.34311
AT4G35780.1	11	KEETEESCGSRAVVA	3.913	1.67	Cluster A	2.34311
AT5G48630.2	8	MFLIDSFCGFYFHSK	3.913	1.67	Cluster A	2.34311
AT1G74210.1	6	**MILTRCLPLIWLS	3.907	1.67	Cluster A	2.33952
AT3G01210.1	4	****MYPCGYVAQVT	3.907	1.67	Cluster A	2.33952
AT3G08760.1	5	***MVLGCFPLKSKK	3.907	1.67	Cluster A	2.33952
AT2G39120.1	15	AKTVASSCTNLTQKR	3.902	1.67	Cluster A	2.33653
AT5G08310.1	10	FSRIALLCQRFSRQQ	3.902	1.67	Cluster A	2.33653
AT5G47229.1	4	****MIWCKREHHLV	3.902	1.67	Cluster A	2.33653
AT5G55720.1	5	***MSIVCTFFLFLL	3.902	1.67	Cluster A	2.33653
AT5G45428.1	10	QDYICSGCYQYRVFS	3.896	1.67	Cluster A	2.33293
AT2G46700.1	4	****MGQCYGKVNQS	5.723	2.454	Cluster B	2.33211
AT2G46470.1	4	****MATCLRGITKR	5.712	2.454	Cluster B	2.32763
AT3G13790.1	6	**MTKEVCSNIGLWL	3.885	1.67	Cluster A	2.32635
AT4G29020.1	5	***MAVRCLAVFLVA	3.885	1.67	Cluster A	2.32635
AT2G46670.1	5	***MYLTCRFEESKS	3.88	1.67	Cluster A	2.32335
AT3G01170.1	11	LHSSISVCNSVDPMI	3.88	1.67	Cluster A	2.32335
AT3G01460.1	1795	EKLCRCECLESILPS	5.696	2.454	Cluster B	2.32111
AT4G30930.1	6	**MASLRCFRELSRR	5.696	2.454	Cluster B	2.32111
AT5G01370.1	11	RANPKTGCLTAVVRR	5.696	2.454	Cluster B	2.32111
AT5G47840.1	4	****MTGCVNSISPP	5.696	2.454	Cluster B	2.32111
AT5G22440.1	20	ISSIITHCKETKPRN	3.874	1.67	Cluster A	2.31976
AT1G08650.1	3	*****MTCSQTLGNN	5.69	2.454	Cluster B	2.31866
AT5G11930.1	10	TMRGLRNCSNDAVTL	5.69	2.454	Cluster B	2.31866
AT1G24140.1	5	***MVRICVFMVFLL	3.869	1.67	Cluster A	2.31677
AT2G26270.1	6	**MYSFGCSDILFLI	3.869	1.67	Cluster A	2.31677
AT3G04020.1	16	LSALAEKCKTVIVSN	3.869	1.67	Cluster A	2.31677
AT5G15940.1	12	KEVLCFVCSSEFWRM	3.869	1.67	Cluster A	2.31677
AT1G26930.1	421	YNCAVMSC*******	5.679	2.454	Cluster B	2.31418
AT2G43465.1	7	*MIKIRDCLDEMVKF	5.679	2.454	Cluster B	2.31418
AT4G33495.1	298	LEKRSVACIHELLSL	5.679	2.454	Cluster B	2.31418
AT3G02290.1	7	*MGCVSSCFRVEDID	3.863	1.67	Cluster A	2.31317
AT4G00335.1	5	***MGGCCSSSRKSH	3.858	1.67	Cluster A	2.31018
AT5G16740.1	6	**MVCVACVEENKGC	3.858	1.67	Cluster A	2.31018
AT3G57530.1	5	***MGNCCGTAGSLA	3.852	1.67	Cluster A	2.30659
AT4G37460.1	17	RFELAKHCSSRNWSK	3.847	1.67	Cluster A	2.30359
AT4G38420.1	2	******MCWWLNGAV	3.847	1.67	Cluster A	2.30359
AT5G61900.1	5	***MGNCCSDVASGA	3.847	1.67	Cluster A	2.30359
AT5G63340.1	4	****MLLCLCSKNLA	3.847	1.67	Cluster A	2.30359
AT1G79000.2	788	VDVETESCKSSVVSV	5.652	2.454	Cluster B	2.30318
AT1G03170.1	6	**MSLVVCQPQINES	5.647	2.454	Cluster B	2.30114
AT1G72890.2	10	TIFKKLSCFKKKVKS	5.647	2.454	Cluster B	2.30114
AT2G01818.1	183	SLEEKKSCTSSLTDV	5.647	2.454	Cluster B	2.30114
AT1G50020.1	12	SLEIVKLCGSPVSFP	3.842	1.67	Cluster A	2.3006
AT3G07910.1	6	**MAKNSCLAKITAG	5.641	2.454	Cluster B	2.2987
AT4G01460.1	196	SSSSSLACTNSSISS	5.641	2.454	Cluster B	2.2987
AT1G04880.1	6	**MASSSCLKQGSVP	3.836	1.67	Cluster A	2.29701
AT1G52565.1	7	*MTCILSCSHGVVIA	5.636	2.454	Cluster B	2.29666
AT1G67730.1	4	****MEICTYFKSQP	3.831	1.67	Cluster A	2.29401
AT2G32610.1	12	SFSLPPLCERISYTN	3.831	1.67	Cluster A	2.29401
AT3G06010.1	10	AQQLQERCGGTSQED	3.831	1.67	Cluster A	2.29401
AT3G21710.2	7	*MMDTFSCNSYEQNH	3.831	1.67	Cluster A	2.29401
AT5G11450.1	5	***MALLCPSLPSPN	3.831	1.67	Cluster A	2.29401
AT1G30880.1	7	*MAKSMRCKRVKRLR	3.825	1.67	Cluster A	2.29042
AT1G58300.1	10	TSRLNASCRFPASRR	3.825	1.67	Cluster A	2.29042
AT1G77800.1	6	**MNVDQCQWRKKMM	3.825	1.67	Cluster A	2.29042
AT5G20180.1	11	RSSVKKMCEFCKTVK	3.825	1.67	Cluster A	2.29042
AT3G55010.1	12	ILQSSSSCYSSLYAV	5.62	2.454	Cluster B	2.29014
AT3G49740.1	6	**MRKALCLTESLSA	5.614	2.454	Cluster B	2.28769
AT5G43290.1	12	GYQWARRCGNNAVED	5.614	2.454	Cluster B	2.28769
AT2G30395.1	18	KSKLSKSCNRFVSLF	3.82	1.67	Cluster A	2.28743
AT3G26070.1	6	**MALPSCLKTGALM	3.82	1.67	Cluster A	2.28743
AT5G06230.1	10	HHQLFSLCSFSYIFK	3.82	1.67	Cluster A	2.28743
AT3G25680.1	463	KEKAAIDCQKQLLNS	5.609	2.454	Cluster B	2.28566
AT4G22750.2	9	AWNVFKFCTALRALG	3.814	1.67	Cluster A	2.28383
AT1G05490.1	3	*****MECIGKRVKS	5.603	2.454	Cluster B	2.28321
AT1G16710.1	794	VVPKTESCKSSIVST	5.598	2.454	Cluster B	2.28117
AT1G55475.1	4	****MINCLKDSIHV	5.598	2.454	Cluster B	2.28117
AT1G68880.1	97	ELSQARECYEKVIEE	5.598	2.454	Cluster B	2.28117
AT2G26620.1	3	*****MACIAFVLKA	5.598	2.454	Cluster B	2.28117
AT3G01310.1	27	VMEKKVKCGSEVFSA	5.598	2.454	Cluster B	2.28117
AT3G45940.1	4	****MASCLSLLVAI	5.598	2.454	Cluster B	2.28117
AT3G57810.2	11	CYSPITTCSRNAISI	5.598	2.454	Cluster B	2.28117
AT2G41860.1	5	***MGNCCGTAGSLI	3.809	1.67	Cluster A	2.28084
AT4G34070.1	9	NLVVSSSCLPPFIFC	3.809	1.67	Cluster A	2.28084
AT5G06730.1	10	VTSSSSTCDGFFIIS	3.809	1.67	Cluster A	2.28084
AT5G50500.1	10	TSFLTFQCTTTVRVV	3.809	1.67	Cluster A	2.28084
AT5G60100.2	2	******MCFNNIETG	5.592	2.454	Cluster B	2.27873
AT1G21060.1	5	***MMGLCSPSPSSH	3.803	1.67	Cluster A	2.27725
AT2G42090.1	6	**MKPIVCDKGHGMV	3.803	1.67	Cluster A	2.27725
AT5G48545.1	10	ARRLAILCSHLNPPG	3.803	1.67	Cluster A	2.27725
AT1G27470.1	6	**MFEYRCSSIDWKP	3.798	1.67	Cluster A	2.27425
AT2G18130.1	10	LSHLALVCAAIAFSS	3.798	1.67	Cluster A	2.27425
AT4G15250.1	5	***MEARCDFCGTEK	3.798	1.67	Cluster A	2.27425
AT4G16845.1	6	**MCRQNCRAKSSPE	3.798	1.67	Cluster A	2.27425
AT4G18780.1	12	RSPICNTCGEEIGVK	3.798	1.67	Cluster A	2.27425
AT5G26880.1	5	***MESCCRSVIASR	3.798	1.67	Cluster A	2.27425
AT1G30010.1	245	DVDVVMNCLQKVVKD	5.576	2.454	Cluster B	2.27221
AT3G56780.1	6	**MTKKVCSCINELP	3.792	1.67	Cluster A	2.27066
AT3G06950.1	3	*****MSCVTPALPP	5.571	2.454	Cluster B	2.27017
AT2G47150.1	116	GTRGSIVCTTSVTSE	5.565	2.454	Cluster B	2.26773
AT4G27300.1	133	NPLLKISCSGNLISS	5.565	2.454	Cluster B	2.26773
AT1G51090.1	16	KLKVDLNCSKCYKKV	3.787	1.67	Cluster A	2.26766
AT2G42750.1	9	AQILSPVCTDLLKFQ	3.787	1.67	Cluster A	2.26766
AT3G05727.1	9	AKTFSSICFTTLLLV	3.787	1.67	Cluster A	2.26766
AT4G08270.1	13	KCDEAAECSNPQPLS	3.787	1.67	Cluster A	2.26766
AT3G54360.1	7	*MTTTSVCPFSKAAR	3.781	1.67	Cluster A	2.26407
AT1G68420.1	43	GVEEAMNCSEAVVKD	5.554	2.454	Cluster B	2.26324
AT3G14460.1	9	ANSYLSSCANVMVER	5.554	2.454	Cluster B	2.26324
AT2G47140.1	141	GIRGSIVCTTSVAAE	5.549	2.454	Cluster B	2.26121
AT3G18500.3	3	*****MRCVNRVDCS	5.549	2.454	Cluster B	2.26121
AT4G36690.1	475	AVATTVVCLTQVVTE	5.549	2.454	Cluster B	2.26121
AT1G29900.1	5	***MRNHCLELSSNC	3.776	1.67	Cluster A	2.26108
AT3G19850.1	4	****MSLCCDLQINL	3.776	1.67	Cluster A	2.26108
AT2G22030.1	37	PYDVVLNCLARVSRR	5.543	2.454	Cluster B	2.25876
AT1G59453.1	13	STALDEICSQGNTGI	3.77	1.67	Cluster A	2.25749
AT4G02489.1	5	***MLSPCAGFKGSG	3.77	1.67	Cluster A	2.25749
AT5G05240.1	11	HDAVSGGCSPIPRSD	3.77	1.67	Cluster A	2.25749
AT1G80110.1	8	MNNLPEDCIAKILSL	5.533	2.454	Cluster B	2.25469
AT2G07815.1	5	***MVSECLFRNRRL	3.765	1.67	Cluster A	2.25449
AT4G38560.2	9	SGIVHHDCPNSGNPY	3.765	1.67	Cluster A	2.25449
AT5G12480.1	5	***MGNCCGNPSSAT	3.765	1.67	Cluster A	2.25449
AT5G37050.1	9	AVFMCCICSAPRFLC	3.765	1.67	Cluster A	2.25449
AT2G37870.1	4	****MKCCKFVAVAL	3.76	1.67	Cluster A	2.2515
AT1G56240.1	8	MMMLPEACVANILAF	5.522	2.454	Cluster B	2.2502
AT1G12220.1	4	****MGGCFSVSLPC	3.754	1.67	Cluster A	2.2479
AT4G27190.1	3	*****MECCAPVIGE	5.516	2.454	Cluster B	2.24776
AT3G61200.1	114	AERVAMACVKTVVSE	5.511	2.454	Cluster B	2.24572
AT4G39955.1	4	****MASCFSYVSSR	5.511	2.454	Cluster B	2.24572
AT5G21940.1	3	*****MDCVESYLSG	5.511	2.454	Cluster B	2.24572
AT3G52310.1	4	****MEPCATIDSSR	3.749	1.67	Cluster A	2.24491
AT4G23520.1	8	MGFVRPVCMTILFLL	3.749	1.67	Cluster A	2.24491
AT1G69720.1	10	TTRLNPSCHFPASTR	3.743	1.67	Cluster A	2.24132
AT2G20960.1	12	SGKVVPGCSNAGNPF	3.743	1.67	Cluster A	2.24132
AT2G28880.1	8	MNMNFSFCSTSSELS	3.743	1.67	Cluster A	2.24132
AT5G26570.1	8	MESIGSHCCSSPFTF	3.743	1.67	Cluster A	2.24132
AT5G40390.1	5	***MASPCLTKSDSG	3.743	1.67	Cluster A	2.24132
AT5G61410.1	9	STSAASLCCSSTQVN	3.743	1.67	Cluster A	2.24132
AT1G15340.1	384	GAAASVSC*******	5.5	2.454	Cluster B	2.24124
AT1G58230.1	1495	LIRETVSCGKSILAT	5.5	2.454	Cluster B	2.24124
AT3G13400.1	12	RLLTVLVCLASTVAL	5.5	2.454	Cluster B	2.24124
AT4G10910.1	4	****MGNCSQRAVSD	5.495	2.454	Cluster B	2.2392
AT3G21680.1	4	****MGNCLRHDNGV	3.738	1.67	Cluster A	2.23832
AT5G66870.1	8	MASSSSPCAACKFLR	3.738	1.67	Cluster A	2.23832
AT2G34090.2	5	***MAEICYFGGLVH	3.732	1.67	Cluster A	2.23473
AT3G29636.1	5	***MESMCYFLYEKD	3.732	1.67	Cluster A	2.23473
AT3G57370.1	9	TMKWGHSCRRCKQIN	3.732	1.67	Cluster A	2.23473
AT5G18360.1	12	SSLSLQSCNWRHHVF	3.732	1.67	Cluster A	2.23473
AT3G31401.1	10	RGIARVACSGNITLS	5.484	2.454	Cluster B	2.23472
AT1G71260.1	14	SLLSRSLCDQSKSLF	3.727	1.67	Cluster A	2.23174
AT3G17930.1	12	PFGVSNLCRNQEVLS	3.727	1.67	Cluster A	2.23174
AT1G09710.2	405	NSVAAAACMGDVLTA	5.473	2.454	Cluster B	2.23024
AT2G47130.1	141	GTRGSIVCTTSVASE	5.473	2.454	Cluster B	2.23024
AT1G12280.1	11	CLTLSFSCDEVVNQI	3.721	1.67	Cluster A	2.22814
AT3G42050.1	178	GVPIAISCLSSLLKE	5.467	2.454	Cluster B	2.22779
AT3G48195.1	573	RTVLIQDCLNSVLQS	5.467	2.454	Cluster B	2.22779
AT5G06080.1	8	MASHGSSCGACKFLR	3.716	1.67	Cluster A	2.22515
AT5G19360.1	5	***MGNCCSHGRDSD	3.716	1.67	Cluster A	2.22515
AT1G53000.1	4	****MSVCSSSSSSQ	5.457	2.454	Cluster B	2.22372
AT2G39930.1	6	**MDAIKCSSSFLHH	5.457	2.454	Cluster B	2.22372
AT3G56600.1	3	*****MNCMAVALDP	5.457	2.454	Cluster B	2.22372
AT1G27400.1	15	PDNITKSCKARGADL	3.71	1.67	Cluster A	2.22156
AT2G19893.1	5	***MAKPCAAFLVFL	3.71	1.67	Cluster A	2.22156
AT2G41470.1	5	***MCNYCEFSSNRY	3.71	1.67	Cluster A	2.22156
AT4G33800.1	8	MLGSSSGCESGWTLY	3.71	1.67	Cluster A	2.22156
AT1G09155.1	7	*MMLPEACVATILSF	5.451	2.454	Cluster B	2.22127
AT1G16150.1	10	KETQNLQCIPLVISV	5.451	2.454	Cluster B	2.22127
AT4G14147.2	11	SLRLYLACIKNTLEA	5.451	2.454	Cluster B	2.22127
AT4G21630.1	4	****MENCLSTLVFL	5.451	2.454	Cluster B	2.22127
AT4G19870.1	41	PDEIVENCLARISRS	5.446	2.454	Cluster B	2.21923
AT5G38510.1	12	PLHHEVPCKGEVLFD	5.446	2.454	Cluster B	2.21923
AT5G19830.1	9	LSRLSRRCYCTSSVH	3.705	1.67	Cluster A	2.21856
AT1G20000.1	67	DERAVKKCKTSVVAE	5.44	2.454	Cluster B	2.21679
AT1G60770.1	391	DMARALECMSKAVSI	5.44	2.454	Cluster B	2.21679
AT1G70910.1	9	SEIEELVCIEASVTR	5.44	2.454	Cluster B	2.21679
AT1G35375.1	5	***MADWCVQSTIVK	3.699	1.67	Cluster A	2.21497
AT4G39470.1	10	SIGVTALCSPAKFHH	3.699	1.67	Cluster A	2.21497
AT5G51545.1	9	ALQIHSPCSFSTRPY	3.699	1.67	Cluster A	2.21497
AT3G55060.1	125	SSGSSSSCSSNVSSK	5.429	2.454	Cluster B	2.21231
AT5G17380.1	148	DVREIPDCVSRVLDR	5.429	2.454	Cluster B	2.21231
AT5G49750.1	3	*****MICSNSTLCK	5.429	2.454	Cluster B	2.21231
AT1G51840.1	5	***MERHCVFVTIFV	3.694	1.67	Cluster A	2.21198
AT4G15960.1	5	***MFFLCRKLSLSR	3.694	1.67	Cluster A	2.21198
AT5G24950.1	9	EIIIISLCLATILAF	5.424	2.454	Cluster B	2.21027
AT1G04850.1	8	MAGVSLKCGDCGTLL	3.689	1.67	Cluster A	2.20898
AT1G55730.1	3	*****MGCCKVPALI	3.689	1.67	Cluster A	2.20898
AT5G04070.1	12	KEALRFICSSNFWRM	3.689	1.67	Cluster A	2.20898
AT1G14270.1	2	******MCGSSLRTT	5.418	2.454	Cluster B	2.20782
AT3G51750.1	13	PEAEKLMCPKEVVEK	5.418	2.454	Cluster B	2.20782
AT1G56250.1	8	MMMLPEACIANILAF	5.413	2.454	Cluster B	2.20579
AT3G27510.1	12	ISFVCDACGTKGDRS	3.683	1.67	Cluster A	2.20539
AT3G28530.1	2	******MCRDLWNWA	3.683	1.67	Cluster A	2.20539
AT4G19500.1	6	**MAASFCGSRRYDV	3.683	1.67	Cluster A	2.20539
AT5G54440.1	15	FQTIKNSCDRLVAAV	3.683	1.67	Cluster A	2.20539
AT3G53900.2	11	SIGNAFRCSSDTLRF	5.408	2.454	Cluster B	2.20375
AT3G44760.1	8	MKKLGLTCRWIASDA	3.678	1.67	Cluster A	2.2024
AT5G22545.1	2	******MCRGCPSCL	3.678	1.67	Cluster A	2.2024
AT4G02350.1	169	NFYMALKCVDSIESD	5.402	2.454	Cluster B	2.2013
AT4G20240.1	9	EMILISLCLTTLLAF	5.402	2.454	Cluster B	2.2013
AT1G21780.1	150	STQTTLKCLSRMLEE	5.397	2.454	Cluster B	2.19927
AT2G02061.1	41	TSVVIPPCSGNVLRA	5.397	2.454	Cluster B	2.19927
AT2G39330.1	90	NYRGVALCATEVITN	5.397	2.454	Cluster B	2.19927
AT5G16130.1	19	KNAEPTECEEQVAQA	5.397	2.454	Cluster B	2.19927
AT1G06923.1	18	KSKLSKSCNRFISFF	3.672	1.67	Cluster A	2.1988
AT1G63860.1	10	LLASSSSCNYKYIVF	3.672	1.67	Cluster A	2.1988
AT1G65000.1	13	MEKLCQRCKQSYTDL	3.672	1.67	Cluster A	2.1988
AT3G15190.1	7	*MATIVQCLSSCATL	5.391	2.454	Cluster B	2.19682
AT3G48346.1	2	******MCANQFLTR	5.391	2.454	Cluster B	2.19682
AT5G49800.1	29	VRFASESCIQELLSS	5.391	2.454	Cluster B	2.19682
AT1G70510.1	5	***MDRMCGFRSTED	3.667	1.67	Cluster A	2.19581
AT5G27700.1	17	ELYIPRKCSATNRLI	3.667	1.67	Cluster A	2.19581
AT5G66500.1	4	****MFACLRIGRFI	3.667	1.67	Cluster A	2.19581
AT2G47120.1	141	GTRGSIVCTTSVSAE	5.386	2.454	Cluster B	2.19478
AT2G47940.1	8	MAASVANCCFSVLNA	5.386	2.454	Cluster B	2.19478
AT1G47550.2	15	DEELRRACEAAIEGT	3.661	1.67	Cluster A	2.19222
AT1G47560.1	15	DEELRRACEAAIEGT	3.661	1.67	Cluster A	2.19222
AT1G47940.1	5	***MDDDCMKWKSDR	3.661	1.67	Cluster A	2.19222
AT1G27750.1	3	*****MACAEQPIKK	5.375	2.454	Cluster B	2.1903
AT1G34650.1	92	VENMKIRCVNEAMEK	5.375	2.454	Cluster B	2.1903
AT5G35510.1	3	*****MTCTTEIDIL	5.375	2.454	Cluster B	2.1903
AT3G53700.1	6	**MAFSSCLKFYPFS	3.656	1.67	Cluster A	2.18922
AT4G37925.1	10	AAFSYTACTKLSLLH	3.656	1.67	Cluster A	2.18922
AT2G05185.1	2	******MCKSQIFPI	5.37	2.454	Cluster B	2.18826
AT3G08530.1	472	LAEDKLECSEELGDL	5.37	2.454	Cluster B	2.18826
AT3G11130.1	472	LAEDKLECSEELGDL	5.37	2.454	Cluster B	2.18826
AT5G22608.2	2	******MCKSQIFPI	5.37	2.454	Cluster B	2.18826
AT1G08120.1	7	*MKNRMDCEENVGNE	5.364	2.454	Cluster B	2.18582
AT2G23050.1	167	SEELVKRCLGSIAST	5.364	2.454	Cluster B	2.18582
AT3G59700.1	9	SRELIILCQPILVLF	3.65	1.67	Cluster A	2.18563
AT5G52830.1	15	LFAVVRSCSSSVSTT	3.65	1.67	Cluster A	2.18563
AT1G28550.1	57	FATRSIQCDDKIVKA	5.359	2.454	Cluster B	2.18378
AT1G76320.1	611	TIKHPARCEEAAIQA	5.359	2.454	Cluster B	2.18378
AT2G17890.1	4	****MGLCFSSAAKS	5.359	2.454	Cluster B	2.18378
AT1G18370.1	856	NATPARNCDESVVSL	5.353	2.454	Cluster B	2.18134
AT2G04235.1	744	NNPFKVHCETEVISA	5.353	2.454	Cluster B	2.18134
AT4G37510.1	16	SSSLLRICSSSAPEI	3.639	1.67	Cluster A	2.17904
AT5G14780.1	14	AKATIRACSSSSSSG	3.639	1.67	Cluster A	2.17904
AT5G66050.1	8	MPGVAFSCVPASDLG	3.639	1.67	Cluster A	2.17904
AT1G14370.1	4	****MGNCLDSSAKV	5.342	2.454	Cluster B	2.17685
AT1G38065.1	5	***MPKPCPNSTVSS	5.342	2.454	Cluster B	2.17685
AT2G02800.1	4	****MGNCLDSSAKV	5.342	2.454	Cluster B	2.17685
AT1G22030.1	5	***MDPSCANSVNGF	3.634	1.67	Cluster A	2.17605
AT1G66170.1	9	PVPIIETCRKRKRKP	3.634	1.67	Cluster A	2.17605
AT2G21400.1	9	MMIMGRKCEDCGNQA	3.634	1.67	Cluster A	2.17605
AT2G12461.1	8	MVLILTVCLSQISLR	5.337	2.454	Cluster B	2.17482
AT5G50770.1	267	PVESAERCAKAIMRS	5.337	2.454	Cluster B	2.17482
AT3G17730.1	209	EVGVSSACVEEVVDD	5.332	2.454	Cluster B	2.17278
AT2G17090.1	4	****MGCCYSLSSTV	3.628	1.67	Cluster A	2.17246
AT4G22400.1	10	SSHLSQICFSCRDPL	3.628	1.67	Cluster A	2.17246
AT5G55700.1	11	TGVIGCGCRGVTGGN	3.628	1.67	Cluster A	2.17246
AT1G10780.1	349	ETGFTIPCLEEVVIT	5.326	2.454	Cluster B	2.17033
AT4G08430.1	286	GLEKKVTCLEASVKT	5.326	2.454	Cluster B	2.17033
AT5G28235.1	122	GLEKKVTCLEASVKT	5.326	2.454	Cluster B	2.17033
AT5G28810.1	364	GLQKKVTCLEASVKT	5.326	2.454	Cluster B	2.17033
AT1G59540.1	5	***MEKICVAVRVRP	3.623	1.67	Cluster A	2.16946
AT3G12955.1	14	LMMMLRRCKSVSTQL	3.623	1.67	Cluster A	2.16946
AT3G27420.1	9	PKRTAEACPSSEIQR	3.623	1.67	Cluster A	2.16946
AT5G13290.2	10	QRRRRNGCSSSNTIS	3.623	1.67	Cluster A	2.16946
AT5G43950.1	4	****MFGCKCLYWNN	3.623	1.67	Cluster A	2.16946
AT1G21380.1	8	MANNAAACAERATND	5.321	2.454	Cluster B	2.1683
AT1G76970.1	8	MANDAAACAERATND	5.321	2.454	Cluster B	2.1683
AT3G56380.1	12	CGSGSDSCLSSMEEE	5.321	2.454	Cluster B	2.1683
AT3G57920.1	6	**MELLMCSGQAESG	5.321	2.454	Cluster B	2.1683
AT4G38650.1	121	ADNATLNCVGSVTAK	5.321	2.454	Cluster B	2.1683
AT5G43540.1	3	*****MECERSSSST	5.321	2.454	Cluster B	2.1683
AT4G29310.1	4	****MDPCPFVRLTI	3.617	1.67	Cluster A	2.16587
AT5G61120.1	15	KRSICETCGHQGWKN	3.617	1.67	Cluster A	2.16587
AT1G76220.1	3	*****MACTSSSGAH	5.315	2.454	Cluster B	2.16585
AT3G47550.3	8	MADHLSLCTDRLITS	5.315	2.454	Cluster B	2.16585
AT3G63460.1	3	*****MACIKGVGRS	5.315	2.454	Cluster B	2.16585
AT1G50610.1	12	EDPFTLACNTALKKN	5.31	2.454	Cluster B	2.16381
AT2G43500.1	793	GMDPTIRCSGSIVEP	5.31	2.454	Cluster B	2.16381
AT4G00760.1	5	***MIRKCGYKVVAT	5.31	2.454	Cluster B	2.16381
AT5G57460.1	3	*****MSCLALALQP	5.31	2.454	Cluster B	2.16381
AT1G34065.1	9	TKALSGFCCSLSLST	3.612	1.67	Cluster A	2.16287
AT1G53280.1	7	*MASSSLCHRYFNKI	3.612	1.67	Cluster A	2.16287
AT4G33465.1	5	***MGMWCTTLFMVS	3.612	1.67	Cluster A	2.16287
AT5G03210.1	8	MCFFDNRCDQNLTVV	3.612	1.67	Cluster A	2.16287
AT1G32470.1	34	PAFSISRCFSSVLEG	5.304	2.454	Cluster B	2.16137
AT2G31290.1	57	LKNIILRCPNQVASI	5.304	2.454	Cluster B	2.16137
AT3G59210.1	4	****MDDCSKDIINC	5.304	2.454	Cluster B	2.16137
AT5G24560.1	10	FLDLPEECIATMISF	5.304	2.454	Cluster B	2.16137
AT2G23390.1	8	MAVVLSYCKPSPPLR	3.607	1.67	Cluster A	2.15988
AT3G51990.1	6	**MGYLSCKAGSAVA	3.607	1.67	Cluster A	2.15988
AT4G09440.1	11	LQTLLISCLKQERIS	3.607	1.67	Cluster A	2.15988
AT3G61770.1	12	TSNPSFACFSKTISH	5.299	2.454	Cluster B	2.15933
AT5G02420.1	6	**MAEICCVKEIQEE	5.299	2.454	Cluster B	2.15933
AT5G16600.1	234	SSSSTSSCISSVVPG	5.299	2.454	Cluster B	2.15933
AT2G15340.1	19	LLVIAIACLSSSLAE	5.293	2.454	Cluster B	2.15689
AT3G16970.1	2	******MCVSVTISR	5.293	2.454	Cluster B	2.15689
AT4G08690.2	129	QIRYLVYCMENAVQN	5.293	2.454	Cluster B	2.15689
AT2G31810.1	19	IRCLRSACSDSSPAL	3.601	1.67	Cluster A	2.15629
AT4G37000.1	6	**MAMIFCNTLYSSS	3.601	1.67	Cluster A	2.15629
AT5G03995.1	9	VEDIFTRCLSENVLH	3.601	1.67	Cluster A	2.15629
AT5G41250.1	17	SKTIEDSCIHLCSVF	3.601	1.67	Cluster A	2.15629
AT3G12970.1	5	***MASGCVKNVGTS	5.288	2.454	Cluster B	2.15485
AT3G49050.1	5	***MSILCGCCPLLE	3.596	1.67	Cluster A	2.15329
AT3G61490.1	7	*MKNILACIVTIITL	5.283	2.454	Cluster B	2.15281
AT5G54180.1	9	VILSLVSCSFSVFSP	5.283	2.454	Cluster B	2.15281
AT1G79680.1	5	***MSSNCSCSLLSL	5.277	2.454	Cluster B	2.15037
AT5G37530.1	191	KPDFVLDCIDNIDTK	5.277	2.454	Cluster B	2.15037
AT2G47940.1	9	AASVANCCFSVLNAS	3.59	1.67	Cluster A	2.1497
AT3G47130.1	4	****MKLCLRLLCIH	3.59	1.67	Cluster A	2.1497
ATMG01330.1	6	**MLPAGCWNDTSRD	3.59	1.67	Cluster A	2.1497
AT5G06590.1	16	SKSLGGFCNHLQSSC	3.585	1.67	Cluster A	2.14671
AT5G45870.1	10	TSQEQHVCGSTVVQT	5.266	2.454	Cluster B	2.14588
AT3G62400.2	12	KLELSMICLREVRSV	5.261	2.454	Cluster B	2.14385
AT1G78200.1	5	***MPKICCSRSATQ	3.579	1.67	Cluster A	2.14311
AT2G33796.1	5	***MGLHCVSNQGVF	3.579	1.67	Cluster A	2.14311
AT3G59950.1	13	DRFVPSKCSSSSTSE	3.579	1.67	Cluster A	2.14311
AT5G17720.1	10	TSSFSEKCTSVINGA	3.579	1.67	Cluster A	2.14311
AT1G47900.1	489	GNDDSGSCSGSLSTN	5.255	2.454	Cluster B	2.1414
AT1G74130.1	13	CRRVAVGCSSPQLTK	3.574	1.67	Cluster A	2.14012
AT2G19500.1	110	GVIVNMTCITDVVVS	5.25	2.454	Cluster B	2.13936
AT3G06290.1	1000	PVTTIAECPTSVENK	5.25	2.454	Cluster B	2.13936
AT5G06220.2	274	LLMLVLNCIAAVTKL	5.245	2.454	Cluster B	2.13733
AT1G15190.1	9	AKISSASCFRAIFLG	3.568	1.67	Cluster A	2.13653
AT2G17520.1	5	***MPPRCPFLRHLF	3.568	1.67	Cluster A	2.13653
AT5G26010.1	4	****MGHCFSLPSSQ	3.568	1.67	Cluster A	2.13653
AT2G01730.1	128	TTTHIANCMKKVIAI	5.239	2.454	Cluster B	2.13488
AT3G21295.1	9	GSSDERNCKAIDASV	3.563	1.67	Cluster A	2.13353
AT3G26180.1	7	*MAISFLCFCLITLA	3.563	1.67	Cluster A	2.13353
AT4G39290.1	24	PDDLVLNCLARVSKV	5.234	2.454	Cluster B	2.13284
AT5G47250.1	3	*****MNCCWQVVEP	5.234	2.454	Cluster B	2.13284
AT1G02950.2	3	*****MDCLQMVFKL	5.228	2.454	Cluster B	2.1304
AT1G74045.1	4	****MSSCIRETSSQ	5.228	2.454	Cluster B	2.1304
AT1G20470.1	8	MSLKKRSCSRLRLTD	3.557	1.67	Cluster A	2.12994
AT2G39370.1	8	MAAYLERCDSVEEDY	3.557	1.67	Cluster A	2.12994
AT3G20410.1	4	****MGNCFAKNHGL	3.557	1.67	Cluster A	2.12994
AT3G62350.1	4	****MYFCSFEGEFV	3.557	1.67	Cluster A	2.12994
AT2G30985.1	4	****MPRCSKQIGHK	5.223	2.454	Cluster B	2.12836
AT3G10940.1	9	SVIGSKSCIFSVARY	5.223	2.454	Cluster B	2.12836
AT4G31710.1	649	ARVVVITCLSSLLTT	5.223	2.454	Cluster B	2.12836
AT5G13350.1	296	RLWPKAKCVEAVVTG	5.223	2.454	Cluster B	2.12836
AT1G11475.1	7	*MIIPVRCFTCGKVI	3.552	1.67	Cluster A	2.12695
AT3G32090.1	5	***MKRLCCWVELRL	3.552	1.67	Cluster A	2.12695
AT3G58290.1	8	MTSIMNPCDKKFVWV	3.552	1.67	Cluster A	2.12695
AT5G18650.1	180	GHTMHVECYNEMIKR	5.217	2.454	Cluster B	2.12592
AT1G04600.1	1455	QSLKESSCDSSVVNS	5.212	2.454	Cluster B	2.12388
AT1G22440.1	14	TEGKPIRCKAAILRK	5.212	2.454	Cluster B	2.12388
AT2G48120.1	10	ATSLVLTCASPLFSS	5.212	2.454	Cluster B	2.12388
AT4G29560.1	477	QLIESVKCTNSLVTK	5.212	2.454	Cluster B	2.12388
AT5G10240.1	10	GILAVLGCVDNSQAK	5.212	2.454	Cluster B	2.12388
AT3G26090.1	11	GCALHGGCPSDYVAV	3.546	1.67	Cluster A	2.12335
AT5G40590.1	233	ANKAALNCI******	5.207	2.454	Cluster B	2.12184
AT3G03680.1	14	RKLIVEICSARNLMP	3.541	1.67	Cluster A	2.12036
AT4G16566.1	8	MAGVNQACIFCEIVR	3.541	1.67	Cluster A	2.12036
AT2G18330.1	7	*MAASRLCSAAAIAA	5.201	2.454	Cluster B	2.1194
AT4G35460.1	3	*****MNCVSRLKCL	5.201	2.454	Cluster B	2.1194
AT4G36580.1	7	*MAASRLCSAAAIAA	5.201	2.454	Cluster B	2.1194
AT1G04090.1	6	**MLGYKCLHWNNLI	3.536	1.67	Cluster A	2.11737
AT5G17890.1	16	TPSIKADCSHSVNII	3.536	1.67	Cluster A	2.11737
AT1G27440.1	6	**MKIHSCLSAILLF	5.196	2.454	Cluster B	2.11736
AT1G66500.1	416	SVAKAIAC*******	5.196	2.454	Cluster B	2.11736
AT3G43153.1	3	*****MECASRSSDL	5.196	2.454	Cluster B	2.11736
AT3G59052.1	68	ESNYSVHC*******	5.196	2.454	Cluster B	2.11736
AT4G10030.1	6	**MSAVSCSTASSSG	5.196	2.454	Cluster B	2.11736
AT4G02260.1	666	LREQAAQCAAEITQD	5.19	2.454	Cluster B	2.11491
AT1G53260.1	10	IYSVSHKCYFAFGAL	3.53	1.67	Cluster A	2.11377
AT5G56452.1	9	LETTTTICHRGSIMK	3.53	1.67	Cluster A	2.11377
AT1G03170.1	64	NEKSLEMCTESLGTE	5.185	2.454	Cluster B	2.11288
AT1G48780.1	3	*****MICTEALQRI	5.185	2.454	Cluster B	2.11288
AT2G43320.1	10	APSLLAQCLPGLLPQ	5.185	2.454	Cluster B	2.11288
AT4G23770.1	16	VNKYNKSCENVSFAE	3.525	1.67	Cluster A	2.11078
AT1G53935.1	7	*MKNNLCCGKQVLTV	5.179	2.454	Cluster B	2.11043
AT1G62975.1	3	*****MDCVPSLFMP	5.179	2.454	Cluster B	2.11043
AT2G01980.1	143	GVLISTACLGSLVKV	5.179	2.454	Cluster B	2.11043
AT3G61700.2	6	**MKNGQCAQELQSS	5.179	2.454	Cluster B	2.11043
AT1G09290.1	273	PLLDRIKCFETVAAG	5.174	2.454	Cluster B	2.10839
AT1G30520.1	12	SRPHICQCLTRLASV	5.174	2.454	Cluster B	2.10839
AT3G11560.2	269	LLMLVLNCIAAITKV	5.174	2.454	Cluster B	2.10839
AT4G16940.1	1122	WLEGEALCVDSMITE	5.174	2.454	Cluster B	2.10839
AT1G06150.1	13	QQILRSICSNTDWNY	3.519	1.67	Cluster A	2.10719
AT1G08695.1	12	AILLMVSCVFMFLVV	3.519	1.67	Cluster A	2.10719
AT3G19350.1	5	***MNRLCFFNKVVK	3.519	1.67	Cluster A	2.10719
AT3G51370.1	12	LMKLLSACLWPSSSS	3.519	1.67	Cluster A	2.10719
AT1G17280.1	6	**MAEKACIKRLQKE	5.168	2.454	Cluster B	2.10595
AT2G24030.1	451	DTQGKVHCLEKS***	5.168	2.454	Cluster B	2.10595
AT5G16520.1	3	*****MACPRNSITY	5.168	2.454	Cluster B	2.10595
AT5G28180.1	48	PDEIVLNCLARISRS	5.168	2.454	Cluster B	2.10595
AT5G47630.1	3	*****MHCIRSSILQ	5.168	2.454	Cluster B	2.10595
AT5G50430.1	6	**MAEKACIKRLQKE	5.168	2.454	Cluster B	2.10595
AT1G06040.1	8	MKIQCDVCEKAPATV	3.514	1.67	Cluster A	2.10419
AT1G33600.1	4	****MNSCCFPLFIF	3.514	1.67	Cluster A	2.10419
AT3G62720.1	5	***MIEKCIGAHRFR	3.514	1.67	Cluster A	2.10419
AT4G22400.1	13	LSQICFSCRDPLGNL	3.514	1.67	Cluster A	2.10419
AT1G12210.1	11	CVSVSLSCDREVNQF	5.163	2.454	Cluster B	2.10391
AT4G25600.1	3	*****MACLSRIFLI	5.163	2.454	Cluster B	2.10391
AT4G37460.1	489	DHCKALECIEQVLQV	5.163	2.454	Cluster B	2.10391
AT3G23715.1	3	*****MRCVTSFVVL	5.158	2.454	Cluster B	2.10187
AT5G07200.1	5	***MATECIATVPQI	5.158	2.454	Cluster B	2.10187
AT5G49820.1	228	HLFLPLACAANVVKN	5.158	2.454	Cluster B	2.10187
AT2G34238.1	2	******MCLSLTARD	3.508	1.67	Cluster A	2.1006
AT4G25672.1	7	*MGESKGCGNVGRMI	3.508	1.67	Cluster A	2.1006
AT5G50300.1	8	MGREKTLCKSWSDMK	3.508	1.67	Cluster A	2.1006
AT1G10020.1	4	****MDPCPFIRLTI	3.503	1.67	Cluster A	2.0976
AT1G61700.1	7	*MIVPVRCFTCGKVI	3.503	1.67	Cluster A	2.0976
AT2G46090.1	6	**MLRSTCCTPLCPF	3.503	1.67	Cluster A	2.0976
AT3G05020.1	15	SVSLQTSCLATTRIS	3.503	1.67	Cluster A	2.0976
AT1G53400.1	3	*****MGCAGSTQSQ	5.147	2.454	Cluster B	2.09739
AT3G05040.1	224	HADVVIACLNAIVAY	5.147	2.454	Cluster B	2.09739
AT3G08840.2	662	GVLASRTCMDKVMTS	5.147	2.454	Cluster B	2.09739
AT4G23700.1	730	YEEKIVKCYEEVIEV	5.147	2.454	Cluster B	2.09739
AT2G21280.1	5	***MELLCSPTSLSS	5.141	2.454	Cluster B	2.09495
AT3G43340.1	14	TMVEGIHCVPDLVEL	5.141	2.454	Cluster B	2.09495
AT4G11470.1	2	******MCLNTLCAI	5.141	2.454	Cluster B	2.09495
AT4G19410.1	7	*MGRLKQCWSSLLVL	5.141	2.454	Cluster B	2.09495
AT1G14600.1	4	****MGRCGRSNDGV	3.497	1.67	Cluster A	2.09401
AT2G31310.1	8	MGGLGSPCGGCKFLR	3.497	1.67	Cluster A	2.09401
AT5G12340.1	9	GRSLINSCFPIIRRR	3.497	1.67	Cluster A	2.09401
AT2G35330.1	369	HVFGSEECFSSVLEK	5.136	2.454	Cluster B	2.09291
AT1G03106.1	2	******MCGFHFHTK	3.492	1.67	Cluster A	2.09102
AT1G04530.1	12	EASLSIYCDSGDGFK	3.492	1.67	Cluster A	2.09102
AT2G22360.1	10	IIQLGSTCVAQWSIR	3.492	1.67	Cluster A	2.09102
AT2G35640.1	17	EQIVMRECRKGNWTV	3.492	1.67	Cluster A	2.09102
AT3G53890.1	17	ELYIPRKCSATNRMI	3.492	1.67	Cluster A	2.09102
AT5G22200.1	6	**MTGRYCDQHNGYE	3.492	1.67	Cluster A	2.09102
AT3G45577.1	10	SQTIILLCRERLISM	5.13	2.454	Cluster B	2.09046
AT5G28450.1	3	*****MACLQLIANV	5.13	2.454	Cluster B	2.09046
AT5G60930.1	6	**MESTECVRVAVNI	5.13	2.454	Cluster B	2.09046
AT1G09480.1	10	HEMAYKVCVEKVKSL	5.125	2.454	Cluster B	2.08843
AT2G44190.1	470	KKCHQQECTTSV***	5.125	2.454	Cluster B	2.08843
AT4G05440.1	155	LFNAYDSCSDKVSSR	5.125	2.454	Cluster B	2.08843
AT3G49480.1	8	MPKSFYFCKTLERLT	3.486	1.67	Cluster A	2.08743
AT5G52190.1	17	ANLSSQICNQISSVF	3.486	1.67	Cluster A	2.08743
AT5G63090.2	12	SNSYNSPCAACKFLR	3.486	1.67	Cluster A	2.08743
AT1G28390.2	6	**MGYLSCNGESAVA	5.12	2.454	Cluster B	2.08639
AT4G14010.1	41	CNGSVAECSSMVETE	5.12	2.454	Cluster B	2.08639
AT4G19865.1	41	PEEIVVHCLARISRL	5.12	2.454	Cluster B	2.08639
AT1G76600.1	4	****MGLCVSVNRNE	3.481	1.67	Cluster A	2.08443
AT1G11610.2	10	MTLMVSLCLTTLLTL	5.114	2.454	Cluster B	2.08394
AT1G52320.2	3	*****MGCAQSKIEN	5.114	2.454	Cluster B	2.08394
AT1G65370.1	5	***MYVECLSSTTPP	5.114	2.454	Cluster B	2.08394
AT1G18290.1	7	*MGNTSSCAPLIIST	5.109	2.454	Cluster B	2.08191
AT1G79190.1	115	VAEGVISCLEELLKK	5.109	2.454	Cluster B	2.08191
AT5G52780.1	6	**MRALLCSHRLLPL	5.109	2.454	Cluster B	2.08191
AT1G28470.1	4	****MSWCDGSDDNY	3.475	1.67	Cluster A	2.08084
AT1G52650.1	9	FRLLRSICKTCPTEE	3.475	1.67	Cluster A	2.08084
AT5G07000.1	9	AIPSFSMCHKPELLK	3.475	1.67	Cluster A	2.08084
AT2G20000.1	8	MEAMLVDCVNNSLRH	5.103	2.454	Cluster B	2.07946
AT2G26500.2	63	SPLCTEQCFANVVMS	5.103	2.454	Cluster B	2.07946
AT4G33930.1	6	**MMVLYCGRKLLVV	5.103	2.454	Cluster B	2.07946
AT1G32660.1	13	DDQEDRSCSSASKLD	3.47	1.67	Cluster A	2.07784
AT1G74490.1	8	MGNCFESCSKRNDNE	3.47	1.67	Cluster A	2.07784
AT2G04380.1	5	***MVRRCETQRGRW	3.47	1.67	Cluster A	2.07784
AT2G19620.1	16	SLDIEEICNGGKEHH	3.47	1.67	Cluster A	2.07784
AT2G36470.1	7	*MRGLAACYSEHAIK	3.47	1.67	Cluster A	2.07784
AT3G14950.1	13	KPILESNCVADKLCD	3.47	1.67	Cluster A	2.07784
AT5G13370.1	296	RLWPKAKCIESIITG	5.098	2.454	Cluster B	2.07742
AT1G15200.3	360	QKEIEEQCLGNVEKE	5.092	2.454	Cluster B	2.07498
AT5G65010.2	10	GILAVLGCIDNSQAK	5.092	2.454	Cluster B	2.07498
AT1G52650.1	12	LRSICKTCPTEESLR	3.464	1.67	Cluster A	2.07425
AT3G15760.1	4	****MLSCSNGTVVI	5.087	2.454	Cluster B	2.07294
AT5G21040.1	5	***MEFECQERLEAA	5.087	2.454	Cluster B	2.07294
AT2G45320.1	13	DYRSMRSCSGWRRIL	3.459	1.67	Cluster A	2.07126
AT1G47410.1	4	****MVFCGDDVATG	5.082	2.454	Cluster B	2.0709
AT4G16295.1	3	*****MNCIKQFLLA	5.082	2.454	Cluster B	2.0709
AT4G23130.2	200	SLYASVQCIPDLTSE	5.082	2.454	Cluster B	2.0709
AT2G37300.2	168	SSSSEVSCISSVCTS	5.076	2.454	Cluster B	2.06846
AT5G18140.1	123	ELFKSVRCSYEVLSN	5.076	2.454	Cluster B	2.06846
AT5G24630.6	235	KTPKEENCAQEILKT	5.076	2.454	Cluster B	2.06846
AT5G66560.1	199	SLGITEQCIDSIVSR	5.076	2.454	Cluster B	2.06846
AT1G11362.1	2	******MCLNVKSCF	3.454	1.67	Cluster A	2.06826
AT1G52390.1	6	**MVDIVCWAVKNGS	3.454	1.67	Cluster A	2.06826
AT1G72250.2	5	***MEDCCDPLLATD	3.454	1.67	Cluster A	2.06826
AT2G31380.1	8	MKIQCDVCEKAPATL	3.454	1.67	Cluster A	2.06826
AT2G43371.1	13	FLVITNTCSKNKKLR	3.454	1.67	Cluster A	2.06826
AT3G11160.1	14	LRSVIAQCRNFYTSR	3.454	1.67	Cluster A	2.06826
AT5G20600.1	20	ALPIEEDCKSLIKKL	3.454	1.67	Cluster A	2.06826
AT1G19850.1	7	*MMASLSCVEDKMKT	5.071	2.454	Cluster B	2.06642
AT1G78200.1	6	**MPKICCSRSATQV	5.071	2.454	Cluster B	2.06642
AT5G13460.1	158	QAMTTLKCLQSVVNI	5.071	2.454	Cluster B	2.06642
AT5G20170.1	513	CISVEAECTPNVVGL	5.071	2.454	Cluster B	2.06642
AT1G13220.2	506	EEMIEEECKSLEIKK	3.448	1.67	Cluster A	2.06467
AT3G48240.1	18	KNSLKFLCSYGGRIL	3.448	1.67	Cluster A	2.06467
AT4G27840.1	12	QRMLFYSCIAKGTVI	3.448	1.67	Cluster A	2.06467
AT5G08305.1	18	KSILRHQCKSMSELY	3.448	1.67	Cluster A	2.06467
AT2G38152.1	6	**MEKDNCNKKSLSE	5.065	2.454	Cluster B	2.06398
AT5G66620.1	404	GRWLCLECMNSAVMD	5.065	2.454	Cluster B	2.06398
AT1G31520.1	6	**MTLAACMQEADQL	5.06	2.454	Cluster B	2.06194
AT3G50840.1	153	SLCITEQCIDSIVFQ	5.06	2.454	Cluster B	2.06194
AT5G38340.1	10	SSFLSSFCATAIIFF	3.443	1.67	Cluster A	2.06168
AT5G42080.1	15	VNKIQRACTALGDHG	3.443	1.67	Cluster A	2.06168
AT5G46770.1	5	***MSLNCLSCQALP	3.443	1.67	Cluster A	2.06168
AT3G27130.1	2	******MCGSVVSDS	5.054	2.454	Cluster B	2.05949
AT1G61950.1	5	***MGCLCINLKKKV	3.437	1.67	Cluster A	2.05808
AT2G19380.1	6	**MVWFQCDDCGENL	3.437	1.67	Cluster A	2.05808
AT1G31850.1	355	QKLSDKSCYDKIAKN	5.049	2.454	Cluster B	2.05746
AT1G63535.1	5	***MCLVCIGVVMSA	5.049	2.454	Cluster B	2.05746
AT2G01460.1	239	EAIYKLKCKTEIVTS	5.049	2.454	Cluster B	2.05746
AT2G28400.1	6	**MATSKCYYPRPSH	3.432	1.67	Cluster A	2.05509
AT2G40660.1	14	QMILSALCKHFSLDP	3.432	1.67	Cluster A	2.05509
AT4G18310.1	10	SSHLSQICFSCRDSC	3.432	1.67	Cluster A	2.05509
AT1G26460.1	362	LASAARTCSSSLVEG	5.043	2.454	Cluster B	2.05501
AT1G03190.1	663	ALRQAAQCVGRVIRS	5.038	2.454	Cluster B	2.05297
AT1G09170.1	11	EQQDSQLCLATILED	5.038	2.454	Cluster B	2.05297
AT4G39170.1	12	VDRFAIPCFEGILSS	5.038	2.454	Cluster B	2.05297
AT2G35240.1	12	LSRSTASCVAKRFFS	3.426	1.67	Cluster A	2.0515
AT5G63020.1	11	CVSVSISCDQLTKNV	3.426	1.67	Cluster A	2.0515
AT2G31955.1	4	****MRRCFSKITDC	5.033	2.454	Cluster B	2.05094
AT2G40850.1	3	*****MNCLATTIII	5.033	2.454	Cluster B	2.05094
AT3G52170.1	8	MHSLKTTCVGQIFAL	5.033	2.454	Cluster B	2.05094
AT4G10470.1	4	****MKQCDRSSLSP	5.033	2.454	Cluster B	2.05094
AT5G47360.1	62	NVQLDSSCINEVLRR	5.033	2.454	Cluster B	2.05094
AT3G02260.1	9	ADDLANLCRFLFDDT	3.421	1.67	Cluster A	2.0485
AT3G58330.1	7	*MLKENSCEANDSDD	3.421	1.67	Cluster A	2.0485
AT3G61760.1	15	VNKIQRACTALGDHG	3.421	1.67	Cluster A	2.0485
AT3G20180.1	12	LSVNSEKCRKKAMQV	5.027	2.454	Cluster B	2.04849
AT1G12800.1	762	MKSTIMSCTNRVE**	5.022	2.454	Cluster B	2.04645
AT5G45570.1	421	GLEKKVACLEASVKT	5.022	2.454	Cluster B	2.04645
AT1G44890.1	6	**MSLVRCLSLRSVL	3.415	1.67	Cluster A	2.04491
AT1G62422.1	5	***MKKLCRKGTVHP	3.415	1.67	Cluster A	2.04491
AT3G58190.1	12	SSSSGSPCGACKFLR	3.415	1.67	Cluster A	2.04491
AT4G14096.1	6	**MDLSGCRDIISSL	3.415	1.67	Cluster A	2.04491
AT5G61880.1	21	SGIIARACTQAYRQA	3.415	1.67	Cluster A	2.04491
AT3G51720.1	407	KIALNLSC*******	5.016	2.454	Cluster B	2.04401
AT1G55800.1	314	ITGEYEKC*******	5.011	2.454	Cluster B	2.04197
AT3G01860.1	4	****MGSCVSSSQSK	5.011	2.454	Cluster B	2.04197
AT5G15250.2	640	LAEDIDSCVKKIIGD	5.011	2.454	Cluster B	2.04197
AT5G23800.1	521	EIAQSMSCEGKILQQ	5.011	2.454	Cluster B	2.04197
AT1G32610.1	5	***MDRTCWYYDQLG	3.41	1.67	Cluster A	2.04192
AT2G03980.1	6	**MDLHSCLNSYFLL	3.41	1.67	Cluster A	2.04192
AT2G38380.1	9	GFSPSFSCSAIGALI	3.41	1.67	Cluster A	2.04192
AT2G45330.1	6	**MLLRLCRHRLPLP	3.41	1.67	Cluster A	2.04192
AT3G15890.1	7	*MQLLNSCCGKGFDG	3.41	1.67	Cluster A	2.04192
AT3G58530.1	106	LKLVKTECPDALLSL	5.005	2.454	Cluster B	2.03953
AT5G50590.1	257	TIESAAECAKAVVNG	5.005	2.454	Cluster B	2.03953
AT5G50690.1	257	TIESAAECAKAVVNG	5.005	2.454	Cluster B	2.03953
AT1G73490.2	8	MDRRLKKCSTSTDVE	3.404	1.67	Cluster A	2.03832
AT1G26300.1	316	NAGNEVSC*******	5	2.454	Cluster B	2.03749
AT3G13870.1	415	ISKFDKGCEEAVIEQ	5	2.454	Cluster B	2.03749
AT5G13860.1	290	DVDDSFECIDSLSKQ	5	2.454	Cluster B	2.03749
AT3G54840.1	3	*****MGCASSLPDR	4.995	2.454	Cluster B	2.03545
AT3G56590.2	488	VVAVIIICL******	4.995	2.454	Cluster B	2.03545
AT4G27880.1	8	METDSMECVSSTGNE	4.995	2.454	Cluster B	2.03545
AT1G60000.1	10	ASSVLLSCFKSHHQP	3.399	1.67	Cluster A	2.03533
AT3G25700.1	9	FPLIFFLCSFLSLFL	3.399	1.67	Cluster A	2.03533
AT5G43080.1	8	MADEKENCVRMTRAA	3.399	1.67	Cluster A	2.03533
AT2G36350.1	446	RLIRIVKCNKEASKG	4.989	2.454	Cluster B	2.03301
AT5G20360.1	737	KFELAGTCKDDVVEI	4.989	2.454	Cluster B	2.03301
AT1G10652.1	4	****MFWCDNRKRSR	3.393	1.67	Cluster A	2.03174
AT3G29380.1	9	EEETCLDCKRPTIMV	3.393	1.67	Cluster A	2.03174
AT5G15900.1	11	VHSATFPCKQKLLIA	4.984	2.454	Cluster B	2.03097
AT5G65770.2	139	DVGIAKECISSLEKT	4.984	2.454	Cluster B	2.03097
AT5G40410.1	9	IKANVYSCSKFRFLY	3.388	1.67	Cluster A	2.02874
AT1G03670.1	3	*****MKCDSKSETV	4.978	2.454	Cluster B	2.02852
AT1G53770.2	477	PIPQAASCITRLIEK	4.978	2.454	Cluster B	2.02852
AT2G16676.1	10	GIPLLYVCEATVTEI	4.978	2.454	Cluster B	2.02852
AT2G33530.1	6	**MPRLQCLTMATSL	4.978	2.454	Cluster B	2.02852
AT2G44850.1	210	IVSLLSSCLHEVLKE	4.978	2.454	Cluster B	2.02852
AT3G19610.1	432	STEKTEHCNANIVKT	4.978	2.454	Cluster B	2.02852
AT4G36240.1	3	*****MECVEAFLGD	4.978	2.454	Cluster B	2.02852
AT1G12290.1	688	CSHRLVRCLQKVSVK	4.973	2.454	Cluster B	2.02649
AT3G29260.1	141	GTRGSIVCTTSVTAE	4.973	2.454	Cluster B	2.02649
AT5G26230.1	326	IQGAIAHCKNSMLQK	4.973	2.454	Cluster B	2.02649
AT5G46420.1	8	MLRASLLCSSTSITF	4.973	2.454	Cluster B	2.02649
AT5G49570.1	579	LVKQNRVCSGSVLAS	4.973	2.454	Cluster B	2.02649
AT5G61900.1	4	****MGNCCSDVASG	4.973	2.454	Cluster B	2.02649
AT3G27330.1	11	RRKLGGGCGGDVVVS	3.383	1.67	Cluster A	2.02575
AT1G69790.1	4	****MGNCLDSSARV	4.967	2.454	Cluster B	2.02404
AT4G35240.1	3	*****MGCTSSKLDD	4.967	2.454	Cluster B	2.02404
AT5G45050.1	12	EQIVYISCIEEVRYS	4.967	2.454	Cluster B	2.02404
AT3G48050.1	6	**MHGRVCERRHKSR	3.377	1.67	Cluster A	2.02216
AT3G48060.1	6	**MHGRVCERRHKSR	3.377	1.67	Cluster A	2.02216
AT1G02500.1	114	VHGHFTKCPEEIGAG	4.962	2.454	Cluster B	2.022
AT1G78995.1	5	***MIIHCPSSSLYR	4.962	2.454	Cluster B	2.022
AT2G47550.1	13	MFLFTLACLSSLPSP	4.962	2.454	Cluster B	2.022
AT5G23700.1	292	EAETAAECLQEAESE	4.962	2.454	Cluster B	2.022
AT5G63770.1	297	RRDRSIDCLKQVSDM	4.962	2.454	Cluster B	2.022
AT2G40850.1	12	ATTIIITCKPTLISD	4.957	2.454	Cluster B	2.01997
AT3G04850.1	271	APDINLSCSSKVAAI	4.957	2.454	Cluster B	2.01997
AT4G20235.1	7	*MILISLCFTTFLAF	3.372	1.67	Cluster A	2.01916
AT5G54840.1	16	AGKITPFCRKIVHVN	3.372	1.67	Cluster A	2.01916
AT2G16960.1	236	DVIPLLKCFTSISKA	4.951	2.454	Cluster B	2.01752
AT1G18570.1	6	**MVRTPCCKAELGL	3.366	1.67	Cluster A	2.01557
AT3G28007.1	14	ARNIAGICGNVISLF	3.366	1.67	Cluster A	2.01557
AT5G04380.1	10	LCLILCRCDCKSEYK	3.366	1.67	Cluster A	2.01557
AT1G44318.1	243	RAGADVVCTSEMLDG	4.946	2.454	Cluster B	2.01548
AT3G23727.1	3	*****MRCVTSFVVF	4.946	2.454	Cluster B	2.01548
AT3G52155.1	180	ASIKLKTCNAALLQA	4.946	2.454	Cluster B	2.01548
AT1G47840.1	214	EGKNVVACLNEAMEA	4.94	2.454	Cluster B	2.01304
AT5G01870.1	73	DKQGVCRCIKSVVGR	4.94	2.454	Cluster B	2.01304
AT5G42600.1	566	VEQEYLECTGSVIAG	4.94	2.454	Cluster B	2.01304
AT1G02070.1	8	MERVCCMCGDVGFSD	3.361	1.67	Cluster A	2.01257
AT1G28520.1	10	GKRSKTNCRSASHKL	3.361	1.67	Cluster A	2.01257
AT1G63440.1	10	TKLLSLTCIRKERFS	3.361	1.67	Cluster A	2.01257
AT2G42640.1	5	***MGAKCCRGHRGS	3.361	1.67	Cluster A	2.01257
AT3G10330.1	6	**MSDAFCSDCKRHT	3.361	1.67	Cluster A	2.01257
AT5G18403.1	17	ILILVSSCESKNKKV	3.361	1.67	Cluster A	2.01257
AT5G61620.1	12	TVTVAKTCSHCGHNG	3.361	1.67	Cluster A	2.01257
AT1G51040.1	110	SFLGYVSCLSQLMVE	4.935	2.454	Cluster B	2.011
AT2G40790.1	5	***MGNHCTRIPCCK	3.355	1.67	Cluster A	2.00898
AT2G44140.1	13	DRFVPQQCSSSSKSD	3.355	1.67	Cluster A	2.00898
AT3G51910.1	10	NPFLPEGCDPPPPPQ	3.355	1.67	Cluster A	2.00898
AT3G17470.1	14	SPIPIPRCRSQVLHR	4.929	2.454	Cluster B	2.00856
AT1G29380.1	9	THRIAPRCFSTIMLL	4.924	2.454	Cluster B	2.00652
AT1G60500.1	321	QSSMIARCLPKIVSK	4.924	2.454	Cluster B	2.00652
AT1G67520.1	2	******MCSNGIFVS	4.924	2.454	Cluster B	2.00652
AT4G01020.1	958	RVKKVVGCSSTVLKR	4.924	2.454	Cluster B	2.00652
AT4G14785.1	3	*****MRCTTLIMVS	4.924	2.454	Cluster B	2.00652
AT5G28190.1	795	TADILVTCVQRILDS	4.924	2.454	Cluster B	2.00652
AT1G16830.1	5	***MLWRCNWVKQRK	3.35	1.67	Cluster A	2.00599
AT1G45110.1	5	***MARVCLPCSFLR	3.35	1.67	Cluster A	2.00599
AT3G51770.2	18	SLKLAEGCKGTQVYA	3.35	1.67	Cluster A	2.00599
AT4G13100.2	10	MPFALEICSAAIELR	3.35	1.67	Cluster A	2.00599
AT1G01660.1	188	YSSASPKCSAELVSA	4.918	2.454	Cluster B	2.00407
AT2G19030.1	12	LICLLVICAAVIAEP	4.918	2.454	Cluster B	2.00407
AT2G19045.1	12	VICLLVICAAVIAEP	4.918	2.454	Cluster B	2.00407
AT2G37390.1	7	*MKGRMFCASQASTA	4.918	2.454	Cluster B	2.00407
AT5G13360.3	374	RLWPKAKCIEAIVTG	4.918	2.454	Cluster B	2.00407
AT5G63200.1	376	DHRSSSKCLEKAAKL	4.918	2.454	Cluster B	2.00407
AT2G02795.1	11	KLTIWLNCYTDDYIT	3.344	1.67	Cluster A	2.0024
AT5G42405.1	12	PVALVCSCATASDNV	3.344	1.67	Cluster A	2.0024
AT5G61800.1	7	*MINYSSCSYLLKLC	3.344	1.67	Cluster A	2.0024
AT2G24530.1	294	LEGVSMECAKTLNNM	4.913	2.454	Cluster B	2.00204
AT2G35330.1	348	TSGTSLSCTAAATHS	4.913	2.454	Cluster B	2.00204
AT3G46310.1	5	***MASKCIGDCVNI	4.913	2.454	Cluster B	2.00204
AT3G54290.1	4	****MGTCFSSSTKS	4.913	2.454	Cluster B	2.00204
AT4G30790.1	724	EPMDEVSCVSNLTSK	4.913	2.454	Cluster B	2.00204
AT2G19120.1	56	EASYAVKCANTTVKR	4.908	2.454	Cluster B	2
AT4G14104.1	3	*****MICYPTLESA	4.908	2.454	Cluster B	2
AT4G15510.1	67	ESPVAINCLTDAKQV	4.908	2.454	Cluster B	2
AT3G62020.1	5	***MDSRCFGFFFTL	3.339	1.67	Cluster A	1.9994
AT4G35880.1	3	*****MSCCFFKTTL	3.339	1.67	Cluster A	1.9994
AT5G52552.1	7	*MGEVKGCWKLGRML	3.339	1.67	Cluster A	1.9994
AT1G66400.1	9	SKNVSRNCLGSMEDI	4.902	2.454	Cluster B	1.99756
AT2G17055.1	71	KYVLSAECLDELAEI	4.902	2.454	Cluster B	1.99756
AT4G39530.1	6	**MRSYRCWRKVQET	4.902	2.454	Cluster B	1.99756
AT5G03110.1	72	PSSPKVTCMGQVRVN	4.902	2.454	Cluster B	1.99756
AT1G45110.1	8	MARVCLPCSFLRTST	3.333	1.67	Cluster A	1.99581
AT2G03670.1	9	LETESSVCDNIAGNE	3.333	1.67	Cluster A	1.99581
AT3G25940.1	15	EFLFCNLCGTMLVLK	3.333	1.67	Cluster A	1.99581
AT5G18160.1	22	SSTLTTRCSHGNHIS	3.333	1.67	Cluster A	1.99581
AT1G19570.1	6	**MALEICVKAAVGA	4.897	2.454	Cluster B	1.99552
AT3G46300.1	5	***MASKCIDDCVNI	4.897	2.454	Cluster B	1.99552
AT5G07050.1	9	SMEEISSCESFLTSS	4.897	2.454	Cluster B	1.99552
AT1G14220.1	6	**MGAKGCVNVLLKL	4.891	2.454	Cluster B	1.99307
AT1G67220.1	1102	LNYSCTRCSKAVLSG	4.891	2.454	Cluster B	1.99307
AT2G28700.1	112	IVENKETCLKEVMFK	4.891	2.454	Cluster B	1.99307
AT3G56910.1	5	***MALLCFNSLPSL	4.891	2.454	Cluster B	1.99307
AT4G17710.1	243	DMELAVSCARELAKM	4.891	2.454	Cluster B	1.99307
AT1G09920.1	15	ITIVCNHCDRDIPSL	3.328	1.67	Cluster A	1.99281
AT4G23840.1	9	ESPLVRLCLKEACKS	3.328	1.67	Cluster A	1.99281
AT2G33509.1	73	CLTSVLPCS******	4.886	2.454	Cluster B	1.99104
AT5G46880.1	328	AMEFAVSCVQELTKM	4.886	2.454	Cluster B	1.99104
AT5G48880.2	37	SLLSPVNCVSEVSPM	4.886	2.454	Cluster B	1.99104
AT5G56510.1	510	TELSMQKCSSNVVEK	4.886	2.454	Cluster B	1.99104
AT2G31280.3	13	QEILKSFCFNTDWDY	3.322	1.67	Cluster A	1.98922
AT4G18310.1	13	LSQICFSCRDSCENL	3.322	1.67	Cluster A	1.98922
AT5G06905.1	6	**MNYTSCSYLFFTL	3.322	1.67	Cluster A	1.98922
AT2G37690.1	125	ILDPSKNCSASALSY	4.88	2.454	Cluster B	1.98859
AT2G38770.1	1100	AKIVAMTCTHAALKR	4.88	2.454	Cluster B	1.98859
AT3G07780.1	423	ARMGLEECEREVEEK	4.88	2.454	Cluster B	1.98859
AT1G10600.1	13	SPSPSLSCVENVTCK	4.875	2.454	Cluster B	1.98655
AT1G63770.5	8	MARLIIPCRSSSLAR	4.875	2.454	Cluster B	1.98655
AT2G13840.1	63	INSGSLRCGEKVVFE	4.875	2.454	Cluster B	1.98655
AT2G41690.1	10	DAGEHLRCNDNVNDE	4.875	2.454	Cluster B	1.98655
AT3G48190.1	3019	YLVKQMACVDPVIPT	4.875	2.454	Cluster B	1.98655
AT4G15550.1	429	DSEEIRRCIEEVMED	4.875	2.454	Cluster B	1.98655
AT4G30990.2	1258	KFIENLLCLDNVLGE	4.875	2.454	Cluster B	1.98655
AT5G10370.1	961	RIKKVVGCSSTVLKR	4.875	2.454	Cluster B	1.98655
AT1G66890.1	13	FKLLATHCSTVAESP	3.317	1.67	Cluster A	1.98623
AT3G06990.1	12	KQKVKIPCNHPLEYI	3.317	1.67	Cluster A	1.98623
AT3G23790.1	15	ASILVSHCSSAPEFQ	3.317	1.67	Cluster A	1.98623
AT5G64813.1	20	EQILAPLCGQVRVLV	3.317	1.67	Cluster A	1.98623
AT3G29250.1	179	GTRGSIVCTTSIAAE	4.87	2.454	Cluster B	1.98452
AT4G02325.1	10	SDPKTMECYGKCVNG	4.87	2.454	Cluster B	1.98452
AT4G32190.1	777	IVAGTSTCMEGVIL*	4.87	2.454	Cluster B	1.98452
AT1G13770.1	9	REEQVSDCGSITLEE	3.311	1.67	Cluster A	1.98263
AT1G51220.1	6	**MSNPACSNLFNNG	3.311	1.67	Cluster A	1.98263
AT2G38870.1	5	***MSTECPRKNSWP	3.311	1.67	Cluster A	1.98263
AT1G60900.1	491	GTPTKIVCLTQVVTA	4.864	2.454	Cluster B	1.98207
AT1G72960.1	420	MTQFDEECAGAIIEQ	4.864	2.454	Cluster B	1.98207
AT2G29120.1	949	EESAIIQCEGE****	4.864	2.454	Cluster B	1.98207
AT3G52910.1	243	HLSHQQSCSSEMKQE	4.864	2.454	Cluster B	1.98207
AT4G01510.1	11	EKKTCVECGHKVKSL	4.864	2.454	Cluster B	1.98207
AT5G26960.1	55	PDDLLLECISRVPSS	4.864	2.454	Cluster B	1.98207
AT5G45860.1	10	TSQKYHTCGSTLVQT	4.864	2.454	Cluster B	1.98207
AT1G55850.1	196	YLSSKANCLDSAAEE	4.859	2.454	Cluster B	1.98003
AT2G42390.1	9	LLQCVVLCSSLAVVV	4.859	2.454	Cluster B	1.98003
AT5G03870.1	3	*****MGCVSSKLGK	4.859	2.454	Cluster B	1.98003
AT2G01430.1	10	KLLFTYICTYTYKLY	3.306	1.67	Cluster A	1.97964
AT2G12405.1	5	***MGRWCSCSNWNV	3.306	1.67	Cluster A	1.97964
AT2G42100.1	13	DESVAIVCDNGTGMV	3.306	1.67	Cluster A	1.97964
AT2G42670.2	12	AQRLYNTCKASFSSD	3.306	1.67	Cluster A	1.97964
AT3G29320.1	19	GAEVLIQCNSLSSLV	3.306	1.67	Cluster A	1.97964
AT4G02370.1	11	LPILIASCLFLSSLT	3.306	1.67	Cluster A	1.97964
AT4G21220.1	14	RLYSKSICNSLQGII	3.306	1.67	Cluster A	1.97964
AT5G06920.1	4	****MGCCSSDCFVY	3.306	1.67	Cluster A	1.97964
AT1G01950.3	341	SLSALGKCINAIAEN	4.853	2.454	Cluster B	1.97759
AT2G21727.1	86	MPYGPYQCADEVIAY	4.853	2.454	Cluster B	1.97759
AT2G22730.1	8	MVTKEEDCLPPVTET	4.853	2.454	Cluster B	1.97759
AT2G38530.1	76	DRQQACRCLQSAAKA	4.853	2.454	Cluster B	1.97759
AT1G61860.1	5	***MMKLCPCFINPH	3.301	1.67	Cluster A	1.97665
AT3G12750.1	6	**MSECGCFSATTML	3.301	1.67	Cluster A	1.97665
AT5G28442.1	18	IPLLPGSCPSLQRVV	3.301	1.67	Cluster A	1.97665
AT4G35380.1	1587	FLQDMVTCNPNVSKE	4.848	2.454	Cluster B	1.97555
AT1G11785.1	3	*****MDCESDIDLK	4.842	2.454	Cluster B	1.97311
AT1G30250.1	81	AVFPVTSCF******	4.842	2.454	Cluster B	1.97311
AT1G54180.1	7	*MLTCIACTKQLNTN	4.842	2.454	Cluster B	1.97311
AT3G14000.1	7	*MLTCIACTKQLNTN	4.842	2.454	Cluster B	1.97311
AT3G44960.1	45	ALHHEVTCKNALLKA	4.842	2.454	Cluster B	1.97311
AT4G11393.1	9	AKTQNFVCFTAVLLI	4.842	2.454	Cluster B	1.97311
AT5G60840.1	6	**MTTTECTTSPAIP	3.295	1.67	Cluster A	1.97305
AT1G66040.1	198	RLANVTKCSGEATAA	4.837	2.454	Cluster B	1.97107
AT1G66050.1	198	RLANVTKCSGEATAA	4.837	2.454	Cluster B	1.97107
AT5G09410.3	788	ENSPANSCGEKAVQT	4.837	2.454	Cluster B	1.97107
AT5G24879.1	9	RIDYLCDCKTELKSR	4.837	2.454	Cluster B	1.97107
AT1G17770.1	14	IKAIPVACVRPDLVD	3.29	1.67	Cluster A	1.97006
AT2G27402.1	12	FPGSVTTCKKTNNLS	3.29	1.67	Cluster A	1.97006
AT3G60910.1	8	MQRDVSSCNTYNYGD	3.29	1.67	Cluster A	1.97006
AT5G44760.1	12	DFSLKETCPKIGGRR	3.29	1.67	Cluster A	1.97006
AT2G27228.1	3	*****MACRSMIAFS	4.832	2.454	Cluster B	1.96903
AT3G42060.1	651	QVKGVQECLETMIAK	4.832	2.454	Cluster B	1.96903
AT3G47340.1	10	GILAVLGCSDDSQAK	4.832	2.454	Cluster B	1.96903
AT5G23110.1	2698	VLEAVADCFSEVSSD	4.832	2.454	Cluster B	1.96903
AT5G60930.1	527	SSNESSDCEDKVMDV	4.832	2.454	Cluster B	1.96903
AT2G24520.1	10	EVFEELKCTKQGLTA	4.826	2.454	Cluster B	1.96659
AT2G46920.1	122	TGNQMALCSSDVLEP	4.826	2.454	Cluster B	1.96659
AT3G15970.1	405	KKGITFACVNSVSDA	4.826	2.454	Cluster B	1.96659
AT3G27530.1	472	VVKDNLRCKEKALKI	4.826	2.454	Cluster B	1.96659
AT3G45300.1	285	PLGIMQACLDNVLPY	4.826	2.454	Cluster B	1.96659
AT4G22110.1	17	HEGKPIRCKAAVSRK	4.826	2.454	Cluster B	1.96659
AT5G66660.1	6	**MEFCGCLSELMNG	4.826	2.454	Cluster B	1.96659
AT3G06170.1	9	ACCLASCCASATCGL	3.284	1.67	Cluster A	1.96647
AT3G28243.1	3	*****MFCWFNEFIF	3.284	1.67	Cluster A	1.96647
AT5G03700.1	5	***MEGLCLNSFTRV	3.284	1.67	Cluster A	1.96647
AT1G26420.1	9	KEALSILCLALLVSV	4.821	2.454	Cluster B	1.96455
AT2G11778.1	9	PRRLHCVCVGQVLNY	4.821	2.454	Cluster B	1.96455
AT5G06620.1	12	ALNRYSRCFSRLKTL	4.821	2.454	Cluster B	1.96455
AT1G59590.1	9	VSPFRSPCSSPKKSR	3.279	1.67	Cluster A	1.96347
AT2G02630.1	5	***MHVFCAQMKIPF	3.279	1.67	Cluster A	1.96347
AT4G17980.1	5	***MGSSCLPPGFRF	3.279	1.67	Cluster A	1.96347
AT5G46590.1	5	***MGSSCLPPGFRF	3.279	1.67	Cluster A	1.96347
AT5G61220.1	11	SSEVLSLCRALLRAG	3.279	1.67	Cluster A	1.96347
AT1G02110.1	3	*****MGCTASKLDS	4.815	2.454	Cluster B	1.9621
AT1G60380.1	312	VIKYKVKCLPRITS*	4.815	2.454	Cluster B	1.9621
AT2G14850.1	6	**MGSDQCFSRLNSL	4.815	2.454	Cluster B	1.9621
AT2G32590.1	273	DLSFVKECVEQMVLN	4.815	2.454	Cluster B	1.9621
AT2G43660.2	15	FPFIILLCISSVGSF	4.815	2.454	Cluster B	1.9621
AT3G22940.1	409	TLSMSLECHQQ****	4.815	2.454	Cluster B	1.9621
AT5G08450.1	573	VVYKVGECMQELIKL	4.815	2.454	Cluster B	1.9621
AT5G54410.1	4	****MKTCFSNLFRV	4.815	2.454	Cluster B	1.9621
AT3G56190.1	94	DTNEAASCLERAVNI	4.81	2.454	Cluster B	1.96007
AT5G39750.1	12	SLPSSSRCSSSSSSS	4.81	2.454	Cluster B	1.96007
AT5G46680.1	280	RAEEAYECMHELVRS	4.81	2.454	Cluster B	1.96007
AT3G07950.1	16	FTNFTKLCKGLALVL	3.273	1.67	Cluster A	1.95988
AT3G31400.1	9	GNEIGLGCEFTGAFR	3.273	1.67	Cluster A	1.95988
AT4G20380.8	7	*MQDQLVCHGCRNLL	3.273	1.67	Cluster A	1.95988
AT5G28350.1	18	IPLLPGSCPSSQRVV	3.273	1.67	Cluster A	1.95988
AT2G43340.1	2	******MCDSDFLSR	4.804	2.454	Cluster B	1.95762
AT3G49600.1	420	IQSGSSDCRSAIKSE	4.804	2.454	Cluster B	1.95762
AT5G50420.1	442	PIPQAAECIARIVER	4.804	2.454	Cluster B	1.95762
AT1G30755.1	5	***MGGVCSCVFKDD	3.268	1.67	Cluster A	1.95689
AT2G20050.1	3	*****MGCAYSKTCI	3.268	1.67	Cluster A	1.95689
AT3G45720.1	18	EAKISGDCKRGGCIT	3.268	1.67	Cluster A	1.95689
AT4G12390.1	9	EPKLTHLCYCLLLFL	3.268	1.67	Cluster A	1.95689
AT5G48575.1	11	IINLEKKCPPKEEYE	3.268	1.67	Cluster A	1.95689
AT1G79190.1	1335	VFVDQMRC*******	4.799	2.454	Cluster B	1.95558
AT4G33050.2	526	PSPRAVKC*******	4.799	2.454	Cluster B	1.95558
AT3G06270.1	8	MGCVQCKCCSRYPSS	3.262	1.67	Cluster A	1.95329
AT4G21440.1	6	**MARSPCCEKNGLK	3.262	1.67	Cluster A	1.95329
AT2G11570.1	247	DKSDEMACGDEVVGR	4.793	2.454	Cluster B	1.95314
AT2G17050.1	1194	DYVSSSKCLDELVEI	4.793	2.454	Cluster B	1.95314
AT3G04240.1	177	RLSEATQCCQQALSL	4.793	2.454	Cluster B	1.95314
AT1G70950.1	332	STSFRFKCSERAEKR	4.788	2.454	Cluster B	1.9511
AT3G19900.1	11	IVSSHHHCQQSVIHE	4.788	2.454	Cluster B	1.9511
AT3G29200.1	11	SLLMRSSCCSSAIGG	4.788	2.454	Cluster B	1.9511
AT4G15020.1	566	LILSVLDCIERLVPD	4.788	2.454	Cluster B	1.9511
AT4G23320.1	6	**MHLLFCFDEASTR	4.788	2.454	Cluster B	1.9511
AT4G02200.3	9	EEDLLGICGFDSSKK	3.257	1.67	Cluster A	1.9503
AT1G02990.3	211	PSASRVNCLSEVEQD	4.783	2.454	Cluster B	1.94906
AT1G25340.1	220	SRGGSSQCVSEVYSS	4.783	2.454	Cluster B	1.94906
AT1G32780.1	11	TQGKVITCKAAVVWG	4.783	2.454	Cluster B	1.94906
AT3G28880.1	113	CSYDSINCASSIING	4.783	2.454	Cluster B	1.94906
AT3G53294.1	4	****MPACGGTLVLA	4.777	2.454	Cluster B	1.94662
AT5G48010.2	570	VEYEYVECTGSAIAA	4.777	2.454	Cluster B	1.94662
AT3G19810.1	9	SLVCSLSCVAPLPQT	4.772	2.454	Cluster B	1.94458
AT5G59090.1	375	DAKTAALCAPACLNK	4.772	2.454	Cluster B	1.94458
AT5G60410.2	7	*MDLEANCKEKLSYF	4.772	2.454	Cluster B	1.94458
AT2G21270.3	6	**MVLRFCCHLLTYS	3.246	1.67	Cluster A	1.94371
AT3G03626.1	5	***MSHKCNFHKREW	3.246	1.67	Cluster A	1.94371
AT3G52800.1	7	*MAEEHRCQTPESNR	3.246	1.67	Cluster A	1.94371
AT3G58670.1	12	IQRLFNTCKSSLSPN	3.246	1.67	Cluster A	1.94371
AT4G39360.1	9	INQMEKICFSEDSGV	3.246	1.67	Cluster A	1.94371
AT5G42405.1	10	LQPVALVCSCATASD	3.246	1.67	Cluster A	1.94371
AT1G63490.1	434	WAEAVSDCLSKVEGE	4.766	2.454	Cluster B	1.94214
AT4G29650.1	167	PSGVALICEGEVYGG	4.766	2.454	Cluster B	1.94214
AT5G28160.1	21	PDEIILSCLARISRS	4.766	2.454	Cluster B	1.94214
AT2G29263.1	2	******MCCKYKGRR	3.24	1.67	Cluster A	1.94012
AT3G47840.1	8	MISSVRNCGTIQRFC	3.24	1.67	Cluster A	1.94012
AT3G59360.1	11	GIAECPACHSKLVSP	4.761	2.454	Cluster B	1.9401
AT4G13020.3	10	VFVVFVMCRYKILEE	4.761	2.454	Cluster B	1.9401
AT4G25250.1	109	EVSILKDCVDEMKDT	4.761	2.454	Cluster B	1.9401
AT1G01100.1	9	STVGELACSYAVMIL	4.755	2.454	Cluster B	1.93765
AT1G30570.1	716	VVLFEAVCARAVINP	4.755	2.454	Cluster B	1.93765
AT2G21960.1	324	KNASVLECIQTIETA	4.755	2.454	Cluster B	1.93765
AT4G00810.1	9	STVGELACSYAVMIL	4.755	2.454	Cluster B	1.93765
AT4G17460.1	202	DCEYLKRCVEKLTEE	4.755	2.454	Cluster B	1.93765
AT5G47370.1	197	DCEYLKRCVEKLTEE	4.755	2.454	Cluster B	1.93765
AT5G47700.1	9	STVGELACSYAVMIL	4.755	2.454	Cluster B	1.93765
AT1G06340.1	12	KGDQVEVCSKEDGFL	3.235	1.67	Cluster A	1.93713
AT1G24470.1	5	***MQGACISESQPW	3.235	1.67	Cluster A	1.93713
AT1G79840.2	7	*MKSIDGCQCCSWPC	3.235	1.67	Cluster A	1.93713
AT2G34520.1	15	LLNVTSYCQRSLTQS	3.235	1.67	Cluster A	1.93713
AT2G41820.1	5	***MTFWCMSILLIV	3.235	1.67	Cluster A	1.93713
AT5G40210.1	7	*MVHGRLCNRDGWIL	3.235	1.67	Cluster A	1.93713
AT1G77340.1	7	*MPITLNCLRTKLAE	4.75	2.454	Cluster B	1.93562
AT1G77340.1	122	KYKLTPKCYNNLLSS	4.75	2.454	Cluster B	1.93562
AT1G05290.1	6	**MGSPLCEHLARLC	3.23	1.67	Cluster A	1.93413
AT1G32550.2	7	*MALILPCTFCTSLQ	3.23	1.67	Cluster A	1.93413
AT3G53240.1	7	*MSSDRSCCHWRRIK	3.23	1.67	Cluster A	1.93413
AT4G27310.1	8	MGKKCDLCNGVARMY	3.23	1.67	Cluster A	1.93413
ATMG00310.1	10	LPVYAMSCFRLSKLL	3.23	1.67	Cluster A	1.93413
AT5G44730.2	255	LESDKLKC*******	4.745	2.454	Cluster B	1.93358
AT5G52290.1	141	TSEDHLQCFSEVLEI	4.745	2.454	Cluster B	1.93358
AT1G06820.1	11	CFQNPVKCGDRLFSA	4.739	2.454	Cluster B	1.93113
AT4G01610.1	9	AVYNTKLCLASVFLL	4.739	2.454	Cluster B	1.93113
AT4G04900.1	14	GIYKGFKCISQIFAV	4.739	2.454	Cluster B	1.93113
AT5G11410.1	4	****MGNCLKPLKEQ	4.739	2.454	Cluster B	1.93113
AT4G19670.1	8	MENQEDSCECEELPL	3.224	1.67	Cluster A	1.93054
AT2G38710.1	12	NREMAVYCFDTLVSH	4.734	2.454	Cluster B	1.9291
AT3G07110.2	8	MVSGSGICAKRVVVD	4.734	2.454	Cluster B	1.9291
AT3G26950.1	323	PMRAAINCLGKAINR	4.734	2.454	Cluster B	1.9291
AT4G13170.1	8	MVSGSGICAKRVVVD	4.734	2.454	Cluster B	1.9291
AT4G29905.1	2	******MCLEVVYHE	4.734	2.454	Cluster B	1.9291
AT5G08550.1	583	TRDSLLQCADKVFSD	4.734	2.454	Cluster B	1.9291
AT5G57670.2	4	****MISCSEEGSNK	4.734	2.454	Cluster B	1.9291
AT5G64040.2	11	MNSSVLTCSYAIAGS	4.734	2.454	Cluster B	1.9291
AT1G65620.1	10	SSSTNSPCAACKFLR	3.219	1.67	Cluster A	1.92754
AT2G28620.1	16	GSSVKSPCQTPRSTE	3.219	1.67	Cluster A	1.92754
AT1G07747.1	37	VVTDLKACLPDIIGE	4.728	2.454	Cluster B	1.92665
AT1G12430.2	351	SLSALGKCINALAEN	4.728	2.454	Cluster B	1.92665
AT1G18060.1	8	MMVSLASCVSSPSSS	4.728	2.454	Cluster B	1.92665
AT1G28390.2	329	DMLEVVECLKTVRQL	4.728	2.454	Cluster B	1.92665
AT2G20050.1	9	GCAYSKTCIGQICAT	4.728	2.454	Cluster B	1.92665
AT3G61415.1	266	IVDNTASCLGDVSNL	4.728	2.454	Cluster B	1.92665
AT4G03030.1	12	IFPSRLQCSSSSSSS	4.728	2.454	Cluster B	1.92665
AT5G11490.2	195	DAQVVANCLSALQEI	4.728	2.454	Cluster B	1.92665
AT5G16580.1	4	****MLHCITTIFLS	4.728	2.454	Cluster B	1.92665
AT5G42390.1	1189	VPRKELSCIKELVSL	4.728	2.454	Cluster B	1.92665
AT1G31790.1	366	KDETSVSCWNAMVAS	4.723	2.454	Cluster B	1.92461
AT1G44120.1	1453	KMGIIEKCISQLSKS	4.723	2.454	Cluster B	1.92461
AT1G50820.1	528	KKYSDIKC*******	4.723	2.454	Cluster B	1.92461
AT1G67620.1	9	LTTLRSRCSSLLLNQ	4.723	2.454	Cluster B	1.92461
AT2G01660.1	188	ELQGVAQCTGDLSAT	4.723	2.454	Cluster B	1.92461
AT5G51105.1	14	VSLLVVVCIAASVNA	4.723	2.454	Cluster B	1.92461
AT1G70250.1	278	VIDMNETCPSELMVN	4.717	2.454	Cluster B	1.92217
AT2G03290.1	4	****MDLCRSSILLL	4.717	2.454	Cluster B	1.92217
AT2G26760.1	386	LDDFSVSCA******	4.717	2.454	Cluster B	1.92217
AT2G34220.1	654	EVFEDKKCISELSST	4.717	2.454	Cluster B	1.92217
AT4G03570.1	279	KSAKNMNCVSQVSDR	4.717	2.454	Cluster B	1.92217
AT4G35430.1	5	***MVLLCNSSELTR	4.717	2.454	Cluster B	1.92217
AT1G50732.1	5	***MWCACYHQPLPA	3.208	1.67	Cluster A	1.92096
AT3G05685.1	10	KTDEYQICTAARNKL	3.208	1.67	Cluster A	1.92096
AT3G16960.1	15	VALIIVMCASVTMSL	3.208	1.67	Cluster A	1.92096
AT4G28080.1	1047	YLHEALKCNQRLLGA	4.712	2.454	Cluster B	1.92013
AT5G18525.1	707	LQWRQDFCTGNISKD	4.712	2.454	Cluster B	1.92013
AT5G20736.1	7	*MSQTSSCHQTTIRA	4.712	2.454	Cluster B	1.92013
AT5G58080.1	12	AVDDNPTCLRKLEEL	4.712	2.454	Cluster B	1.92013
AT1G62520.1	11	GWVKSLQCKSKAFDD	4.707	2.454	Cluster B	1.91809
AT4G19580.1	3	*****MDCNKEEAKK	4.707	2.454	Cluster B	1.91809
AT4G30320.1	6	**MAFPSCVSVAITA	4.707	2.454	Cluster B	1.91809
AT5G13380.1	326	RIWPKAKCIEAVITG	4.707	2.454	Cluster B	1.91809
AT2G20050.1	14	KTCIGQICATKENSI	3.202	1.67	Cluster A	1.91737
AT2G47370.1	6	**MSPSCCSGKYSVA	3.202	1.67	Cluster A	1.91737
AT3G57660.1	10	HAQTTEVCLSFHRSL	3.202	1.67	Cluster A	1.91737
AT5G06300.1	15	FKRICVFCGSSSGKK	3.202	1.67	Cluster A	1.91737
AT1G20240.1	2	******MCVGFAVTR	4.701	2.454	Cluster B	1.91565
AT3G19170.1	7	*MLRTVSCLASRSSS	4.701	2.454	Cluster B	1.91565
AT3G19895.1	159	CMAEIFRCLGKVARA	4.701	2.454	Cluster B	1.91565
AT3G29796.1	169	LAIVSQTCEGNIRRK	4.701	2.454	Cluster B	1.91565
AT1G63070.1	12	VAVIGKKCLHRHTVL	3.197	1.67	Cluster A	1.91437
AT2G24670.1	14	VSKEDVECVETLLMM	4.696	2.454	Cluster B	1.91361
AT2G30240.1	181	LPSDVISCTSSAISL	4.696	2.454	Cluster B	1.91361
AT3G01460.1	1415	VHQHLEQCAEAIIEM	4.696	2.454	Cluster B	1.91361
AT3G05450.1	6	**MAPKSCDGEVNDG	4.696	2.454	Cluster B	1.91361
AT4G22240.1	12	QLSTQFSCQTRVSIS	4.696	2.454	Cluster B	1.91361
AT5G45740.1	3	*****MGCIGSSQAR	4.696	2.454	Cluster B	1.91361
AT1G03687.1	3	*****MRCIAGASVA	4.69	2.454	Cluster B	1.91117
AT1G05530.1	410	ERGEIMRCLEAVMEA	4.69	2.454	Cluster B	1.91117
AT1G11950.1	53	EEEISVECPKRVANQ	4.69	2.454	Cluster B	1.91117
AT2G28230.1	28	ILNEATQCVESINGV	4.69	2.454	Cluster B	1.91117
AT4G34650.1	257	KATKAVQCLNEMVTN	4.69	2.454	Cluster B	1.91117
AT3G20770.1	9	MFNEMGMCGNMDFFS	3.191	1.67	Cluster A	1.91078
AT4G19112.1	10	QVFVWPSCYHYRLFS	3.191	1.67	Cluster A	1.91078
AT4G39840.1	8	MSPLKYLCFRKVLLL	3.191	1.67	Cluster A	1.91078
AT1G15960.1	81	WIILVASCAALVIQS	4.685	2.454	Cluster B	1.90913
AT2G35370.1	33	SPFSFSRCFSTVLEG	4.685	2.454	Cluster B	1.90913
AT5G01140.1	320	MIPYYYRCQKQLLKI	4.685	2.454	Cluster B	1.90913
AT5G22640.1	621	ELVEAEICLEEAIED	4.685	2.454	Cluster B	1.90913
AT5G58400.1	3	*****MECYEQSRQR	4.685	2.454	Cluster B	1.90913
AT3G05390.1	5	***MGRTCLPRWRLG	3.186	1.67	Cluster A	1.90778
AT3G27110.1	13	SAPVLSLCYNQSGEL	3.186	1.67	Cluster A	1.90778
AT3G61826.1	15	DKKLRKPCRSVGGES	3.186	1.67	Cluster A	1.90778
AT5G15790.1	7	*MGCVSSCFGVDDFE	3.186	1.67	Cluster A	1.90778
AT5G40710.1	8	MGRSNSQCPSHWILL	3.186	1.67	Cluster A	1.90778
AT1G27210.1	42	LKQRVIACLNKLADR	4.679	2.454	Cluster B	1.90668
AT1G48090.1	2891	RKHATFRCLATVVND	4.679	2.454	Cluster B	1.90668
AT4G04570.1	653	DVFTELSCR******	4.679	2.454	Cluster B	1.90668
AT4G39760.1	28	PHEIVVSCLARVSGS	4.679	2.454	Cluster B	1.90668
AT5G10230.1	111	WVLVEIACTRSALEL	4.679	2.454	Cluster B	1.90668
AT5G12270.1	135	LTTSFNPCIESVLEW	4.679	2.454	Cluster B	1.90668
AT1G72250.2	4	****MEDCCDPLLAT	4.674	2.454	Cluster B	1.90465
AT2G27300.1	220	QADTDDDCYAEILND	4.674	2.454	Cluster B	1.90465
AT3G54270.1	387	SEGKVRSCSTKVLLS	4.674	2.454	Cluster B	1.90465
AT5G07400.1	6	**MKRRQCEKVVIRI	4.674	2.454	Cluster B	1.90465
AT5G41140.1	538	QLKMQYECSSSLVNV	4.674	2.454	Cluster B	1.90465
AT1G71865.1	8	MSFACLVCHSVESPS	3.18	1.67	Cluster A	1.90419
AT2G22810.1	10	QLSRKATCNSHGQVS	3.18	1.67	Cluster A	1.90419
AT2G23100.1	11	LAASLSNCKQTQTHM	3.18	1.67	Cluster A	1.90419
AT2G24560.1	20	IAALLSSCDAATNAT	3.18	1.67	Cluster A	1.90419
AT2G30470.1	16	KMCMNASCGTTSTVE	3.18	1.67	Cluster A	1.90419
AT5G05580.1	9	ASSVLSECGFRPLPR	3.18	1.67	Cluster A	1.90419
AT1G50790.1	23	KPHLLKPCLTSINES	4.668	2.454	Cluster B	1.9022
AT3G21480.1	709	GELSNKHCMSKLLKQ	4.668	2.454	Cluster B	1.9022
AT3G24830.1	8	MVSGSGICSKRVVVD	4.668	2.454	Cluster B	1.9022
AT4G15830.1	210	AAVSTSNCVSKMEVN	4.668	2.454	Cluster B	1.9022
AT5G43620.1	410	SVAKAILC*******	4.668	2.454	Cluster B	1.9022
AT5G48760.1	8	MVSGSGICSKRVVVD	4.668	2.454	Cluster B	1.9022
AT5G49930.1	17	DVAAEVKCLKRLIGM	4.668	2.454	Cluster B	1.9022
AT2G03770.1	21	ESELVQECEELLSSL	3.175	1.67	Cluster A	1.9012
AT2G27940.1	16	LLQLYQACGGEQELT	3.175	1.67	Cluster A	1.9012
AT3G29020.2	7	*MKMDFSCFQEYPFE	3.175	1.67	Cluster A	1.9012
AT3G29410.1	6	**MEASKCFGPRTLP	3.175	1.67	Cluster A	1.9012
AT3G29633.1	5	***MKVPCDPLYTAP	3.175	1.67	Cluster A	1.9012
AT3G52080.1	10	STTTKNVCGDKWYLN	3.175	1.67	Cluster A	1.9012
AT4G29740.2	6	**MTNTLCLSLITLI	3.175	1.67	Cluster A	1.9012
AT5G03795.1	10	DEDVDGKCKNMSACS	3.175	1.67	Cluster A	1.9012
AT3G49150.1	4	****MDICCKDIISD	4.663	2.454	Cluster B	1.90016
AT4G16310.1	553	LESISKKCEASIIDD	4.663	2.454	Cluster B	1.90016
AT1G11510.1	269	LPNSKNNCEDEVMDE	4.658	2.454	Cluster B	1.89813
AT3G01710.1	288	LSSNTSKCRGKIAPN	4.658	2.454	Cluster B	1.89813
AT3G54390.1	90	SPKTQTQCKNKIESM	4.658	2.454	Cluster B	1.89813
AT4G16350.1	5	***MMMQCLDGLKHL	4.658	2.454	Cluster B	1.89813
AT5G47400.1	683	NLTEALKCVDSLKSA	4.658	2.454	Cluster B	1.89813
AT1G21640.2	6	**MFLCFCPCHVPIM	3.169	1.67	Cluster A	1.8976
AT1G75540.1	8	MKIRCDVCDKEEASV	3.169	1.67	Cluster A	1.8976
AT1G76650.1	15	QSSFKKLCRKLSPKR	3.169	1.67	Cluster A	1.8976
AT2G35700.1	6	**MERDDCRRFQDSP	3.169	1.67	Cluster A	1.8976
AT1G17270.1	440	PIPQAADCISRMVER	4.652	2.454	Cluster B	1.89568
AT1G55000.1	5	***MALYCRDTLIII	4.652	2.454	Cluster B	1.89568
AT3G18730.1	340	SMLQVNACLGSLIDK	4.652	2.454	Cluster B	1.89568
AT3G62650.2	152	VVSSVVTC*******	4.652	2.454	Cluster B	1.89568
AT3G62970.1	197	GHTMHMDCFEQMINE	4.652	2.454	Cluster B	1.89568
AT4G25120.1	756	SLSAVVTCVANMIPQ	4.652	2.454	Cluster B	1.89568
AT4G35380.1	1149	IRELIVRCVSQMVLS	4.652	2.454	Cluster B	1.89568
AT5G40800.1	13	ELWRTLRCAGKAQDK	4.652	2.454	Cluster B	1.89568
AT5G49180.1	68	PTDYKETCVNSLMKA	4.652	2.454	Cluster B	1.89568
AT5G51630.1	181	IATSSSNCFGDLVGI	4.652	2.454	Cluster B	1.89568
AT1G22280.3	5	***MGKFCCFTSASE	3.164	1.67	Cluster A	1.89461
AT2G02730.1	276	KIQLLDDC*******	3.164	1.67	Cluster A	1.89461
AT2G38910.1	5	***MGNTCVGPNLNP	3.164	1.67	Cluster A	1.89461
AT3G11920.1	10	FEESKNNCQNPRKSE	3.164	1.67	Cluster A	1.89461
AT4G39740.1	11	CRRLVLSCKNQAASF	3.164	1.67	Cluster A	1.89461
AT1G03300.1	647	RIGEMKTCAETIDQE	4.647	2.454	Cluster B	1.89364
AT1G78500.1	571	VEHEYVECTGSAIVA	4.647	2.454	Cluster B	1.89364
AT2G21950.1	367	NESAIVNCLAATV**	4.647	2.454	Cluster B	1.89364
AT3G45860.1	203	PLYLLVQCTPDLTRQ	4.647	2.454	Cluster B	1.89364
AT5G64290.1	440	VVTWMSDCVAKVLQS	4.647	2.454	Cluster B	1.89364
AT4G29130.1	12	AVGATVVCTAAVCAV	4.641	2.454	Cluster B	1.8912
AT5G22140.1	339	PFVTVVGCLPGLIKS	4.641	2.454	Cluster B	1.8912
AT5G26240.1	369	IEACIISCITSAISF	4.641	2.454	Cluster B	1.8912
AT5G55990.1	4	****MSQCVDGIKHL	4.641	2.454	Cluster B	1.8912
AT3G03730.1	9	SDSNKKTCNDAKQPI	3.158	1.67	Cluster A	1.89102
AT4G04710.1	5	***MGNCCGSKPLTA	3.158	1.67	Cluster A	1.89102
AT2G35035.1	89	YKAIGSKCSEQILEA	4.636	2.454	Cluster B	1.88916
AT4G22505.1	5	***MNPKCSKTTLAL	4.636	2.454	Cluster B	1.88916
AT4G24790.1	299	IFAAALNCLSQAAHS	4.636	2.454	Cluster B	1.88916
AT4G33180.1	112	TEVFQAECMAKLMAK	4.636	2.454	Cluster B	1.88916
AT4G38330.1	9	GSNTCGECGERAVSN	4.636	2.454	Cluster B	1.88916
AT5G20540.1	4	****MLTCIARSKRA	4.636	2.454	Cluster B	1.88916
AT5G54090.1	9	QTLSIAFCNSALVIR	4.636	2.454	Cluster B	1.88916
AT1G77090.1	10	ETALLRYCVNFSGHK	3.153	1.67	Cluster A	1.88802
AT2G29170.1	12	EENLRDKCRWSLGGM	3.153	1.67	Cluster A	1.88802
AT2G41630.1	6	**MSDAYCTDCKKET	3.153	1.67	Cluster A	1.88802
AT1G09510.1	291	IPVIYKLCVEKVKSL	4.63	2.454	Cluster B	1.88672
AT1G60160.1	429	MISATFSCVKQAMAL	4.63	2.454	Cluster B	1.88672
AT1G49540.2	18	RVFIGAGCNRVVNNV	3.148	1.67	Cluster A	1.88503
AT2G20465.1	12	RKNLVAFCFTILFII	3.148	1.67	Cluster A	1.88503
AT1G48170.1	38	GNGVKVSCFTEVFDD	4.625	2.454	Cluster B	1.88468
AT2G34730.1	527	KEDFEDSCVKSVMME	4.625	2.454	Cluster B	1.88468
AT2G39670.2	431	PDAEAVAC*******	4.625	2.454	Cluster B	1.88468
AT3G12670.1	548	LIAAASGCLESVLQT	4.625	2.454	Cluster B	1.88468
AT3G17340.2	304	LVPEIINCSMKIVKH	4.625	2.454	Cluster B	1.88468
AT4G16510.1	231	VKPFIVPCS******	4.625	2.454	Cluster B	1.88468
ATMG00600.1	10	PCFINGKCAEQLTST	4.625	2.454	Cluster B	1.88468
AT4G35230.1	3	*****MGCCQSLFSG	4.62	2.454	Cluster B	1.88264
AT5G22760.1	977	IFRNASICVKKIIDN	4.62	2.454	Cluster B	1.88264
AT5G28810.1	386	DMRVLKECQPPVVSN	4.62	2.454	Cluster B	1.88264
AT3G57190.1	9	AAKIIGGCCSWRRFY	3.142	1.67	Cluster A	1.88144
AT4G26270.1	16	PKIINGSCGYVLEDV	3.142	1.67	Cluster A	1.88144
AT5G02600.2	13	QASTTTLCSTMDQTS	3.142	1.67	Cluster A	1.88144
AT1G30590.1	457	KLNPLLVCLPSVVSE	4.614	2.454	Cluster B	1.8802
AT2G31250.1	443	TERIRAECVEKLISK	4.614	2.454	Cluster B	1.8802
AT3G10150.1	266	RLWITKPCVGSINKE	4.614	2.454	Cluster B	1.8802
AT3G24610.1	143	PEAVAMICLARVSRL	4.614	2.454	Cluster B	1.8802
AT4G23780.1	147	NFKCFLICV******	4.614	2.454	Cluster B	1.8802
AT1G71180.1	17	TQILHSFCGNTEMET	3.137	1.67	Cluster A	1.87844
AT3G11090.1	12	EPRSSSSCAACKLLK	3.137	1.67	Cluster A	1.87844
AT4G30220.2	5	***MAFVCMCVLQTI	3.137	1.67	Cluster A	1.87844
AT1G01930.1	194	DRGVSVDCCGSLVEN	4.609	2.454	Cluster B	1.87816
AT1G70320.1	1968	IDGGTIQCLTSILNV	4.609	2.454	Cluster B	1.87816
AT2G40140.1	9	CGAKSNLCSSKTLTE	4.609	2.454	Cluster B	1.87816
AT3G14270.1	269	GSPLIHQCLESLIRE	4.609	2.454	Cluster B	1.87816
AT3G16340.1	360	TTYQIVKCLQEIVRF	4.609	2.454	Cluster B	1.87816
AT3G16380.1	326	RLREIFGCYGQIVSA	4.609	2.454	Cluster B	1.87816
AT1G13635.1	216	CIVDNAKCITKVVNE	4.603	2.454	Cluster B	1.87571
AT1G28360.1	6	**MASTTCAREVHYR	4.603	2.454	Cluster B	1.87571
AT1G53325.1	4	****MEICTGQLIIP	4.603	2.454	Cluster B	1.87571
AT1G03240.1	19	RQEIKSTCADSNTLF	3.131	1.67	Cluster A	1.87485
AT5G47470.1	5	***MQFFCVNLYRSV	3.131	1.67	Cluster A	1.87485
AT1G27040.1	300	SLTNSLTCLNKAIEG	4.598	2.454	Cluster B	1.87368
AT1G54340.1	364	TEKLEAACMGTVESG	4.598	2.454	Cluster B	1.87368
AT1G58220.1	544	ASAASLPCTSGIISS	4.598	2.454	Cluster B	1.87368
AT1G58230.1	948	ETCQDVACIEDVLHM	4.598	2.454	Cluster B	1.87368
AT3G54220.1	297	LLTLLLQCAEAVSAD	4.598	2.454	Cluster B	1.87368
AT4G20890.1	12	LHIQGGQCGNQIGAK	4.598	2.454	Cluster B	1.87368
AT4G21534.1	8	MENDQFMCPTDIITG	4.598	2.454	Cluster B	1.87368
AT5G08230.1	731	MSDSSSSCMKDLIAA	4.598	2.454	Cluster B	1.87368
AT5G23860.1	12	LHIQGGQCGNQIGAK	4.598	2.454	Cluster B	1.87368
AT5G38180.1	38	VPMELMPCLPAMTKR	4.598	2.454	Cluster B	1.87368
AT5G44340.1	12	LHIQGGQCGNQIGAK	4.598	2.454	Cluster B	1.87368
AT5G62690.1	12	LHIQGGQCGNQIGAK	4.598	2.454	Cluster B	1.87368
AT5G62700.1	12	LHIQGGQCGNQIGAK	4.598	2.454	Cluster B	1.87368
AT2G42440.1	8	MTGSGSPCGACKFLR	3.126	1.67	Cluster A	1.87186
AT3G09010.1	5	***MRYNCFGLLDMC	3.126	1.67	Cluster A	1.87186
AT3G13674.1	18	SSRLKSLCQNLSNKN	3.126	1.67	Cluster A	1.87186
AT3G27900.1	14	NHRVVRHCHNKKLQQ	3.126	1.67	Cluster A	1.87186
AT5G15530.1	8	MASLSVPCVKICALN	3.126	1.67	Cluster A	1.87186
AT5G40290.1	5	***MGEYCNEDLSCF	3.126	1.67	Cluster A	1.87186
AT1G19870.1	262	QAMGSLRCVQAIVKM	4.592	2.454	Cluster B	1.87123
AT1G77120.1	271	GVDRSVECTGSVQAM	4.592	2.454	Cluster B	1.87123
AT2G34010.1	2	******MCSNNNTSS	4.592	2.454	Cluster B	1.87123
AT2G43240.1	11	GMAECSVCRSRLVSP	4.592	2.454	Cluster B	1.87123
AT3G46980.3	223	AEGVALPCMNNMVAR	4.592	2.454	Cluster B	1.87123
AT3G54280.2	1043	HTVETCHCFDKLLST	4.592	2.454	Cluster B	1.87123
AT5G51530.1	353	KLLLVSLCDHKILPS	4.592	2.454	Cluster B	1.87123
AT5G63710.1	231	DITLTASCVASIILF	4.592	2.454	Cluster B	1.87123
AT1G03390.1	4	****MASCIQELHFT	4.587	2.454	Cluster B	1.86919
AT1G19680.1	352	KATSYKRCKNRVVDS	4.587	2.454	Cluster B	1.86919
AT1G50470.1	89	EEKKVAVCGEKVIYN	4.587	2.454	Cluster B	1.86919
AT1G80550.1	446	SLDETLVCRE*****	4.587	2.454	Cluster B	1.86919
AT2G33540.1	8	MLVARSGCSRTLIRM	4.587	2.454	Cluster B	1.86919
AT2G38640.1	12	HPKFPSTCEESLCDS	4.587	2.454	Cluster B	1.86919
AT4G38200.1	1124	IRELIVRCISQMVLS	4.587	2.454	Cluster B	1.86919
AT1G17560.1	20	RSLLGGLCNAFSGLM	3.12	1.67	Cluster A	1.86826
AT1G64385.1	10	VNLVLLLCIALIFVA	3.12	1.67	Cluster A	1.86826
AT2G31090.1	6	**MCDGDCRPLGFLL	3.12	1.67	Cluster A	1.86826
AT2G33390.1	14	EGKEANGCENKAIVS	3.12	1.67	Cluster A	1.86826
AT5G13030.1	6	**MLLRVCCPSSFFY	3.12	1.67	Cluster A	1.86826
AT5G21060.2	11	IPVLLMGCGGVGRHL	3.12	1.67	Cluster A	1.86826
AT1G51230.1	11	ELNQATHCKNHVVIH	4.582	2.454	Cluster B	1.86716
AT2G45240.1	266	LVKCTYECLEKAIAI	4.582	2.454	Cluster B	1.86716
AT3G23605.1	4	****MLECQSMMEKL	4.582	2.454	Cluster B	1.86716
AT5G25800.1	211	LPAPSGSCPPEIVAL	4.582	2.454	Cluster B	1.86716
AT5G49010.1	126	EKVFATRCADDLAKH	4.582	2.454	Cluster B	1.86716
AT1G74510.2	17	SRDLPSSCEEESKWI	3.115	1.67	Cluster A	1.86527
AT3G06920.1	10	GFARTKFCKNLSSLS	3.115	1.67	Cluster A	1.86527
AT5G06440.4	8	MQKKREICGYRDKLD	3.115	1.67	Cluster A	1.86527
AT1G20010.1	12	LHIQGGQCGNQIGSK	4.576	2.454	Cluster B	1.86471
AT1G31814.1	345	MEEKLEECVKELEDQ	4.576	2.454	Cluster B	1.86471
AT1G73890.1	30	LAQVPATCASRLLSL	4.576	2.454	Cluster B	1.86471
AT1G75780.1	12	LHVQGGQCGNQIGSK	4.576	2.454	Cluster B	1.86471
AT2G28840.1	94	AMYGRISCVKKLAEV	4.576	2.454	Cluster B	1.86471
AT2G29550.1	12	LHIQGGQCGNQIGSK	4.576	2.454	Cluster B	1.86471
AT3G08636.1	25	QLNMLSWCLGEVVEC	4.576	2.454	Cluster B	1.86471
AT4G31110.1	187	IPFVEAGCSSNVLPY	4.576	2.454	Cluster B	1.86471
AT5G12250.1	12	LHIQGGQCGNQIGSK	4.576	2.454	Cluster B	1.86471
AT5G66520.1	6	**MNVISCSFSLEHN	4.576	2.454	Cluster B	1.86471
AT2G27650.1	646	IVLKSLICLNSVVIF	4.571	2.454	Cluster B	1.86267
AT2G42730.1	637	MKTRVTACDPSVVAV	4.571	2.454	Cluster B	1.86267
AT3G13190.1	316	KEGCLVKC*******	4.571	2.454	Cluster B	1.86267
AT3G15180.2	322	TNCFVSECVKALISA	4.571	2.454	Cluster B	1.86267
AT3G24290.1	7	*MSGAITCSAADLSA	4.571	2.454	Cluster B	1.86267
AT4G35750.1	200	VSSFSMRCIS*****	4.571	2.454	Cluster B	1.86267
AT1G03200.1	18	RQEIKSTCTDSNTLF	3.109	1.67	Cluster A	1.86168
AT1G36070.1	14	DSDFEDDCETKKMET	3.109	1.67	Cluster A	1.86168
AT2G24860.1	4	****MTICMCCDSHL	3.109	1.67	Cluster A	1.86168
AT2G35990.1	15	FRRICVFCGSSSGNK	3.109	1.67	Cluster A	1.86168
AT4G30420.1	9	AMTMIQLCYAGVTLF	3.109	1.67	Cluster A	1.86168
AT5G15200.1	5	***MVHVCYYRNYGK	3.109	1.67	Cluster A	1.86168
AT1G52380.1	377	KKGITFACVNSVSEG	4.565	2.454	Cluster B	1.86023
AT1G63300.1	528	QLKIQYECSSSLVDV	4.565	2.454	Cluster B	1.86023
AT3G12280.1	532	FHRCMLACSAELVLA	4.565	2.454	Cluster B	1.86023
AT5G03900.2	3	*****MACVSTCLIL	4.565	2.454	Cluster B	1.86023
AT5G35960.1	4	****MLKCVSVQIQT	4.565	2.454	Cluster B	1.86023
AT5G48500.1	114	EFNAPVSCPTPVVKR	4.565	2.454	Cluster B	1.86023
AT1G19620.1	19	YENLFQNCKYTVGLS	3.104	1.67	Cluster A	1.85868
AT2G14206.1	10	SEPIVSMCLDCGPPV	3.104	1.67	Cluster A	1.85868
AT3G18680.1	10	IPLPLTSCSPISTSS	3.104	1.67	Cluster A	1.85868
AT5G35338.2	7	*MVQCTDCKKWRLIP	3.104	1.67	Cluster A	1.85868
AT1G78010.1	6	**MVSLLCFRSVGVY	4.56	2.454	Cluster B	1.85819
AT2G03110.1	10	VNEALPGCDERVVTI	4.56	2.454	Cluster B	1.85819
AT4G12870.1	205	KTPLPIDCSSAALSE	4.56	2.454	Cluster B	1.85819
AT4G14540.1	56	AKETVQECVSEFISF	4.56	2.454	Cluster B	1.85819
AT1G58848.1	61	TSAVVKNCVEEIKEI	4.554	2.454	Cluster B	1.85575
AT1G59218.1	61	TSAVVKNCVEEIKEI	4.554	2.454	Cluster B	1.85575
AT1G80830.1	89	WIILVASCAALVIQS	4.554	2.454	Cluster B	1.85575
AT5G64342.1	11	QHFYVYHCEQRIS**	4.554	2.454	Cluster B	1.85575
AT3G53070.1	6	**MGTTDCRRHGFIL	3.098	1.67	Cluster A	1.85509
AT1G03750.1	205	KGPVLIICPSSIIHN	4.549	2.454	Cluster B	1.85371
AT1G04570.1	447	SFLASTLCLSQIVSA	4.549	2.454	Cluster B	1.85371
AT1G08130.1	12	RSSNYLRCIPSLCTK	4.549	2.454	Cluster B	1.85371
AT1G65630.1	5	***MSFLCVRTVSRF	4.549	2.454	Cluster B	1.85371
AT1G72970.1	13	FLFALLLCLPTSLSS	4.549	2.454	Cluster B	1.85371
AT2G05620.1	11	ASISAIGCNQTLIGT	4.549	2.454	Cluster B	1.85371
AT2G35110.1	333	VLLGYLVCPDELLRV	4.549	2.454	Cluster B	1.85371
AT2G37060.1	65	AKEIVQECVSEFISF	4.549	2.454	Cluster B	1.85371
AT2G38720.1	9	SPSSTTTCTSLLEEL	4.549	2.454	Cluster B	1.85371
AT4G08176.1	39	LKTQMVNCL******	4.549	2.454	Cluster B	1.85371
AT4G17380.1	463	CFIRTETCLEALMDA	4.549	2.454	Cluster B	1.85371
AT5G39365.1	88	CYCSVLKCP******	4.549	2.454	Cluster B	1.85371
AT5G49020.1	38	PVVATFSCVNEVKEL	4.549	2.454	Cluster B	1.85371
AT2G19150.1	10	GVTIHNFCYSYFKVC	3.093	1.67	Cluster A	1.8521
AT2G35890.1	5	***MGNVCVHMVNNC	3.093	1.67	Cluster A	1.8521
AT4G38020.1	5	***MHCGCVFASQTV	3.093	1.67	Cluster A	1.8521
AT5G09672.1	15	GFVSGGSCSSLNLLQ	3.093	1.67	Cluster A	1.8521
AT1G03475.1	291	LLSFATECANSVVPA	4.543	2.454	Cluster B	1.85126
AT1G14610.1	952	TVLATVKCMRALRAG	4.543	2.454	Cluster B	1.85126
AT3G20480.1	279	LRCASVLCVSAIGSA	4.543	2.454	Cluster B	1.85126
AT3G54350.1	435	GSSSAQACSNTLLST	4.543	2.454	Cluster B	1.85126
AT3G60320.1	3	*****MGCAASKLDN	4.543	2.454	Cluster B	1.85126
AT5G58260.1	7	*MGSRAICIQRVAPP	4.543	2.454	Cluster B	1.85126
AT2G47600.1	440	SAIANITCSNSVNIY	4.538	2.454	Cluster B	1.84923
AT3G16830.1	1017	ITSASYSCNSQLVYA	4.538	2.454	Cluster B	1.84923
AT3G29255.1	511	LEHEYVECTGSAVVV	4.538	2.454	Cluster B	1.84923
AT3G63410.1	50	RLSVATRCSSSSVSS	4.538	2.454	Cluster B	1.84923
AT5G46871.1	16	AVLLILSCSSSMIMG	4.538	2.454	Cluster B	1.84923
AT1G54130.1	18	ASPASTVCSTAHQIN	3.087	1.67	Cluster A	1.8485
AT1G72680.1	11	SESVENECMCWAARD	3.087	1.67	Cluster A	1.8485
AT1G19070.1	83	IREFSIKC*******	4.533	2.454	Cluster B	1.84719
AT1G26330.2	731	PASKFEDCQANIGEE	4.533	2.454	Cluster B	1.84719
AT1G33730.1	367	KTNPLLACL******	4.533	2.454	Cluster B	1.84719
AT1G66160.1	25	EIIPVTSCSEEVEIT	4.533	2.454	Cluster B	1.84719
AT1G77390.1	58	PSSTLVNCSNKIGQS	4.533	2.454	Cluster B	1.84719
AT2G21380.1	676	VMRLMTQCNEKSFEL	4.533	2.454	Cluster B	1.84719
AT2G48140.1	27	GQQISTPCTSSMIST	4.533	2.454	Cluster B	1.84719
AT3G18180.1	247	DEEDETHCFSSVIVG	4.533	2.454	Cluster B	1.84719
AT4G19100.1	6	**MASVPCSFKLSAH	4.533	2.454	Cluster B	1.84719
AT5G13780.1	3	*****MVCIRRATVD	4.533	2.454	Cluster B	1.84719
AT5G39790.1	11	VPRIEFGCSSQSLTL	4.533	2.454	Cluster B	1.84719
AT5G47640.1	62	AKETMQECVSEFISF	4.533	2.454	Cluster B	1.84719
AT1G15740.1	12	YIIMGGACSRKRDQQ	3.082	1.67	Cluster A	1.84551
AT5G22600.1	8	MPVSLYICETLLHLR	3.082	1.67	Cluster A	1.84551
AT1G58230.1	709	IMVGTQLCSRRLLQQ	4.527	2.454	Cluster B	1.84474
AT5G55900.1	314	SVNNSICCQSRAVPE	4.527	2.454	Cluster B	1.84474
AT1G21620.1	243	VVEELMECEGDMLMR	4.522	2.454	Cluster B	1.84271
AT1G71960.1	194	SELGLTKCENTVVGN	4.522	2.454	Cluster B	1.84271
AT2G31862.1	7	*MWVNLSCMCHIVDK	4.522	2.454	Cluster B	1.84271
AT3G10500.1	417	KEKDEASCSKQVDAD	4.522	2.454	Cluster B	1.84271
AT3G29450.1	473	LHHYQVECFNTVLDM	4.522	2.454	Cluster B	1.84271
AT3G42723.1	363	RERFEALCLGSVILP	4.522	2.454	Cluster B	1.84271
AT3G63070.1	506	RMSPSVACVQTVGDR	4.522	2.454	Cluster B	1.84271
AT5G47100.1	3	*****MGCFHSTAAR	4.522	2.454	Cluster B	1.84271
AT5G57150.4	262	RMKKNKRCCG*****	4.522	2.454	Cluster B	1.84271
AT5G60805.1	17	LVILISSCVSNLMAK	4.522	2.454	Cluster B	1.84271
AT3G28910.1	6	**MVRPPCCDKGGVK	3.077	1.67	Cluster A	1.84251
AT4G28180.1	4	****MGCCFSAGKVT	3.077	1.67	Cluster A	1.84251
AT1G13870.1	11	VVICGQPCSGKSIAA	4.516	2.454	Cluster B	1.84026
AT1G76620.1	7	*MMALMNCAYSSSSS	4.516	2.454	Cluster B	1.84026
AT3G22220.1	560	IHLAVVDCIEKLVPD	4.516	2.454	Cluster B	1.84026
AT4G12350.1	6	**MGRQPCCDKLMVK	4.516	2.454	Cluster B	1.84026
AT4G17980.1	181	NEQDIGSCYSSLATS	4.516	2.454	Cluster B	1.84026
AT4G19980.1	35	TPNCCVTCLARLIRK	4.516	2.454	Cluster B	1.84026
AT4G23510.1	403	KYPNSEKCLDELVEI	4.516	2.454	Cluster B	1.84026
AT5G60940.1	300	FDGVSAKCVRSIGNA	4.516	2.454	Cluster B	1.84026
AT1G58290.1	10	VSSAFVGCPKLETLL	3.071	1.67	Cluster A	1.83892
AT2G42870.1	19	RRSLSPSCSATVKSR	3.071	1.67	Cluster A	1.83892
AT2G16950.1	593	DLFPLLECFTSISQA	4.511	2.454	Cluster B	1.83822
AT2G33490.1	45	DVEDMRDCYDSLLNA	4.511	2.454	Cluster B	1.83822
AT1G34046.1	6	**MVSHLCIWRPCMK	3.066	1.67	Cluster A	1.83593
AT3G01120.1	8	MAVSSFQCPTIFSSS	3.066	1.67	Cluster A	1.83593
AT3G11700.1	4	****MDRCIYGCSVI	3.066	1.67	Cluster A	1.83593
AT5G19450.1	5	***MGNCCASPGSET	3.066	1.67	Cluster A	1.83593
AT1G21810.1	292	DLEREVKCCREAEKR	4.505	2.454	Cluster B	1.83578
AT1G49270.1	587	EMARMVACAAAAVRH	4.505	2.454	Cluster B	1.83578
AT2G18500.1	315	RLSDYDEC*******	4.505	2.454	Cluster B	1.83578
AT3G03210.1	75	VYDHRISCINEVNQI	4.505	2.454	Cluster B	1.83578
AT4G34640.1	257	NTNKSVQCLNEMVTN	4.505	2.454	Cluster B	1.83578
AT5G67440.1	452	RKLSPEACAHAVQNE	4.505	2.454	Cluster B	1.83578
AT1G16220.1	4	****MGLCHSKIDKT	4.5	2.454	Cluster B	1.83374
AT3G08850.1	1006	ALEHIAKCQHSSISK	4.5	2.454	Cluster B	1.83374
AT4G02850.1	211	RVDDIVKCPGKVMIV	4.5	2.454	Cluster B	1.83374
AT5G02640.1	5	***MNSVCISSCIND	4.5	2.454	Cluster B	1.83374
AT1G76130.1	11	YNNVFDECNDQTDIG	3.06	1.67	Cluster A	1.83234
AT1G80150.1	11	LRHIRRFCHFPSSAA	3.06	1.67	Cluster A	1.83234
AT1G05180.1	475	SLLTDLGCNGSVLPD	4.495	2.454	Cluster B	1.8317
AT1G21450.1	229	PKQILISCARALSEG	4.495	2.454	Cluster B	1.8317
AT4G09420.1	318	RSLLVVDCVDNIKQL	4.495	2.454	Cluster B	1.8317
AT4G19220.1	927	YSVIDVRCLDTVS**	4.495	2.454	Cluster B	1.8317
AT5G02880.1	1118	PRKKFLACRENILES	4.495	2.454	Cluster B	1.8317
[truncated: 1,192 more rows]
