# Supplementary material for: Computational Prediction of Candidate Proteins for S-Nitrosylation in Arabidopsis thaliana
Source: PLoS One. 2014 Oct 21;9(10):e110232. doi: 10.1371/journal.pone.0110232 (PMC4204854; doi:10.1371/journal.pone.0110232)
Supplement: Table S4 — The Arabidopsis proteome was extracted from the TAIR 10 database, and proteins were assigned to cellular localizations according to the gene ontology cellular component classification. (XLS) [file pone.0110232.s005.xls]

## Sheet: Total proteins
Table S4. Arabidopsis proteome was extracted from TAIR 10 database, and assigned to their cellular localization according to gene ontology cellular component classification.
Accession number	Protein name	Cellular localization
AT1G50920.1	unassigned	nucleus; membrane;
AT1G36960.1	unassigned	cellular_component;
AT1G44020.1	unassigned	nucleus;
AT1G15970.1	unassigned	nucleus;
AT1G73440.1	unassigned
AT1G75120.1	RRA1 REDUCED RESIDUAL ARABINOSE 1;	endoplasmic reticulum;
AT1G17600.1	unassigned	intracellular; cytoplasm;
AT1G51380.1	unassigned	nucleus;
AT1G77370.1	unassigned	cytoplasm; Golgi apparatus;
AT1G44090.1	GA20OX5 gibberellin 20-oxidase 5; ATGA20OX5 ARABIDOPSIS THALIANA GIBBERELLIN 20-OXIDASE 5;	cytoplasm;
AT1G10950.1	TMN1 transmembrane nine 1; EMP12 endomembrane protein 12; AtTMN1;	Golgi medial cisterna; trans-Golgi network; cis-Golgi network; extracellular region; endosome; membrane; Golgi apparatus; integral to membrane;
AT1G31870.1	unassigned	nucleus; cytosol;
AT1G51360.1	DABB1 dimeric A/B barrel domainS-protein 1; ATDABB1 DIMERIC A/B BARREL DOMAINS-PROTEIN 1;	nucleus; cytosol;
AT1G14940.1	unassigned	cellular_component;
AT1G50950.1	unassigned
AT1G75110.1	RRA2 REDUCED RESIDUAL ARABINOSE 2;	endoplasmic reticulum;
AT1G17400.1	unassigned	nucleus;
AT1G50930.1	unassigned	nucleus;
AT1G09400.1	unassigned	cytoplasm;
AT1G09415.1	NIMIN-3 NIM1-interacting 3;	nucleus;
AT1G74730.1	unassigned	chloroplast thylakoid membrane; chloroplast thylakoid; chloroplast;
AT1G75100.1	JAC1 J-domain protein required for chloroplast accumulation response 1;	cytoplasm; chloroplast;
AT1G75240.1	ZHD5 zinc-finger homeodomain 5; HB33 homeobox protein 33; AtHB33 homeobox protein 33;	nucleus;
AT1G14920.1	RGA2 RESTORATION ON GROWTH ON AMMONIA 2; GAI GIBBERELLIC ACID INSENSITIVE;	nucleus;
AT1G65510.1	unassigned	extracellular region;
AT1G75250.1	RSM3 RADIALIS-LIKE SANT/MYB 3; RL6 RAD-like 6; ATRL6 RAD-like 6;	nucleus; chloroplast;
AT1G54410.1	unassigned	chloroplast;
AT1G09410.1	unassigned	mitochondrion;
AT1G54420.1	unassigned	mitochondrion;
AT1G75090.1	unassigned	nucleus;
AT1G36950.1	unassigned	nucleus;
AT1G50940.1	ETFALPHA electron transfer flavoprotein alpha;	mitochondrion;
AT1G14930.1	unassigned	cellular_component;
AT1G65970.1	TPX2 thioredoxin-dependent peroxidase 2;	cytoplasm;
AT1G17410.1	unassigned	cytoplasm; chloroplast;
AT1G31880.1	NLM9; BRX BREVIS RADIX;	nucleus;
AT1G77320.1	MEI1 meiosis defective 1;	intracellular; nucleus;
AT1G77500.1	unassigned	nucleus;
AT1G51320.1	unassigned	nucleus; chloroplast;
AT1G74770.1	unassigned	nucleus;
AT1G75080.1	BZR1 BRASSINAZOLE-RESISTANT 1;	cytosol; nucleus;
AT1G14890.1	unassigned	mitochondrion;
AT1G51330.1	unassigned	cytoplasm;
AT1G80350.1	LUE1; KTN1 KATANIN 1; FTR FAT ROOT; FRC2 FURCA2; FRA2 FRAGILE FIBER 2; ERH3 ECTOPIC ROOT HAIR 3; BOT1 BOTERO 1; ATKTN1; AAA1;	cytoplasm;
AT1G14900.1	HMGA high mobility group A;	nucleus; nucleosome; chromatin; chloroplast;
AT1G15960.1	NRAMP6 NRAMP metal ion transporter 6; ATNRAMP6;	chloroplast; membrane;
AT1G14980.1	CPN10 chaperonin 10;	mitochondrion; cytoplasm;
AT1G14910.1	unassigned	clathrin coat;
AT1G44100.1	AAP5 amino acid permease 5;	membrane; plasma membrane;
AT1G15000.1	scpl50 serine carboxypeptidase-like 50;	vacuole; extracellular region;
AT1G31850.1	unassigned	endosome; trans-Golgi network; Golgi apparatus;
AT1G79210.1	unassigned	proteasome core complex; cytosol; proteasome core complex, alpha-subunit complex; chloroplast;
AT1G67160.1	unassigned	cellular_component;
AT1G20960.1	emb1507 embryo defective 1507;	nucleus; nucleolus; membrane; cytosol;
AT1G74780.1	unassigned	integral to membrane;
AT1G65620.1	AS2 ASYMMETRIC LEAVES 2;	nucleoplasm; nucleus;
AT1G12680.1	PEPKR2 phosphoenolpyruvate carboxylase-related kinase 2;	nucleus;
AT1G74790.1	unassigned	anchored to plasma membrane; anchored to membrane; plasma membrane;
AT1G77510.1	PDIL1-2 PDI-like 1-2; PDI6 PROTEIN DISULFIDE ISOMERASE 6; ATPDIL1-2 PDI-like 1-2; ATPDI6 PROTEIN DISULFIDE ISOMERASE 6;	plasma membrane; vacuolar membrane; chloroplast; Golgi apparatus; endoplasmic reticulum;
AT1G43980.1	unassigned	mitochondrion;
AT1G77300.1	SDG8 SET DOMAIN GROUP 8; LAZ2 LAZARUS 2; EFS EARLY FLOWERING IN SHORT DAYS; CCR1 CAROTENOID CHLOROPLAST REGULATORY1; ASHH2 ASH1 HOMOLOG 2;	nucleus;
AT1G80340.1	GA4H; GA3OX2 gibberellin 3-oxidase 2; ATGA3OX2 ARABIDOPSIS THALIANA GIBBERELLIN-3-OXIDASE 2;	cytoplasm;
AT1G65985.1	unassigned	plasma membrane;
AT1G51340.2	unassigned	membrane; plasma membrane;
AT1G31860.1	HISN2 HISTIDINE BIOSYNTHESIS 2; AT-IE;	chloroplast; chloroplast stroma;
AT1G73450.1	unassigned	plasma membrane; cytosol; nucleus;
AT1G21070.1	unassigned	plasma membrane; membrane; Golgi apparatus;
AT1G51350.1	unassigned	chloroplast thylakoid lumen;
AT1G14950.1	unassigned	cellular_component;
AT1G09440.1	unassigned	plasma membrane;
AT1G09390.1	unassigned	chloroplast stroma; extracellular region;
AT1G22840.1	CYTC-1 CYTOCHROME C-1; ATCYTC-A CYTOCHROME C-A;	vacuolar membrane; mitochondrion; cytosol;
AT1G09430.1	ACLA-3 ATP-citrate lyase A-3;	cytoplasm; cytosol;
AT1G44010.1	unassigned	nucleus;
AT1G80360.1	unassigned	cytosol; cytoplasm;
AT1G74720.1	QKY QUIRKY;	plasma membrane; plasmodesma; nucleus;
AT1G65980.1	TPX1 thioredoxin-dependent peroxidase 1;	plasma membrane; cytoplasm; membrane; chloroplast; cytosol;
AT1G44000.1	unassigned	mitochondrion;
AT1G75260.1	unassigned	chloroplast;
AT1G14970.1	unassigned	Golgi apparatus;
AT1G14960.1	unassigned	nucleus;
AT1G73460.1	unassigned	cytoplasm; cytosol; plasma membrane; nucleus;
AT1G09450.1	Haspin Haspin-related gene; AtHaspin;	nucleus; cytoplasm;
AT1G51355.1	unassigned	mitochondrion;
AT1G12660.1	unassigned
AT1G75130.1	CYP721A1 "cytochrome P450, family 721, subfamily A, polypeptide 1";
AT1G21120.1	IGMT2 indole glucosinolate O-methyltransferase 2;	cytosol; nucleus;
AT1G09740.1	unassigned	cytoplasm;
AT1G21110.1	IGMT3 indole glucosinolate O-methyltransferase 3;	cytosol; nucleus;
AT1G50900.1	LTD LHCP translocation defect; GDC1 Grana Deficient Chloroplast 1;	chloroplast; chloroplast stroma;
AT1G37000.1	unassigned	mitochondrion;
AT1G77330.1	unassigned	cytoplasm;
AT1G80400.1	unassigned	nucleus;
AT1G74740.1	CPK30 calcium-dependent protein kinase 30; CDPK1A CALCIUM-DEPENDENT PROTEIN KINASE 1A; ATCPK30;	nucleus; plasma membrane;
AT1G17370.1	UBP1B oligouridylate binding protein 1B;
AT1G09750.1	unassigned	cell wall; extracellular region; plant-type cell wall; apoplast;
AT1G75220.1	ERDL6 ERD6-like 6; AtERDL6;	plasma membrane; membrane; plant-type vacuole membrane; Golgi apparatus; vacuolar membrane;
AT1G65560.1	unassigned	cytoplasm;
AT1G65570.1	unassigned	plasmodesma; extracellular region;
AT1G49660.1	CXE5 carboxyesterase 5; AtCXE5 carboxyesterase 5;	nucleus;
AT1G21100.1	IGMT1 indole glucosinolate O-methyltransferase 1;	nucleus; cytosol;
AT1G29020.1	unassigned	vacuole; extracellular region;
AT1G77310.1	unassigned	nucleus;
AT1G12610.1	DDF1 DWARF AND DELAYED FLOWERING 1;	nucleus;
AT1G70820.1	unassigned	chloroplast; cytosol; chloroplast stroma;
AT1G70790.2	unassigned
AT1G12640.1	LPLAT1 lysophospholipid acyltransferase 1; LPCAT1 lysophosphatidylcholine acyltransferase 1; AtLPLAT1;	plasma membrane; endoplasmic reticulum; membrane; extracellular region;
AT1G12620.1	unassigned	mitochondrion;
AT1G12630.1	unassigned	nucleus;
AT1G65610.1	KOR2 KORRIGAN 2; ATGH9A2 ARABIDOPSIS THALIANA GLYCOSYL HYDROLASE 9A2;	plasma membrane;
AT1G75170.1	unassigned	plasma membrane;
AT1G49680.1	unassigned	nucleus;
AT1G50880.1	unassigned
AT1G36675.1	unassigned	chloroplast;
AT1G23180.1	unassigned	chloroplast stroma; chloroplast;
AT1G09770.1	CDC5 cell division cycle 5; ATMYBCDC5 ARABIDOPSIS THALIANA MYB DOMAIN CELL DIVISION CYCLE 5; ATCDC5 ARABIDOPSIS THALIANA CELL DIVISION CYCLE 5;	chloroplast; nucleus;
AT1G75200.1	unassigned	mitochondrion;
AT1G80390.1	IAA15 indole-3-acetic acid inducible 15;	nucleus;
AT1G74750.1	unassigned	chloroplast;
AT1G75210.1	unassigned	chloroplast;
AT1G44080.1	unassigned	nucleus;
AT1G21140.1	unassigned
AT1G09780.1	iPGAM1 2,3-biphosphoglycerate-independent phosphoglycerate mutase 1;	mitochondrial envelope; cytoplasm; chloroplast; apoplast; plasmodesma; plasma membrane; cytosol;
AT1G09790.1	COBL6 COBRA-like protein 6 precursor;	anchored to membrane; plasma membrane;
AT1G09760.1	U2A' U2 small nuclear ribonucleoprotein A;	nucleus; Cajal body; nucleoplasm; cytosol; chloroplast; cytoplasm; nucleolus;
AT1G75190.1	unassigned	nucleus;
AT1G49730.1	unassigned	plasma membrane;
AT1G79220.1	unassigned	mitochondrion;
AT1G50870.1	unassigned	nucleus;
AT1G65590.1	HEXO3 beta-hexosaminidase 3; ATHEX1;	plasma membrane; cell wall; plant-type cell wall;
AT1G75180.1	unassigned	mitochondrion; nucleus;
AT1G09800.1	unassigned	nucleus;
AT1G50890.1	unassigned	chloroplast;
AT1G70810.1	unassigned
AT1G21130.1	IGMT4 indole glucosinolate O-methyltransferase 4;	nucleus; cytosol;
AT1G65580.1	FRA3 FRAGILE FIBER3;	nucleus;
AT1G70800.1	EHB1 ENHANCED BENDING 1;	cellular_component;
AT1G09795.1	HISN1B; ATP-PRT2 ATP phosphoribosyl transferase 2; ATATP-PRT2 ATP phosphoribosyl transferase 2;	cytoplasm; chloroplast; chloroplast stroma;
AT1G80380.2	unassigned	chloroplast; chloroplast stroma; chloroplast envelope; nucleus;
AT1G55890.1	unassigned	mitochondrion;
AT1G65520.1	PEC11; ECI1 "delta(3), delta(2)-enoyl CoA isomerase 1"; ECHIC ENOYL-COA HYDRATASE/ISOMERASE C; ATECI1 ARABIDOPSIS THALIANA DELTA(3), DELTA(2)-ENOYL COA ISOMERASE 1;	peroxisome; cytoplasm;
AT1G49650.1	unassigned	nucleus;
AT1G75230.2	unassigned	nucleus;
AT1G44050.1	unassigned	extracellular region;
AT1G09370.1	unassigned	chloroplast;
AT1G50910.1	unassigned	cellular_component;
AT1G75140.1	unassigned	endoplasmic reticulum;
AT1G80370.1	CYCA2;4 Cyclin A2;4;	nucleus;
AT1G36730.1	unassigned	cytosol;
AT1G75150.1	unassigned	nucleus;
AT1G12580.1	PEPKR1 phosphoenolpyruvate carboxylase-related kinase 1;	nucleus;
AT1G73850.1	unassigned	intracellular; ribosome;
AT1G17380.1	TIFY11A; JAZ5 jasmonate-zim-domain protein 5;	nucleus;
AT1G31885.1	NIP3;1 NOD26-like intrinsic protein 3;1;	membrane; integral to membrane;
AT1G77360.1	APPR6 Arabidopsis pentatricopeptide repeat 6;	mitochondrion;
AT1G44030.1	unassigned	nucleus;
AT1G65540.1	LETM2 leucine zipper-EF-hand-containing transmembrane protein 2; AtLETM2;	mitochondrion;
AT1G09380.1	UMAMIT25 Usually multiple acids move in and out Transporters 25;	membrane;
AT1G77470.1	RFC5 replication factor C 5; RFC3 replication factor C subunit 3; EMB2810 EMBRYO DEFECTIVE 2810;	DNA replication factor C complex; nucleus;
AT1G36745.1	unassigned	mitochondrion;
AT1G23190.1	PGM3 phosphoglucomutase 3;	cytoplasm; stromule; chloroplast stroma; nucleus; chloroplast; cytosol; plasma membrane;
AT1G12570.1	unassigned	extracellular region;
AT1G36970.1	unassigned	nucleus;
AT1G15980.1	PnsB1 Photosynthetic NDH subcomplex B 1; NDH48 NAD(P)H DEHYDROGENASE SUBUNIT 48; NDF1 NDH-dependent cyclic electron flow 1;	chloroplast; chloroplast thylakoid; chloroplast thylakoid membrane;
AT1G77490.1	TAPX thylakoidal ascorbate peroxidase;	chloroplast thylakoid membrane; chloroplast thylakoid; thylakoid; chloroplast;
AT1G10960.1	FD1 ferredoxin 1; ATFD1 ferredoxin 1;	chloroplast; chloroplast stroma;
AT1G67130.1	unassigned	nucleus;
AT1G55900.1	TIM50; EMB1860 embryo defective 1860;	mitochondrion; mitochondrial inner membrane;
AT1G15990.1	CNGC7 cyclic nucleotide gated channel 7; ATCNGC7 cyclic nucleotide gated channel 7;	plasma membrane; membrane;
AT1G75160.1	unassigned	nucleus;
AT1G49640.1	unassigned	nucleus;
AT1G36990.1	unassigned	nucleus;
AT1G12600.1	unassigned	plasma membrane;
AT1G09730.1	unassigned	nucleus;
AT1G77340.1	unassigned	mitochondrion;
AT1G12650.1	unassigned	nucleus;
AT1G70840.1	MLP31 MLP-like protein 31;	chloroplast;
AT1G49700.1	unassigned	mitochondrion;
AT1G36980.1	unassigned
AT1G65550.1	unassigned	membrane; plasma membrane;
AT1G21090.1	unassigned	plasma membrane; anchored to membrane;
AT1G28520.1	VOZ1 vascular plant one zinc finger protein; ATVOZ1 VASCULAR PLANT ONE ZINC FINGER PROTEIN;	cellular_component;
AT1G79600.1	unassigned	chloroplast; plastoglobule; plasma membrane;
AT1G65950.1	unassigned	extracellular region;
AT1G70850.1	MLP34 MLP-like protein 34;	cytoplasm;
AT1G09720.1	NET2B Networked 2B;
AT1G44085.1	unassigned	cellular_component;
AT1G77350.1	unassigned	endoplasmic reticulum; chloroplast;
AT1G80420.1	ATXRCC1;	intracellular; nucleus;
AT1G65930.1	cICDH cytosolic NADP+-dependent isocitrate dehydrogenase;	chloroplast stroma; apoplast; chloroplast; plasmodesma; cytosol; plasma membrane;
AT1G74930.1	ORA47;	nucleus;
AT1G77410.1	BGAL16 beta-galactosidase 16;	extracellular region;
AT1G74840.1	unassigned	nucleus;
AT1G51140.1	FBH3 FLOWERING BHLH 3;	nucleus;
AT1G43850.1	SEU seuss;	nucleus;
AT1G09550.1	unassigned	extracellular region;
AT1G51150.1	DegP6 DegP protease 6; DEG6 degradation of periplasmic proteins 6;
AT1G09640.1	unassigned	cytoplasm; plasmodesma; eukaryotic translation elongation factor 1 complex; cytosol; plasma membrane; vacuole;
AT1G10920.1	LOV1 LOCUS ORCHESTRATING VICTORIN EFFECTS1;	plasma membrane;
AT1G09540.1	MYB61 myb domain protein 61; ATMYB61 ARABIDOPSIS THALIANA MYB DOMAIN PROTEIN 61;	nucleus;
AT1G71015.1	unassigned	nucleus;
AT1G09630.1	RAB11c RAB GTPase 11C; RAB-A2A RAB GTPASE A2A; ATRABA2A ARABIDOPSIS RAB GTPASE A2A; ATRAB11C RAB GTPase 11C; ATRAB-A2A ARABIDOPSIS RAB GTPASE A2A;	cytosol; endosome; cell plate; plasma membrane;
AT1G77400.1	unassigned	nucleus;
AT1G74860.1	unassigned	nucleus;
AT1G73840.1	ESP1 ENHANCED SILENCING PHENOTYPE 1;	nucleus;
AT1G36925.1	unassigned	nucleus;
AT1G74920.1	ALDH10A8 aldehyde dehydrogenase 10A8;	cell wall; leucoplast; cytosol; chloroplast;
AT1G09580.1	unassigned	integral to membrane; membrane;
AT1G79190.1	unassigned	nucleus;
AT1G09575.1	unassigned	chloroplast;
AT1G77405.1	unassigned	mitochondrion;
AT1G09570.1	PHYA phytochrome A; HY8 ELONGATED HYPOCOTYL 8; FRE1 FAR RED ELONGATED 1; FHY2 FAR RED ELONGATED HYPOCOTYL 2;	cytoplasm; membrane; nucleus; nuclear body;
AT1G09560.1	PDGLP1 PLASMODESMAL GERMIN-LIKE PROTEIN 1; GLP5 germin-like protein 5;	plasmodesma; cell wall; nucleus; extracellular region;
AT1G74850.1	PTAC2 plastid transcriptionally active 2; PDE343 PIGMENT DEFECTIVE 343;	plastid chromosome; nucleoid; chloroplast;
AT1G73580.1	unassigned	cellular_component;
AT1G09590.1	unassigned	cytosolic ribosome; intracellular; cytoplasm; chloroplast; nucleolus; cytosolic large ribosomal subunit; ribosome;
AT1G74940.1	unassigned	mitochondrion;
AT1G51010.1	unassigned	cytosol; nucleus;
AT1G65730.1	YSL7 YELLOW STRIPE like 7;	plasma membrane;
AT1G09645.1	unassigned	chloroplast;
AT1G51172.1	unassigned	nucleus;
AT1G70985.1	unassigned	anchored to membrane;
AT1G42440.1	unassigned	nucleus;
AT1G51190.1	PLT2 PLETHORA 2;	nucleus;
AT1G70970.1	unassigned	nucleus;
AT1G80470.1	unassigned	nucleus;
AT1G51030.1	unassigned	nucleus;
AT1G65710.1	unassigned	nucleus;
AT1G09650.1	unassigned	cellular_component;
AT1G65720.1	unassigned	chloroplast;
AT1G70980.1	SYNC3;	cytosol; cytoplasm;
AT1G43860.1	unassigned	nucleus; cytoplasm;
AT1G71010.1	FAB1C FORMS APLOID AND BINUCLEATE CELLS 1C;	nucleus;
AT1G51040.1	unassigned	chloroplast;
AT1G51160.1	unassigned	cytosol; cis-Golgi network; Golgi apparatus;
AT1G20990.1	unassigned
AT1G71000.1	unassigned	nucleus; cytoplasm;
AT1G73830.1	BEE3 BR enhanced expression 3;	nucleus;
AT1G51170.1	UCN UNICORN; AGC2-3 AGC2 kinase 4;	cytoplasm; chloroplast; plasma membrane; nucleus;
AT1G70990.1	unassigned	anchored to membrane; mitochondrion;
AT1G65740.1	UCL1 UPWARD CURLY LEAF1;	nucleus;
AT1G10870.1	AGD4 ARF-GAP domain 4;	cytoplasm; Golgi apparatus;
AT1G21000.1	unassigned	mitochondrion;
AT1G79580.1	URP7 UAS-TAGGED ROOT PATTERNING7; SMB SOMBRERO; ANAC033 Arabidopsis NAC domain containing protein 33;	nucleus;
AT1G51130.1	unassigned	nucleus;
AT1G31800.1	LUT5 LUTEIN DEFICIENT 5; CYP97A3 "cytochrome P450, family 97, subfamily A, polypeptide 3";	chloroplast envelope; chloroplast;
AT1G10900.1	unassigned	nucleus; plasma membrane;
AT1G74900.1	OTP43 organelle transcript processing defect 43;	mitochondrion;
AT1G21050.1	unassigned	nucleus;
AT1G74890.1	ARR15 response regulator 15;	nucleus; cytoplasm;
AT1G74910.1	unassigned	cytosol; peroxisome; cytoplasm;
AT1G10910.1	EMB3103 EMBRYO DEFECTIVE 3103;	mitochondrion;
AT1G31770.1	ABCG14 ATP-binding cassette G14;	membrane;
AT1G77380.1	ATAAP3; AAP3 amino acid permease 3;	plasma membrane; membrane;
AT1G51120.1	unassigned	nucleus;
AT1G51080.1	unassigned	plastid; chloroplast;
AT1G65845.1	unassigned
AT1G21010.1	unassigned	nucleus;
AT1G43800.1	FTM1 FLORAL TRANSITION AT THE MERISTEM1;	chloroplast; membrane;
AT1G73610.1	unassigned	extracellular region;
AT1G51090.1	unassigned	nucleus;
AT1G43790.1	TED6 tracheary element differentiation-related 6;	nucleus;
AT1G54500.1	unassigned	chloroplast; chloroplast thylakoid membrane;
AT1G31780.1	unassigned	cytosol; Golgi apparatus; intracellular;
AT1G65840.1	PAO4 polyamine oxidase 4; ATPAO4 polyamine oxidase 4;	peroxisome; nucleus;
AT1G51110.1	unassigned	membrane; chloroplast; chloroplast thylakoid; chloroplast envelope; chloroplast thylakoid membrane;
AT1G51100.1	CRR41 CHLORORESPIRATORY REDUCTION 41;	chloroplast stroma; chloroplast;
AT1G43810.1	unassigned	chloroplast;
AT1G31790.1	unassigned	chloroplast;
AT1G79170.1	unassigned	nucleus;
AT1G65810.1	unassigned	cytoplasm;
AT1G74880.1	NdhO NADH dehydrogenase-like complex ); NDH-O NAD(P)H:plastoquinone dehydrogenase complex subunit O;	chloroplast; chloroplast thylakoid membrane; plasma membrane;
AT1G73590.1	PIN1 PIN-FORMED 1; ATPIN1 ARABIDOPSIS THALIANA PIN-FORMED 1;	apical part of cell; basal plasma membrane; integral to membrane; plasmodesma; plant-type cell wall; plasma membrane; membrane; cytoplasm;
AT1G65760.1	unassigned	nucleus;
AT1G31814.1	FRL2 FRIGIDA like 2;	nucleus;
AT1G09620.1	unassigned	cytoplasm; chloroplast; cytosol; plasmodesma;
AT1G36920.1	unassigned	mitochondrion;
AT1G74870.1	unassigned	Golgi apparatus;
AT1G31812.1	ACBP6 acyl-CoA-binding protein 6; ACBP ACYL-COA-BINDING PROTEIN;	cytosol; plasma membrane; cytoplasm;
AT1G10880.1	unassigned	membrane; nucleus;
AT1G09600.1	unassigned	nucleus;
AT1G09610.1	GXM3 glucuronoxylan methyltransferase 3;	extracellular region; Golgi apparatus;
AT1G65770.1	AMR1 ascorbic acid mannose pathway regulator 1;	nucleus;
AT1G79180.1	MYB63 myb domain protein 63; ATMYB63 MYB DOMAIN PROTEIN 63;	nucleus;
AT1G51060.1	HTA10 histone H2A 10;	nucleus; nucleolus; cell wall; nucleosome;
AT1G77390.1	TAM TARDY ASYNCHRONOUS MEIOSIS; DYP; CYCA1;2 CYCLIN A1;2; CYCA1 CYCLIN A1;	cytoplasm; nucleus;
AT1G43780.1	scpl44 serine carboxypeptidase-like 44;	extracellular region;
AT1G31810.1	AFH14 Formin Homology 14;	cytoplasm; preprophase band; spindle; phragmoplast;
AT1G65800.1	RK2 receptor kinase 2; ARK2 receptor kinase 2;	plasma membrane; cytosol;
AT1G31760.1	unassigned	nucleus;
AT1G77420.1	unassigned
AT1G42430.1	unassigned	cellular_component;
AT1G65790.1	RK1 receptor kinase 1; ARK1 receptor kinase 1;	nucleus; membrane; plasma membrane;
AT1G54490.1	XRN4 exoribonuclease 4; EIN5 ETHYLENE INSENSITIVE 5; ATXRN4 EXORIBONUCLEASE 4; AIN1 ACC INSENSITIVE 1;	nucleus; intracellular; cytosol;
AT1G22540.1	unassigned	plasma membrane; membrane;
AT1G73600.2	unassigned	cytoplasm;
AT1G51055.1	unassigned	nucleus;
AT1G10890.1	unassigned
AT1G65780.1	unassigned	nucleus;
AT1G74950.1	TIFY10B; JAZ2 JASMONATE-ZIM-DOMAIN PROTEIN 2;	nucleus;
AT1G70960.1	unassigned	nucleus;
AT1G73530.1	unassigned	chloroplast;
AT1G10930.1	RECQ4A; ATSGS1; ATRECQ4A;	nucleus; intracellular; plasmodesma;
AT1G70900.1	unassigned
AT1G75020.1	LPAT4 lysophosphatidyl acyltransferase 4;
AT1G65670.1	CYP702A1 "cytochrome P450, family 702, subfamily A, polypeptide 1";	extracellular region;
AT1G70895.1	CLE17 CLAVATA3/ESR-RELATED 17;	apoplast; extracellular region;
AT1G31820.1	PUT1 POLYAMINE UPTAKE TRANSPORTER 1;	membrane; plasma membrane;
AT1G73510.1	unassigned	nucleus;
AT1G36756.1	unassigned	mitochondrion;
AT1G20970.1	unassigned	plasma membrane; nucleus; vacuole;
AT1G80440.1	unassigned	nucleus;
AT1G10800.1	unassigned
AT1G65900.1	unassigned	chloroplast;
AT1G79200.1	SCI1 stigma/style cell-cycle inhibitor 1;	nucleus;
AT1G74820.1	unassigned	extracellular region; apoplast;
AT1G70940.1	PIN3 PIN-FORMED 3; ATPIN3 ARABIDOPSIS PIN-FORMED 3;	vesicle membrane; cell surface; lateral plasma membrane; plasma membrane;
AT1G23200.1	unassigned	extracellular region; cell wall; plant-type cell wall;
AT1G15940.1	unassigned	plasmodesma; cytosol; nucleus;
AT1G50960.1	GA2OX7 gibberellin 2-oxidase 7; ATGA2OX7 ARABIDOPSIS THALIANA GIBBERELLIN 2-OXIDASE 7;	chloroplast;
AT1G79590.1	SYP52 syntaxin of plants 52; ATSYP52;	endosome membrane; vacuole; Golgi apparatus;
AT1G70910.1	DEP DESPIERTO;	nucleus;
AT1G10810.1	unassigned	cytoplasm;
AT1G70920.1	HB18 homeobox-leucine zipper protein 18; ATHB18 homeobox-leucine zipper protein 18;	nucleus;
AT1G51290.1	unassigned	cytoplasm;
AT1G75010.1	ARC3 ACCUMULATION AND REPLICATION OF CHLOROPLASTS 3;	chloroplast outer membrane; cytoplasm; extrinsic to plastid membrane; protein complex; chloroplast stroma;
AT1G21060.1	unassigned	chloroplast; nucleus;
AT1G31830.1	PUT2 POLYAMINE UPTAKE TRANSPORTER 2;	plasma membrane; membrane;
AT1G15950.1	IRX4 IRREGULAR XYLEM 4; CCR1 cinnamoyl coa reductase 1; ATCCR1;	cytoplasm; cytosol;
AT1G70870.1	unassigned	chloroplast;
AT1G10790.1	unassigned	cellular_component;
AT1G43970.1	unassigned	chloroplast;
AT1G65920.1	unassigned	Golgi apparatus; vacuole; plasma membrane;
AT1G75060.1	unassigned	nucleus;
AT1G22850.1	unassigned	chloroplast;
AT1G65640.1	DegP4 DegP protease 4; DEG4 degradation of periplasmic proteins 4;	mitochondrion;
AT1G51310.1	unassigned	chloroplast; cytoplasm;
AT1G70880.1	unassigned	nucleus;
AT1G31840.1	unassigned	mitochondrion;
AT1G65630.1	DegP3 DegP protease 3; DEG3 degradation of periplasmic proteins 3;	mitochondrion;
AT1G54450.1	unassigned	nucleus;
AT1G21065.1	unassigned	chloroplast;
AT1G74800.1	unassigned	endosome; Golgi apparatus; membrane; trans-Golgi network;
AT1G65650.1	UCH2;	cytoplasm; intracellular; nucleus;
AT1G31835.1	unassigned
AT1G74810.1	BOR5;	integral to membrane; cytoplasm; membrane;
AT1G43950.1	ARF23 auxin response factor 23;	nucleus;
AT1G75030.1	TLP-3 thaumatin-like protein 3; ATLP-3 thaumatin-like protein 3;	extracellular region;
AT1G73500.1	MKK9 MAP kinase kinase 9; ATMKK9;	mitochondrion;
AT1G55610.1	BRL1 BRI1 like;	plasma membrane;
AT1G65890.1	AAE12 acyl activating enzyme 12;	mitochondrion;
AT1G65660.1	SMP1 SWELLMAP 1;	nucleus;
AT1G70890.1	MLP43 MLP-like protein 43;	chloroplast;
AT1G51300.1	unassigned	cytoplasm;
AT1G75040.1	PR5 pathogenesis-related gene 5; PR-5;	vacuole; apoplast; cell wall; extracellular region;
AT1G65910.1	NAC028 NAC domain containing protein 28; anac028 NAC domain containing protein 28;	nucleus;
AT1G75050.1	unassigned	extracellular region;
AT1G73480.1	unassigned	cytoplasm;
AT1G80450.1	unassigned	nucleus;
AT1G70950.1	unassigned	nucleus;
AT1G15900.1	unassigned	mitochondrion;
AT1G43890.1	RABC1 RAB GTPASE HOMOLOG C1; RAB18-1 RAB GTPASE HOMOLOG 18-1; RAB18 RAB GTPASE HOMOLOG B18; ATRABC1 ARABIDOPSIS RAB GTPASE HOMOLOG C1; ATRAB18 ARABIDOPSIS RAB GTPASE HOMOLOG B18; ATRAB-C1 ARABIDOPSIS RAB GTPASE HOMOLOG C1;	plasma membrane;
AT1G09510.1	unassigned	cellular_component;
AT1G09665.1	unassigned	intracellular; cytoplasm;
AT1G77460.1	unassigned	cellular_component;
AT1G15910.1	IDP1 IDN2 PARALOG 1; IDNL1 INVOLVED IN DE NOVO 2 (IDN2) - LIKE 1; FDM1 factor of DNA methylation 1;	plasmodesma; cytoplasm;
AT1G09500.1	unassigned
AT1G74970.1	TWN3; RPS9 ribosomal protein S9;	chloroplast; plastid small ribosomal subunit; cytosolic small ribosomal subunit; ribosome; intracellular; chloroplast stroma; chloroplast envelope; membrane;
AT1G73810.1	unassigned	membrane; mitochondrion;
AT1G09520.1	unassigned	nucleus;
AT1G51200.1	unassigned	nucleus;
AT1G74990.1	unassigned	cytoplasm;
AT1G80460.1	NHO1 nonhost resistance to P. s. phaseolicola 1; GLI1;	mitochondrion; cytosol;
AT1G09490.1	unassigned
AT1G09530.1	POC1 PHOTOCURRENT 1; PIF3 phytochrome interacting factor 3; PAP3 PHYTOCHROME-ASSOCIATED PROTEIN 3;	nucleus;
AT1G20980.1	SPL1R2; SPL14 squamosa promoter binding protein-like 14; FBR6; ATSPL14 SQUAMOSA PROMOTER BINDING PROTEIN-LIKE 14;	plasma membrane; nucleus;
AT1G65680.1	EXPB2 expansin B2; ATHEXP BETA 1.4; ATEXPB2 expansin B2;	extracellular region;
AT1G65690.1	unassigned	plasma membrane;
AT1G09660.1	unassigned	nucleus;
AT1G73820.1	unassigned	mitochondrion; chloroplast; nucleus;
AT1G74960.2	KAS2 BETA-KETOACYL-ACP SYNTHETASE 2; FAB1 fatty acid biosynthesis 1; ATKAS2 ARABIDOPSIS BETA-KETOACYL-ACP SYNTHETASE 2;	chloroplast stroma; plastid; chloroplast;
AT1G51000.1	unassigned	cellular_component;
AT1G73570.1	unassigned
AT1G50990.1	BSK11 brassinosteroid-signaling kinase 11;	plasma membrane;
AT1G73540.1	NUDT21 nudix hydrolase homolog 21; atnudt21 nudix hydrolase homolog 21;	chloroplast;
AT1G73550.1	unassigned
AT1G10850.1	unassigned	plasma membrane;
AT1G77450.1	NAC032 NAC domain containing protein 32; anac032 NAC domain containing protein 32;	nucleus;
AT1G77440.1	PBC2 20S proteasome beta subunit C2;	cytoplasm; proteasome core complex;
AT1G73560.1	unassigned	plasma membrane;
AT1G09680.1	unassigned	mitochondrion;
AT1G22860.1	unassigned	cytosol; cytoplasm;
AT1G51210.1	unassigned	nucleus;
AT1G43910.1	unassigned	Golgi apparatus; plasmodesma; plasma membrane; endoplasmic reticulum;
AT1G65870.1	unassigned	cell wall; extracellular region;
AT1G09470.1	unassigned	cytoplasm;
AT1G15930.2	unassigned	cytosolic small ribosomal subunit; cytosolic ribosome; cytosol; intracellular; ribosome; cytoplasm;
AT1G65880.1	BZO1 benzoyloxyglucosinolate 1;	peroxisome; mitochondrion;
AT1G51250.1	unassigned	mitochondrion;
AT1G50970.1	unassigned	Golgi apparatus;
AT1G74830.1	unassigned	Golgi apparatus;
AT1G73805.1	SARD1 SAR Deficient 1;	nucleus;
AT1G51260.1	LPAT3 lysophosphatidyl acyltransferase 3;	chloroplast;
AT1G09460.1	unassigned
AT1G31817.1	NFD3 NUCLEAR FUSION DEFECTIVE 3;	ribosome; chloroplast; intracellular; cytosolic small ribosomal subunit;
AT1G51240.1	unassigned	mitochondrion;
AT1G65860.1	FMO GS-OX1 flavin-monooxygenase glucosinolate S-oxygenase 1;	nucleus;
AT1G54460.1	unassigned	nucleus;
AT1G51220.1	WIP5 WIP domain protein 5; AtWIP5;	intracellular; nucleus;
AT1G09483.1	unassigned	mitochondrion;
AT1G15920.2	unassigned	cytoplasm; nucleus;
AT1G75000.1	unassigned	integral to membrane; mitochondrion;
AT1G09690.1	unassigned	cytosolic large ribosomal subunit; ribosome; cytoplasm; intracellular;
AT1G51230.1	unassigned	cellular_component;
AT1G09700.1	HYL1 HYPONASTIC LEAVES 1; DRB1 DSRNA-BINDING PROTEIN 1;	intracellular; cytoplasm; nucleus; nuclear dicing body;
AT1G10830.1	Z-ISO1.2; Z-ISO1.1; Z-ISO 15-cis-zeta-carotene isomerase;	chloroplast;
AT1G43900.1	unassigned	mitochondrion; protein serine/threonine phosphatase complex;
AT1G49710.1	FUT12 fucosyltransferase 12; FUCTB; FUCT2; ATFUT12;	endosome; trans-Golgi network; Golgi apparatus; membrane;
AT1G50980.1	unassigned	membrane; nucleus;
AT1G09480.1	unassigned	cellular_component;
AT1G49630.1	PREP2 presequence protease 2; ATPREP2 presequence protease 2;	mitochondrion; chloroplast;
AT1G14550.1	unassigned	extracellular region;
AT1G21340.1	unassigned	nucleus;
AT1G07440.1	unassigned	cellular_component;
AT1G14560.1	unassigned	mitochondrial inner membrane; mitochondrion;
AT1G07450.1	unassigned
AT1G69190.1	unassigned	mitochondrion; cytosol;
AT1G07430.1	HAI2 highly ABA-induced PP2C gene 2; AtAIP1; AIP1 AKT1 interacting protein phosphatase 1;	plasma membrane; protein serine/threonine phosphatase complex;
AT1G16280.1	SWA3 SLOW WALKER 3; RH36 RNA helicase 36; AtRH36 Arabidopsis thaliana RNA helicase 36;	nucleus;
AT1G49430.1	LRD2 LATERAL ROOT DEVELOPMENT 2; LACS2 long-chain acyl-CoA synthetase 2;	endoplasmic reticulum; nucleus; plasmodesma;
AT1G07460.1	unassigned	anchored to membrane; plasma membrane;
AT1G47920.1	unassigned	cellular_component;
AT1G14570.2	unassigned	cytoplasm;
AT1G14540.1	PER4 peroxidase 4;	extracellular region;
AT1G07470.1	unassigned	nucleus; transcription factor TFIIA complex;
AT1G47940.1	unassigned	nucleus;
AT1G23120.1	unassigned	cellular_component;
AT1G13200.1	unassigned	nucleus;
AT1G23130.1	unassigned	chloroplast;
AT1G69180.1	CRC CRABS CLAW;	nucleus;
AT1G16270.1	unassigned	nucleus; plasma membrane; cytosol;
AT1G13195.1	unassigned	nucleus;
AT1G69120.1	AP1 APETALA1; AGL7 AGAMOUS-like 7;	nucleus;
AT1G55680.1	unassigned	CUL4-RING ubiquitin ligase complex; cytoplasm; heterotrimeric G-protein complex;
AT1G13190.1	unassigned	nucleus;
AT1G70530.1	CRK3 cysteine-rich RLK (RECEPTOR-like protein kinase) 3;	extracellular region; plasma membrane;
AT1G21323.1	unassigned	mitochondrion;
AT1G73240.1	unassigned	chloroplast;
AT1G73230.1	unassigned	nucleus;
AT1G17580.1	XI-1 MYOSIN XI 1; MYA1 myosin 1; ATMYA1 ARABIDOPSIS MYOSIN 1;	myosin complex;
AT1G16250.1	unassigned	cytoplasm;
AT1G69160.1	unassigned	mitochondrion;
AT1G69170.1	unassigned	nucleus;
AT1G70520.1	CRK2 cysteine-rich RLK (RECEPTOR-like protein kinase) 2; ASG6 ALTERED SEED GERMINATION 6;	extracellular region; plasmodesma; plasma membrane;
AT1G16260.1	unassigned	extracellular region; integral to membrane;
AT1G21326.1	unassigned	nucleus;
AT1G69150.1	unassigned	nucleus;
AT1G14580.1	unassigned	nucleus; intracellular;
AT1G70540.1	EDA24 embryo sac development arrest 24;	chloroplast;
AT1G13210.1	ACA.l autoinhibited Ca2+/ATPase II;	integral to membrane; membrane; plasma membrane;
AT1G73220.1	OCT1 organic cation/carnitine transporter1; AtOCT1 organic cation/carnitine transporter1;	integral to membrane; membrane; plasma membrane;
AT1G07500.1	unassigned	nucleus;
AT1G76070.1	unassigned	nucleus; plasma membrane;
AT1G07490.1	RTFL3 ROTUNDIFOLIA like 3; DVL9 DEVIL 9;	nucleus;
AT1G70505.1	unassigned	chloroplast;
AT1G13245.1	RTFL17 ROTUNDIFOLIA like 17; DVL4 DEVIL 4;	mitochondrion;
AT1G21380.1	unassigned	intracellular; Golgi stack;
AT1G76080.1	CDSP32 chloroplastic drought-induced stress protein of 32 kD; ATCDSP32 ARABIDOPSIS THALIANA CHLOROPLASTIC DROUGHT-INDUCED STRESS PROTEIN OF 32 KD;	chloroplast; chloroplast envelope; chloroplast stroma;
AT1G21370.1	unassigned
AT1G13250.1	GATL3 galacturonosyltransferase-like 3;	Golgi apparatus;
AT1G13260.1	RAV1 related to ABI3/VP1 1; EDF4 ETHYLENE RESPONSE DNA BINDING FACTOR 4;	nucleus;
AT1G21395.1	unassigned	mitochondrion; membrane;
AT1G73177.1	BNS BONSAI; APC13 anaphase-promoting complex 13;	nucleus; anaphase-promoting complex;
AT1G70510.1	KNAT2 KNOTTED-like from Arabidopsis thaliana 2; ATK1 ARABIDOPSIS THALIANA KN 1;	nucleus;
AT1G55860.1	UPL1 ubiquitin-protein ligase 1;	mitochondrion; membrane; intracellular; cytosol; ubiquitin ligase complex; plasmodesma; nucleus;
AT1G73180.1	unassigned	plasma membrane; cytoplasm;
AT1G21390.1	emb2170 embryo defective 2170;	nucleus;
AT1G70500.1	unassigned
AT1G76060.1	EMB1793 EMBRYO DEFECTIVE 1793;	mitochondrion;
AT1G73190.1	TIP3;1; ALPHA-TIP ALPHA-TONOPLAST INTRINSIC PROTEIN;	central vacuole; protein storage vacuole; integral to membrane; cytoplasm; membrane; plant-type vacuole membrane;
AT1G76090.1	SMT3 sterol methyltransferase 3;	endoplasmic reticulum;
AT1G73210.1	unassigned	nucleus;
AT1G49800.1	unassigned	extracellular region;
AT1G47900.1	unassigned	plasma membrane; cytoplasm;
AT1G47915.1	unassigned	nucleus;
AT1G14530.1	THH1 TOM THREE HOMOLOG 1;	mitochondrion;
AT1G07473.1	unassigned	nucleus;
AT1G16290.1	unassigned	vacuole; chloroplast; nucleus;
AT1G47890.1	RLP7 receptor like protein 7; AtRLP7 receptor like protein 7;
AT1G13230.1	unassigned	chloroplast; plasma membrane;
AT1G76110.1	unassigned	nucleus;
AT1G76100.1	PETE1 plastocyanin 1;	thylakoid lumen; chloroplast; chloroplast thylakoid lumen; thylakoid;
AT1G73200.1	unassigned	endoplasmic reticulum; vacuole;
AT1G07476.1	unassigned	chloroplast;
AT1G17430.1	unassigned	cytoplasm;
AT1G07480.1	unassigned	transcription factor TFIIA complex; nucleus;
AT1G21360.1	GLTP2 glycolipid transfer protein 2;	cytoplasm;
AT1G17560.1	HLL HUELLENLOS;	large ribosomal subunit; ribosome; chloroplast;
AT1G76120.1	unassigned	nucleus;
AT1G72010.1	unassigned	nucleus;
AT1G71990.1	FUT13 fucosyltransferase 13; FUCTC; FT4-M; ATFUT13; ATFT4 ARABIDOPSIS FUCOSYLTRANSFERASE 4;	membrane; Golgi apparatus;
AT1G07350.1	SR45a serine/arginine rich-like protein 45a;
AT1G62760.1	unassigned	plasma membrane;
AT1G76200.1	unassigned
AT1G07340.1	STP2 sugar transporter 2; ATSTP2 sugar transporter 2;	plasma membrane; membrane; integral to plasma membrane; integral to membrane;
AT1G76190.1	unassigned	mitochondrion;
AT1G17240.1	RLP2 receptor like protein 2; AtRLP2 receptor like protein 2;	plasma membrane;
AT1G47960.1	C/VIF1 cell wall / vacuolar inhibitor of fructosidase 1; ATC/VIF1 CELL WALL / VACUOLAR INHIBITOR OF FRUCTOSIDASE 1;	extracellular region; cell wall;
AT1G76185.1	unassigned	mitochondrion;
AT1G17230.1	unassigned	extracellular region;
AT1G77700.1	unassigned	extracellular region;
AT1G13120.1	GLE1; AtGLE1 A. thaliana homolog of yeast GLE1;	nuclear pore; nucleus; nuclear envelope;
AT1G49780.1	PUB26 plant U-box 26;	ubiquitin ligase complex; cytoplasm;
AT1G70580.1	GGT2 GLUTAMATE:GLYOXYLATE AMINOTRANSFERASE 2; AOAT2 alanine-2-oxoglutarate aminotransferase 2;	peroxisome; chloroplast stroma; cytoplasm; chloroplast;
AT1G76210.1	unassigned	cellular_component;
AT1G07360.1	MAC5A MOS4-associated complex subunit 5A;	nucleus;
AT1G49520.1	unassigned	nucleus;
AT1G77720.1	PPK1 putative protein kinase 1;	nucleus;
AT1G72000.1	A/N-InvF alkaline/neutral invertase F;	cellular_component;
AT1G77710.1	CCP2 conserved in ciliated species and in the land plants 2; AtCCP2;
AT1G07330.1	unassigned	nucleus;
AT1G17250.1	RLP3 receptor like protein 3; AtRLP3 receptor like protein 3;	plasma membrane;
AT1G47970.1	unassigned	cytosol;
AT1G69070.1	unassigned	nucleus; cytosol;
AT1G71970.1	unassigned	nucleus;
AT1G48010.1	unassigned	cytoplasm;
AT1G71980.1	unassigned	extracellular region;
AT1G14610.1	VALRS VALYL TRNA SYNTHETASE; TWN2 TWIN 2;	cytosol; cytoplasm; chloroplast; mitochondrion;
AT1G69050.1	unassigned	mitochondrion;
AT1G69060.1	unassigned	cytoplasm; vacuolar membrane;
AT1G17270.1	unassigned	nucleus;
AT1G77680.1	unassigned	cytoplasm;
AT1G76180.1	ERD14 EARLY RESPONSE TO DEHYDRATION 14;	chloroplast; cytosol; nucleus; plasma membrane;
AT1G14600.1	unassigned	nucleus;
AT1G77690.1	LAX3 like AUX1 3;	plasma membrane; membrane;
AT1G49770.1	ZOU ZHOUPI; RGE1 RETARDED GROWTH OF EMBRYO 1;	nucleus;
AT1G47980.1	unassigned	extracellular region;
AT1G17260.1	AHA10 autoinhibited H(+)-ATPase isoform 10;	integral to membrane; chloroplast; plasma membrane; plasmodesma; membrane;
AT1G48000.1	MYB112 myb domain protein 112; AtMYB112 myb domain protein 112;	nucleus;
AT1G69100.1	unassigned	extracellular region;
AT1G47990.1	GA2OX4 gibberellin 2-oxidase 4; ATGA2OX4 Arabidopsis thaliana gibberellin 2-oxidase 4;	cytoplasm; membrane;
AT1G69090.1	unassigned	chloroplast;
AT1G69080.1	unassigned
AT1G14590.1	unassigned	chloroplast thylakoid lumen; chloroplast;
AT1G13180.1	DIS1 DISTORTED TRICHOMES 1; ATARP3 ARABIDOPSIS THALIANA ACTIN-RELATED PROTEIN 3; ARP3 ACTIN-RELATED PROTEIN 3;	cytoplasm; cytosol; cytoskeleton;
AT1G77730.1	unassigned	chloroplast;
AT1G07370.1	PCNA1 proliferating cellular nuclear antigen 1; ATPCNA1 PROLIFERATING CELLULAR NUCLEAR ANTIGEN 1;	nucleus; PCNA complex; nucleolus; cytoplasm;
AT1G55675.1	unassigned	extracellular region;
AT1G07420.1	SMO2-1 sterol 4-alpha-methyl-oxidase 2-1; ATSMO1 Arabidopsis thaliana sterol 4-alpha-methyl oxidase 1;	chloroplast envelope;
AT1G16225.1	unassigned	Golgi apparatus;
AT1G49480.1	RTV1 related to vernalization1 1;	plasma membrane; nucleus;
AT1G49475.1	unassigned	nucleus;
AT1G13160.1	unassigned	nucleus;
AT1G76140.1	unassigned	chloroplast;
AT1G42080.1	unassigned	mitochondrion;
AT1G17420.1	LOX3 lipoxygenase 3; ATLOX3 Arabidopsis thaliana lipoxygenase 3;	chloroplast;
AT1G49470.1	unassigned
AT1G16240.1	SYP51 syntaxin of plants 51; ATSYP51;	endosome membrane; Golgi apparatus; vacuole;
AT1G73250.1	GER1 "GDP-4-keto-6-deoxymannose-3,5-epimerase-4-reductase 1"; ATFX ACTIVATING TRANSCRIPTION FACTOR 5;	cytoplasm;
AT1G16220.1	unassigned	plasma membrane;
AT1G16230.1	unassigned	Golgi apparatus;
AT1G49450.1	unassigned	cytoplasm;
AT1G76130.1	ATAMY2 ARABIDOPSIS THALIANA ALPHA-AMYLASE-LIKE 2; AMY2 alpha-amylase-like 2;	extracellular region;
AT1G62770.1	unassigned
AT1G07410.1	RABA2b RAB GTPase homolog A2B; RAB-A2B RAB GTPASE HOMOLOG A2B; ATRABA2B RAB GTPase homolog A2B; ATRAB-A2B ARABIDOPSIS RAB GTPASE HOMOLOG A2B;	intracellular; cell plate; membrane; plasma membrane; endosome; Golgi apparatus;
AT1G13150.1	CYP86C4 "cytochrome P450, family 86, subfamily C, polypeptide 4";
AT1G70560.1	WEI8 WEAK ETHYLENE INSENSITIVE 8; TAA1 tryptophan aminotransferase of Arabidopsis 1; SAV3 SHADE AVOIDANCE 3; CKRC1 cytokinin induced root curling 1;	nucleus; cytoplasm;
AT1G76160.1	sks5 SKU5 similar 5;	apoplast; cell wall; plant-type cell wall; plasmodesma; extracellular region;
AT1G55670.1	PSAG photosystem I subunit G;	thylakoid; photosystem I; chloroplast thylakoid membrane; chloroplast; chloroplast envelope; membrane; chloroplast thylakoid;
AT1G49510.1	emb1273 embryo defective 1273;	chloroplast;
AT1G17220.1	FUG1 fu-gaeri1;	chloroplast stroma; chloroplast envelope; chloroplast;
AT1G07380.1	unassigned	extracellular region; vacuolar membrane;
AT1G77740.1	PIP5K2 phosphatidylinositol-4-phosphate 5-kinase 2;	plasma membrane;
AT1G13130.1	unassigned	chloroplast;
AT1G76170.1	unassigned	cytoplasm;
AT1G13140.1	CYP86C3 "cytochrome P450, family 86, subfamily C, polypeptide 3";
AT1G16210.1	unassigned	cytoplasm;
AT1G07400.1	unassigned	cytoplasm;
AT1G77750.1	unassigned	ribosome; small ribosomal subunit; intracellular; mitochondrion;
AT1G49490.1	unassigned	nucleus;
AT1G49500.1	unassigned
AT1G76150.1	ECH2 enoyl-CoA hydratase 2; ATECH2;	peroxisome;
AT1G48020.1	PMEI1 pectin methylesterase inhibitor 1; ATPMEI1 ARABIDOPSIS THALIANA PECTIN METHYLESTERASE INHIBITOR 1;	extracellular region;
AT1G72020.1	unassigned
AT1G72030.1	unassigned
AT1G16320.1	unassigned
AT1G13330.1	AHP2 Arabidopsis Hop2 homolog;	nucleus;
AT1G75960.1	unassigned	mitochondrion;
AT1G07590.1	unassigned	mitochondrion;
AT1G70420.1	unassigned	nucleus;
AT1G16330.1	CYCB3;1 cyclin b3;1;	nucleus;
AT1G16310.1	unassigned	integral to membrane; membrane;
AT1G75980.1	unassigned	nucleus; glycine cleavage complex;
AT1G07600.1	MT1A metallothionein 1A; MT1 METALLOTHIONEIN 1; MT-Q METALLOTHIONEIN Q; LSR4 LIGHT STRESS-REGULATED 4; ATMT1 ARABIDOPSIS METALLOTHIONEIN 1; ATMT-Q; ATMT-2 METALLOTHIONEIN 2;
AT1G13340.1	unassigned	cytoplasm;
AT1G75940.1	BGLU20 BETA GLUCOSIDASE 20; ATA27;	membrane; endoplasmic reticulum lumen;
AT1G70430.1	unassigned	plasma membrane;
AT1G13360.1	unassigned	nucleus;
AT1G75950.1	UIP1 UFO INTERACTING PROTEIN 1; SKP1A; SKP1 S phase kinase-associated protein 1; ATSKP1; ASK1 ARABIDOPSIS SKP1 HOMOLOGUE 1;	spindle; phragmoplast; nucleus; cytoplasm; cytosol; ubiquitin ligase complex; plasma membrane;
AT1G13320.1	PP2AA3 protein phosphatase 2A subunit A3;	cell wall; plasma membrane;
AT1G75990.1	unassigned	membrane; cytosol; nucleus; plasma membrane; proteasome complex; proteasome regulatory particle, lid subcomplex;
AT1G47820.1	unassigned	nucleus;
AT1G73170.1	unassigned	chloroplast;
AT1G13300.1	HRS1 HYPERSENSITIVITY TO LOW PI-ELICITED PRIMARY ROOT SHORTENING 1;	nucleus;
AT1G47830.1	unassigned	Golgi apparatus; clathrin vesicle coat;
AT1G07550.1	unassigned	plasma membrane;
AT1G77810.1	unassigned	Golgi apparatus; membrane;
AT1G50040.1	unassigned	nucleus;
AT1G47840.1	HXK3 hexokinase 3;	chloroplast;
AT1G16350.1	unassigned	cytosol;
AT1G07560.1	unassigned	plasma membrane;
AT1G13310.1	unassigned	cellular_component;
AT1G76010.1	unassigned	extracellular region; cytosol;
AT1G76030.1	VAB1 V-ATPase B subunit 1; AtVAB1;	vacuole; Golgi apparatus; membrane; proton-transporting two-sector ATPase complex, catalytic domain; proton-transporting V-type ATPase, V1 domain; plasmodesma; plasma membrane; proton-transporting two-sector ATPase complex; vacuolar membrane; chloroplast;
AT1G49350.1	unassigned	cytoplasm;
AT1G16300.1	GAPCP-2 glyceraldehyde-3-phosphate dehydrogenase of plastid 2;	chloroplast; plastid;
AT1G77815.1	unassigned	mitochondrion;
AT1G76020.1	unassigned	vacuole; cell wall;
AT1G13290.1	WIP6 WIP domain protein 6; DOT5 DEFECTIVELY ORGANIZED TRIBUTARIES 5;	nucleus; intracellular;
AT1G70390.1	unassigned	nucleus;
AT1G70380.1	unassigned	nucleus;
AT1G63800.1	UBC5 ubiquitin-conjugating enzyme 5;	cytosol; nucleus;
AT1G17080.1	unassigned
AT1G72120.1	unassigned	membrane; plasma membrane;
AT1G19640.1	JMT jasmonic acid carboxyl methyltransferase;	cytoplasm; nucleus;
AT1G63780.1	IMP4;	nuclear matrix; Cajal body; nucleolus; nucleus;
AT1G19630.1	CYP722A1 "cytochrome P450, family 722, subfamily A, polypeptide 1";	extracellular region;
AT1G19650.1	unassigned	Golgi apparatus; intracellular; plasma membrane;
AT1G17090.1	unassigned	extracellular region;
AT1G49330.1	unassigned	nucleus;
AT1G17070.1	STIPL1 SPLICEOSOMAL TIMEKEEPER LOCUS1;	nucleus; nuclear lumen; intracellular;
AT1G14420.1	AT59;	extracellular region;
AT1G49310.1	unassigned
AT1G72140.1	unassigned	vacuolar membrane; plasma membrane; membrane;
AT1G17100.1	HBP1 haem-binding protein 1; AtHBP1;	vacuolar membrane; chloroplast; vacuole;
AT1G19620.1	unassigned	nucleus;
AT1G14410.1	WHY1 WHIRLY 1; PTAC1; ATWHY1 A. THALIANA WHIRLY 1;	nucleoid; chloroplast; plastid chromosome;
AT1G49320.1	USPL1 unknown seed protein like 1; ATUSPL1 unknown seed protein like 1;	extracellular region; protein storage vacuole;
AT1G72130.1	unassigned	membrane; plasma membrane;
AT1G72110.1	unassigned	cellular_component;
AT1G16390.1	OCT3 organic cation/carnitine transporter 3; ATOCT3 organic cation/carnitine transporter 3;	plant-type vacuole membrane; membrane; plasma membrane; integral to membrane;
AT1G70370.1	PG2 polygalacturonase 2;	extracellular region;
AT1G73160.1	unassigned
AT1G55690.1	unassigned	Golgi apparatus;
AT1G73165.1	CLE1 CLAVATA3/ESR-RELATED 1;	apoplast;
AT1G75920.1	unassigned	extracellular region;
AT1G16360.1	unassigned	membrane; Golgi apparatus;
AT1G49340.2	ATPI4K ALPHA;	perinuclear region of cytoplasm; plasmodesma; plasma membrane; cytoplasm;
AT1G75930.1	EXL6 extracellular lipase 6;	extracellular region;
AT1G41880.1	unassigned	membrane; intracellular; ribosome; cytoplasm; cytosolic large ribosomal subunit;
AT1G73140.1	TBL31;
AT1G17120.1	CAT8 cationic amino acid transporter 8;	membrane; vacuolar membrane; intracellular membrane-bounded organelle; plasma membrane;
AT1G19660.1	unassigned
AT1G70360.1	unassigned	nucleus;
AT1G16380.1	CHX1 CATION EXCHANGER 1; ATCHX1;	integral to membrane;
AT1G73150.1	GTE3 global transcription factor group E3;	nucleus;
AT1G16370.1	OCT6 organic cation/carnitine transporter 6; ATOCT6 ARABIDOPSIS THALIANA ORGANIC CATION/CARNITINE TRANSPORTER 6;	plant-type vacuole membrane; plasma membrane; integral to membrane; membrane;
AT1G70350.1	unassigned	plasma membrane;
AT1G70340.1	unassigned	cellular_component;
AT1G22500.1	ATL15 Arabidopsis toxicos en levadura 15; AtATL15 Arabidopsis thaliana Arabidopsis toxicos en levadura 15;	extracellular region;
AT1G72100.1	unassigned	chloroplast;
AT1G17440.1	TAF12B TBP-ASSOCIATED FACTOR 12B; EER4 ENHANCED ETHYLENE RESPONSE 4; CKH1 CYTOKININ-HYPERSENSITIVE 1;	transcription factor TFIID complex; nucleus;
AT1G72080.1	unassigned	nucleus;
AT1G77780.1	unassigned	chloroplast; anchored to membrane;
AT1G17145.1	unassigned	cytoplasm;
AT1G70460.1	RHS10 root hair specific 10; PERK13 proline-rich extensin-like receptor kinase 13; AtPERK13 proline-rich extensin-like receptor kinase 13;	plasma membrane; membrane;
AT1G72070.1	unassigned	cytoplasm;
AT1G63700.1	YDA YODA; MAPKKK4 MAP KINASE KINASE KINASE 4; EMB71 EMBRYO DEFECTIVE 71;	cytoplasm;
AT1G17150.1	unassigned	extracellular region;
AT1G70450.1	unassigned	plasma membrane;
AT1G17140.1	RIP1 ROP INTERACTIVE PARTNER 1; ICR1 interactor of constitutive active rops 1;	nucleus; plasma membrane;
AT1G28540.1	unassigned	nucleus;
AT1G63720.1	unassigned	nucleus;
AT1G69210.1	unassigned	cellular_component;
AT1G70470.1	unassigned
AT1G63710.1	CYP86A7 "cytochrome P450, family 86, subfamily A, polypeptide 7";
AT1G69200.1	FLN2 fructokinase-like 2;	cytoplasm; nucleoid; chloroplast nucleoid;
AT1G50060.1	unassigned	extracellular region;
AT1G49420.1	unassigned	nucleus;
AT1G70440.1	SRO3 similar to RCD one 3;	nucleus;
AT1G76040.2	CPK29 calcium-dependent protein kinase 29;	nucleus; plasma membrane; cytoplasm;
AT1G17160.1	unassigned	chloroplast; chloroplast stroma; cytoplasm;
AT1G17170.1	GSTU24 glutathione S-transferase TAU 24; GST Arabidopsis thaliana Glutathione S-transferase (class tau) 24; ATGSTU24 glutathione S-transferase TAU 24;	cytoplasm;
AT1G70490.1	ATARFA1D; ARFA1D;	Golgi apparatus; plasma membrane; vacuole; intracellular;
AT1G17210.1	ILP1 IAP-like protein 1; ATILP1 ARABIDOPSIS IAP-LIKE PROTEIN;	phragmoplast; nucleus; cytosol;
AT1G77760.1	NR1 NITRATE REDUCTASE 1; NIA1 nitrate reductase 1; GNR1;	mitochondrion; cytosol;
AT1G17200.1	unassigned
AT1G22870.1	unassigned	cytoplasm; cytosol;
AT1G63660.1	unassigned	cytosol; cytoplasm;
AT1G17550.1	HAB2 homology to ABI2;	protein serine/threonine phosphatase complex;
AT1G13280.1	AOC4 allene oxide cyclase 4;	chloroplast; plasma membrane;
AT1G72040.1	dNK deoxyribonucleoside kinase; AtdNK;	nucleus;
AT1G19710.1	unassigned	Golgi apparatus; endosome; trans-Golgi network;
AT1G17190.1	GSTU26 glutathione S-transferase tau 26; ATGSTU26 glutathione S-transferase tau 26;	cytoplasm;
AT1G63670.1	TRM12 TON1 Recruiting Motif 12;	nucleus;
AT1G72060.1	unassigned	extracellular region;
AT1G77770.1	unassigned	nucleus; intracellular;
AT1G72050.2	TFIIIA transcription factor IIIA;	intracellular; nucleus; nucleolus;
AT1G63680.1	PDE316 PIGMENT DEFECTIVE EMBRYO 316; MURE; ATMURE; APG13 ALBINO OR PALE-GREEN 13;	cytoplasm; chloroplast; nucleoid;
AT1G63690.2	SPPL2 SIGNAL PEPTIDE PEPTIDASE-LIKE 2; ATSPPL2 SIGNAL PEPTIDE PEPTIDASE-LIKE 2;	endosome; plasma membrane; Golgi apparatus;
AT1G17180.1	GSTU25 glutathione S-transferase TAU 25; ATGSTU25 glutathione S-transferase TAU 25;	cytoplasm;
AT1G14430.1	unassigned	extracellular region;
AT1G63730.1	unassigned	intracellular;
AT1G77790.1	unassigned	extracellular region;
AT1G14460.1	unassigned	DNA polymerase III complex; plasma membrane; nucleus;
AT1G69230.1	SP1L2 SPIRAL1-like2;	plasma membrane;
AT1G69240.1	RHS9 ROOT HAIR SPECIFIC 9; MES15 methyl esterase 15; ATMES15 ARABIDOPSIS THALIANA METHYL ESTERASE 15;	cytoplasm;
AT1G14470.1	unassigned	mitochondrion;
AT1G50050.1	unassigned	extracellular region;
AT1G14450.1	unassigned	mitochondrion; respiratory chain complex I; mitochondrial membrane;
AT1G41920.1	unassigned	nucleus;
AT1G49360.1	unassigned	nucleus;
AT1G07540.1	TRFL2 TRF-like 2;	nucleus;
AT1G07530.1	SCL14 SCARECROW-like 14; GRAS2 GRAS (GAI, RGA, SCR) 2; ATGRAS2 ARABIDOPSIS THALIANA GRAS (GAI, RGA, SCR) 2;	cytosol; nucleus;
AT1G07520.1	unassigned	nucleus;
AT1G14440.1	ZHD4 ZINC FINGER HOMEODOMAIN 4; HB31 homeobox protein 31; FTM2 FLORAL TRANSITION AT THE MERISTEM2; AtHB31 homeobox protein 31;	nucleus;
AT1G07510.1	ftsh10 FTSH protease 10;	mitochondrion; membrane; plastid; chloroplast thylakoid membrane; integral to membrane;
AT1G47870.1	E2FC; ATE2FC ARABIDOPSIS THALIANA HOMOLOG OF E2F C; ATE2F2;	nucleolus; transcription factor complex; nucleus;
AT1G49380.1	unassigned	chloroplast;
AT1G19670.1	CORI1 CORONATINE-INDUCED PROTEIN 1; CLH1 chlorophyllase 1; ATHCOR1 CORONATINE-INDUCED PROTEIN 1; ATCLH1 chlorophyllase 1;	vacuole; chloroplast;
AT1G14480.1	unassigned	cellular_component;
AT1G14510.1	AL7 alfin-like 7;	nucleus;
AT1G49410.1	TOM6 translocase of the outer mitochondrial membrane 6;	mitochondrion;
AT1G49405.1	unassigned	mitochondrion; membrane;
AT1G19690.1	unassigned	chloroplast;
AT1G14520.1	MIOX1 myo-inositol oxygenase 1;	cytoplasm;
AT1G69220.1	SIK1;	chromosome; chromosome, centromeric region; nucleus; cytoplasm; mitochondrion;
AT1G63740.1	unassigned	cytoplasm; intracellular;
AT1G72090.1	unassigned	membrane; cytoplasm; endoplasmic reticulum;
AT1G19700.1	BLH10 BEL1-LIKE HOMEODOMAIN 10; BEL10 BEL1-like homeodomain 10;	nucleus;
AT1G49400.1	emb1129 embryo defective 1129;	cytosolic small ribosomal subunit; ribosome; intracellular;
AT1G19680.1	unassigned	nucleus;
AT1G77800.1	unassigned	plasmodesma; nucleus;
AT1G55850.1	CSLE1 cellulose synthase like E1; ATCSLE1;	Golgi apparatus; plasma membrane; membrane; endoplasmic reticulum;
AT1G62780.1	unassigned	chloroplast stroma; chloroplast;
AT1G47885.1	unassigned	mitochondrion;
AT1G49390.1	unassigned	cytoplasm;
AT1G14500.1	unassigned	cellular_component;
AT1G14490.1	unassigned	nucleus;
AT1G44110.1	CYCA1;1 Cyclin A1;1;	nucleus; cytoplasm;
AT1G14620.1	DECOY DECOY;	mitochondrion;
AT1G44318.1	hemb2;	chloroplast;
AT1G14800.1	unassigned	cellular_component;
AT1G68840.1	TEM2 TEMPRANILLO 2; RAV2 related to ABI3/VP1 2; RAP2.8 RELATED TO AP2 8; EDF2 ETHYLENE RESPONSE DNA BINDING FACTOR 2; AtRAV2;	nucleus;
AT1G21200.1	unassigned	nucleus;
AT1G14810.1	unassigned	cytoplasm; plastid; chloroplast; mitochondrion; chloroplast stroma;
AT1G14790.1	RDR1 RNA-dependent RNA polymerase 1; ATRDRP1;	nucleus;
AT1G16090.1	WAKL7 wall associated kinase-like 7;	extracellular region; integral to membrane;
AT1G68830.1	STN7 STT7 homolog STN7;	chloroplast;
AT1G21210.1	WAK4 wall associated kinase 4;	plasma membrane; extracellular region;
AT1G17360.1	unassigned	extracellular region;
AT1G44350.1	ILL6 IAA-leucine resistant (ILR)-like gene 6;	extracellular region;
AT1G21240.1	WAK3 wall associated kinase 3;	plasma membrane;
AT1G12830.1	unassigned	nucleus;
AT1G73330.1	DR4 drought-repressed 4; ATDR4 drought-repressed 4;	extracellular region;
AT1G44414.1	unassigned	mitochondrion;
AT1G21230.1	WAK5 wall associated kinase 5;	plasma membrane; extracellular region;
AT1G14780.1	unassigned	nucleus;
AT1G65430.1	ATARI8 ARABIDOPSIS ARIADNE 8; ARI8 ARIADNE 8;	nucleus; intracellular;
AT1G73340.1	unassigned
AT1G21190.1	LSM3A SM-like 3A;	small nucleolar ribonucleoprotein complex; nucleus;
AT1G73360.1	HDG11 homeodomain GLABROUS 11; EDT1 ENHANCED DROUGHT TOLERANCE 1; ATHDG11 HOMEODOMAIN GLABROUS 11;	nucleus;
AT1G65470.1	NFB2 NUCLEOSOME/CHROMATIN ASSEMBLY FACTOR GROUP B; FAS1 FASCIATA 1;	nucleus; CAF-1 complex;
AT1G70720.1	unassigned
AT1G12800.1	unassigned	chloroplast;
AT1G62740.1	Hop2 Hop2;	cytosol; plasma membrane; cytoplasm; nucleus;
AT1G31910.1	unassigned	cytoplasm;
AT1G44446.1	CH1 CHLORINA 1; CAO CHLOROPHYLL A OXYGENASE; ATCAO ARABIDOPSIS THALIANA CHLOROPHYLL A OXYGENASE;	chloroplast inner membrane; chloroplast; thylakoid membrane;
AT1G65450.1	GLC GLAUCE;	nucleus; cytoplasm;
AT1G12805.1	unassigned	mitochondrion;
AT1G68810.1	unassigned	nucleus;
AT1G65440.1	GTB1 global transcription factor group B1;	nucleus; plasmodesma; cytosol;
AT1G68820.1	unassigned	nucleus;
AT1G16080.1	unassigned	apoplast; chloroplast envelope; chloroplast; chloroplast stroma;
AT1G79230.1	STR1; ST1 SULFURTRANSFERASE 1; MST1 mercaptopyruvate sulfurtransferase 1; ATRDH1 ARABIDOPSIS THALIANA RHODANESE HOMOLOGUE 1; ATMST1;	chloroplast; mitochondrion;
AT1G12820.1	AFB3 auxin signaling F-box 3;	nucleus;
AT1G68800.1	TCP12 TCP domain protein 12; BRC2 BRANCHED 2;	nucleus;
AT1G12790.1	unassigned	chloroplast;
AT1G14770.1	unassigned	nucleus;
AT1G71850.1	unassigned	mitochondrion;
AT1G09220.1	unassigned	mitochondrion; cytosolic ribosome;
AT1G44575.1	PSBS PHOTOSYSTEM II SUBUNIT S; NPQ4 NONPHOTOCHEMICAL QUENCHING 4; CP22;	chloroplast thylakoid membrane; membrane; chloroplast thylakoid; chloroplast; thylakoid;
AT1G09230.1	unassigned	nucleus;
AT1G49590.1	unassigned	nucleus;
AT1G12860.1	SCRM2 SCREAM 2; ICE2 INDUCER OF CBF EXPRESSION 2;	nucleus;
AT1G12870.1	unassigned	cytoplasm; vacuolar membrane;
AT1G44542.1	unassigned
AT1G77590.1	LACS9 long chain acyl-CoA synthetase 9;	mitochondrion; chloroplast; plastid; chloroplast envelope; membrane;
AT1G44608.1	unassigned	nucleus;
AT1G09210.1	CRT1b calreticulin 1b; AtCRT1b;	endoplasmic reticulum; chloroplast; vacuole; apoplast; mitochondrion;
AT1G12880.1	NUDT12 nudix hydrolase homolog 12; atnudt12 nudix hydrolase homolog 12;	mitochondrion;
AT1G17590.1	NF-YA8 "nuclear factor Y, subunit A8";	CCAAT-binding factor complex; nucleus;
AT1G12910.1	LWD1 LIGHT-REGULATED WD 1; ATAN11 ANTHOCYANIN11;	nucleus;
AT1G68845.1	unassigned	mitochondrion;
AT1G14720.1	XTR2 xyloglucan endotransglycosylase related 2; XTH28 xyloglucan endotransglucosylase/hydrolase 28; EXGT-A2 ENDOXYLOGLUCAN TRANSFERASE A2; ATXTH28;	cell wall; apoplast; extracellular region;
AT1G12900.1	GAPA-2 glyceraldehyde 3-phosphate dehydrogenase A subunit 2;	chloroplast envelope; membrane; apoplast; cytoplasm; chloroplast; chloroplast stroma;
AT1G09200.1	unassigned	nucleosome; nucleus;
AT1G12890.1	unassigned	nucleus;
AT1G12850.1	unassigned	nucleus;
AT1G17300.1	unassigned	nucleus;
AT1G17340.1	unassigned	mitochondrion;
AT1G09260.1	unassigned	cytoplasm;
AT1G77580.2	unassigned	cytoplasm;
AT1G12840.1	DET3 DE-ETIOLATED 3; ATVHA-C ARABIDOPSIS THALIANA VACUOLAR ATP SYNTHASE SUBUNIT C;	vacuole; plant-type vacuole; Golgi apparatus; chloroplast; vacuolar membrane; plasma membrane;
AT1G14760.1	KNATM KNOX Arabidopsis thaliana meinox;	cytoplasm; nucleus;
AT1G71865.1	unassigned
AT1G09270.1	IMPA-4 importin alpha isoform 4;	intracellular; cytosol; cytoplasm;
AT1G55880.1	unassigned
AT1G17345.1	unassigned	cellular_component;
AT1G14750.1	SDS SOLO DANCERS;	nucleus;
AT1G14740.1	TTA1 TITANIA 1;	nucleus;
AT1G09240.1	NAS3 nicotianamine synthase 3; ATNAS3 ARABIDOPSIS THALIANA NICOTIANAMINE SYNTHASE 3;
AT1G71870.1	unassigned	plasma membrane; membrane;
AT1G12845.1	unassigned
AT1G09250.1	unassigned	nucleus;
AT1G14730.1	unassigned	mitochondrion; integral to membrane;
AT1G44478.1	unassigned	nucleus;
AT1G17310.1	unassigned	nucleus;
AT1G17330.1	unassigned	nucleus;
AT1G09245.1	unassigned	extracellular region;
AT1G09190.1	unassigned	mitochondrion;
AT1G12780.1	UGE1 UDP-D-glucose/UDP-D-galactose 4-epimerase 1; ATUGE1 A. THALIANA UDP-GLC 4-EPIMERASE 1;	Golgi apparatus; plasma membrane; cytosol;
AT1G73410.1	MYB54 myb domain protein 54; ATMYB54 ARABIDOPSIS THALIANA MYB DOMAIN PROTEIN 54;	nucleus;
AT1G16000.1	unassigned	cellular_component;
AT1G77570.1	unassigned	nucleus;
AT1G09320.1	unassigned	nucleus;
AT1G14830.1	DRP1C DYNAMIN RELATED PROTEIN 1C; DL1C DYNAMIN-like 1C; ADL5 ARABIDOPSIS DYNAMIN-LIKE PROTEIN 5; ADL1C DYNAMIN-like 1C;	plasmodesma; cell cortex; membrane; plasma membrane; cell plate; cytoplasm;
AT1G49610.1	unassigned	nucleus;
AT1G68730.1	unassigned	chloroplast;
AT1G16010.2	MRS2-1; MGT2 magnesium transporter 2; AtMRS2-1; AtMGT2;	membrane; vacuole; plasma membrane;
AT1G68740.1	PHO1;H1;	integral to membrane; plasma membrane;
AT1G68750.1	PPC4 phosphoenolpyruvate carboxylase 4; ATPPC4 phosphoenolpyruvate carboxylase 4;	cytoplasm;
AT1G09300.1	unassigned	mitochondrion;
AT1G73400.1	unassigned	mitochondrion;
AT1G09310.1	unassigned	nucleus; apoplast;
AT1G49600.1	RBP47A RNA-binding protein 47A; ATRBP47A RNA-binding protein 47A;	cytosol;
AT1G16020.1	unassigned	mitochondrion;
AT1G14820.3	unassigned	plasma membrane;
AT1G73430.1	unassigned	cytosol; membrane; Golgi apparatus; cis-Golgi network;
AT1G09330.1	unassigned	trans-Golgi network; Golgi apparatus; endosome; integral to membrane;
AT1G14840.1	MAP70-4 microtubule-associated proteins 70-4; ATMAP70-4 microtubule-associated proteins 70-4;	plasma membrane; microtubule;
AT1G14860.1	NUDT18 nudix hydrolase homolog 18; atnudt18 nudix hydrolase homolog 18;	mitochondrion;
AT1G44120.1	unassigned	cytoplasm;
AT1G09350.1	GolS3 galactinol synthase 3; AtGolS3 galactinol synthase 3;	nucleus;
AT1G77520.1	unassigned	nucleus; cytosol;
AT1G49620.1	KRP7 KIP-RELATED PROTEIN 7; ICN6; ICK5;	male germ cell nucleus; nucleus;
AT1G09360.1	unassigned	cellular_component;
AT1G12700.1	RPF1 RNA processing factor 1;	mitochondrion;
AT1G14880.1	PCR1 PLANT CADMIUM RESISTANCE 1; AtPCR1;	plasma membrane; vacuole;
AT1G14870.1	PCR2 PLANT CADMIUM RESISTANCE 2; AtPCR2;	cytoplasm; plasma membrane;
AT1G16030.1	Hsp70b heat shock protein 70B;	chloroplast; membrane; cytosol; cytoplasm; cell wall; plasma membrane;
AT1G12710.1	PP2-A12 phloem protein 2-A12; AtPP2-A12 phloem protein 2-A12;	nucleus;
AT1G14850.1	NUP155 nucleoporin 155;	plasmodesma; nucleolus; plasma membrane; nuclear pore; nucleus; chloroplast;
AT1G77540.1	unassigned	peroxisome; nucleus;
AT1G22530.1	PATL2 PATELLIN 2;	plasma membrane; intracellular; Golgi apparatus; integral to membrane; chloroplast;
AT1G77550.1	unassigned	cytoplasm; chloroplast;
AT1G44130.1	unassigned	Golgi apparatus; extracellular region; plant-type cell wall;
AT1G12730.1	unassigned	endoplasmic reticulum membrane; mitochondrion; integral to membrane;
AT1G09340.1	HIP1.3 heteroglycan-interacting protein 1.3; CSP41B CHLOROPLAST STEM-LOOP BINDING PROTEIN OF 41 KDA; CRB chloroplast RNA binding;	stromule; chloroplast envelope; Golgi apparatus; peroxisome; vacuole; chloroplast; ribosome; apoplast; plasmodesma; plastoglobule; membrane; chloroplast stroma;
AT1G77530.1	unassigned	cytosol; nucleus;
AT1G70740.1	unassigned	nucleus;
AT1G21150.1	unassigned	cellular_component;
AT1G55640.1	PRA1.G1 prenylated RAB acceptor 1.G1;	endoplasmic reticulum;
AT1G65490.1	unassigned
AT1G21170.1	SEC5B;	Golgi apparatus; cytosol;
AT1G70770.1	unassigned	endoplasmic reticulum; plasmodesma; vacuolar membrane; membrane; plasma membrane; nucleus; Golgi apparatus;
AT1G65500.1	unassigned	mitochondrion;
AT1G70760.1	NdhL NADH dehydrogenase-like complex L; CRR23 CHLORORESPIRATORY REDUCTION 23;	thylakoid membrane; chloroplast;
AT1G70750.1	unassigned	cytoplasm;
AT1G12770.1	ISE1 INCREASED SIZE EXCLUSION LIMIT 1; EMB1586 embryo defective 1586;	mitochondrion; chloroplast;
AT1G44170.1	ALDH4 aldehyde dehydrogenase 4; ALDH3H1 aldehyde dehydrogenase 3H1;	membrane; Golgi apparatus; endoplasmic reticulum; plasmodesma; vacuole; cytoplasm; plastid;
AT1G73370.1	SUS6 sucrose synthase 6; ATSUS6 ARABIDOPSIS THALIANA SUCROSE SYNTHASE 6;	cell wall; chloroplast;
AT1G12760.1	unassigned	chloroplast; nucleus;
AT1G65480.1	FT FLOWERING LOCUS T;	nucleus; cytoplasm;
AT1G44180.1	unassigned	chloroplast; endoplasmic reticulum; cytoplasm;
AT1G23160.1	unassigned	cytoplasm;
AT1G68780.1	unassigned	plasma membrane;
AT1G68790.1	LINC3 LITTLE NUCLEI3; CRWN3 CROWDED NUCLEI 3;	plasmodesma; nucleolus; nucleus;
AT1G09280.1	unassigned	nucleus;
AT1G68765.1	IDA INFLORESCENCE DEFICIENT IN ABSCISSION;	apoplast; extracellular region;
AT1G68760.1	NUDX1 NUDIX HYDROLASE 1; NUDX1 nudix hydrolase 1; ATNUDX1 nudix hydrolase 1; ATNUDT1 ARABIDOPSIS THALIANA NUDIX HYDROLASE HOMOLOG 1;	cytosol;
AT1G21160.1	unassigned	cytoplasm;
AT1G09290.1	unassigned	nucleus;
AT1G16040.1	unassigned	endoplasmic reticulum membrane; chloroplast; integral to membrane;
AT1G68795.1	CLE12 CLAVATA3/ESR-RELATED 12;	extracellular region; apoplast;
AT1G73390.1	unassigned	nucleus;
AT1G70780.1	unassigned
AT1G12750.1	RBL6 RHOMBOID-like protein 6; ATRBL6 RHOMBOID-like protein 6;	integral to membrane; mitochondrion;
AT1G36640.1	unassigned	extracellular region;
AT1G44160.1	unassigned	cytoplasm;
AT1G55630.1	unassigned	mitochondrion;
AT1G68850.1	unassigned	extracellular region;
AT1G49580.1	unassigned	plasma membrane;
AT1G73280.1	scpl3 serine carboxypeptidase-like 3;	extracellular region;
AT1G44830.1	unassigned	nucleus;
AT1G09090.2	RBOHB respiratory burst oxidase homolog B; ATRBOHB-BETA; ATRBOHB respiratory burst oxidase homolog B;	membrane; plasma membrane; integral to membrane;
AT1G36510.1	unassigned	cellular_component;
AT1G44820.1	unassigned	chloroplast; cytoplasm; endoplasmic reticulum;
AT1G49760.1	PABP8 POLY(A) BINDING PROTEIN 8; PAB8 poly(A) binding protein 8;	cytoplasm; cytosol;
AT1G21270.1	WAK2 wall-associated kinase 2;	plasma membrane;
AT1G13020.1	EIF4B2 eukaryotic initiation factor 4B2;	cytoplasm;
AT1G70630.1	unassigned	endoplasmic reticulum; cytoplasm;
AT1G21280.1	unassigned	nucleus;
AT1G44810.1	unassigned	nucleus;
AT1G16190.1	RAD23A RADIATION SENSITIVE23A;	nucleus;
AT1G13030.1	unassigned	nucleus;
AT1G16180.1	unassigned	membrane;
AT1G16170.1	unassigned	mitochondrion;
AT1G68945.1	unassigned
AT1G68935.1	unassigned	mitochondrion;
AT1G68930.1	unassigned	mitochondrion;
AT1G09140.1	SR30 Serine/Arginine-Rich Protein Splicing Factor 30; ATSRP30.2; ATSRP30.1; ATSRP30 SERINE-ARGININE PROTEIN 30; At-SR30 Serine/Arginine-Rich Protein Splicing Factor 30;	interchromatin granule; nucleus; spliceosomal complex; nuclear speck;
AT1G16130.1	WAKL2 wall associated kinase-like 2;	integral to membrane;
AT1G16150.1	WAKL4 wall associated kinase-like 4;	cell surface; plant-type cell wall; integral to membrane; plasma membrane;
AT1G68980.1	unassigned	mitochondrion;
AT1G55870.1	ATPARN ARABIDOPSIS THALIANA POLY(A) RIBONUCLEASE; AHG2 ABA-HYPERSENSITIVE GERMINATION 2;	nucleus;
AT1G16160.1	WAKL5 wall associated kinase-like 5;	nucleus; integral to membrane;
AT1G21250.1	WAK1 cell wall-associated kinase; PRO25;	vacuole; plasma membrane; extracellular region; plant-type cell wall;
AT1G68960.1	unassigned	mitochondrion;
AT1G21245.1	unassigned	cellular_component;
AT1G09100.1	RPT5B 26S proteasome AAA-ATPase subunit RPT5B;	membrane; cytoplasm; plasma membrane; nucleus;
AT1G73290.1	scpl5 serine carboxypeptidase-like 5;	extracellular region;
AT1G73270.1	scpl6 serine carboxypeptidase-like 6;	extracellular region;
AT1G69010.1	BIM2 BES1-interacting Myc-like protein 2;	nucleus;
AT1G13110.1	CYP71B7 "cytochrome P450, family 71 subfamily B, polypeptide 7";
AT1G13100.1	CYP71B29 "cytochrome P450, family 71, subfamily B, polypeptide 29";	plasmodesma;
AT1G13090.1	CYP71B28 "cytochrome P450, family 71, subfamily B, polypeptide 28";
AT1G14660.1	NHX8 SODIUM HYDROGEN EXCHANGER 8; NHX8 Na+/H+ exchanger 8; ATNHX8 Na+/H+ exchanger 8;	plasma membrane; integral to membrane;
AT1G14670.1	unassigned	membrane; Golgi apparatus; trans-Golgi network; integral to membrane; endosome;
AT1G71930.1	VND7 vascular related NAC-domain protein 7; ANAC030 Arabidopsis NAC domain containing protein 30;	nucleus;
AT1G69020.1	unassigned	cytoplasm; chloroplast;
AT1G14650.1	unassigned	nucleus;
AT1G71950.1	unassigned	cytosol; plasma membrane;
AT1G79260.1	unassigned	chloroplast; cytosol;
AT1G14630.1	unassigned	nucleus;
AT1G71960.1	ATABCG25 Arabidopsis thaliana ATP-binding cassette G25; ABCG25 ATP-binding casette G25;	plasma membrane; membrane;
AT1G17285.1	unassigned	mitochondrion;
AT1G69030.1	unassigned	nucleus;
AT1G48030.1	mtLPD1 mitochondrial lipoamide dehydrogenase 1;	mitochondrial matrix; apoplast; cytoplasm; mitochondrion;
AT1G17280.1	UBC34 ubiquitin-conjugating enzyme 34;
AT1G14640.1	unassigned	nucleus;
AT1G77670.1	unassigned	cytoplasm; chloroplast;
AT1G55660.1	unassigned	nucleus;
AT1G13080.1	CYP71B2 "cytochrome P450, family 71, subfamily B, polypeptide 2";	extracellular region;
AT1G17290.1	AlaAT1 alanine aminotransferas;	mitochondrion; chloroplast;
AT1G21310.1	RSH ROOT-SHOOT-HYPOCOTYL DEFECTIVE; EXT3 extensin 3; ATEXT3 extensin 3;
AT1G13050.1	unassigned	extracellular region; nucleus;
AT1G73260.1	KTI1 kunitz trypsin inhibitor 1; ATKTI1 ARABIDOPSIS THALIANA KUNITZ TRYPSIN INHIBITOR 1;	extracellular region; mitochondrion;
AT1G13040.1	unassigned	mitochondrion; vacuolar membrane;
AT1G70590.1	unassigned
AT1G70600.1	unassigned	plasmodesma; cytosolic large ribosomal subunit; cytoplasm; cytosolic ribosome; intracellular; membrane; ribosome; cytosol;
AT1G21320.1	unassigned	nucleus;
AT1G70610.1	TAP1 transporter associated with antigen processing protein 1; ATTAP1 transporter associated with antigen processing protein 1; ABCB26 ATP-binding cassette B26;	integral to membrane; chloroplast; chloroplast envelope;
AT1G73300.1	scpl2 serine carboxypeptidase-like 2;	extracellular region;
AT1G68920.1	unassigned	nucleus;
AT1G70670.1	PXG4 peroxygenase 4; CLO4 caleosin 4; AtCLO4 Arabidopsis thaliana caleosin 4;	chloroplast;
AT1G12930.1	unassigned	cellular_component;
AT1G42190.1	unassigned	cellular_component;
AT1G70660.1	UEV1B UBIQUITIN E2 VARIANT 1B; MMZ2 MMS ZWEI homologue 2;	nucleus; UBC13-MMS2 complex;
AT1G70680.1	unassigned	chloroplast;
AT1G70650.1	unassigned	intracellular; mitochondrion;
AT1G71880.1	SUC1 sucrose-proton symporter 1; ATSUC1 ARABIDOPSIS THALIANA SUCROSE-PROTON SYMPORTER 1;	membrane; plasmodesma; integral to plasma membrane; vacuole; plasma membrane; integral to membrane;
AT1G71890.1	SUC5; ATSUC5 SUCROSE-PROTON SYMPORTER 5;	integral to plasma membrane; plasmodesma; membrane; integral to membrane; plasma membrane;
AT1G44760.1	unassigned
AT1G73325.1	unassigned	extracellular region;
AT1G77610.1	unassigned	Golgi apparatus; membrane; plasma membrane;
AT1G70640.1	unassigned	nucleus;
AT1G23140.1	unassigned	plasma membrane; apoplast; nucleus;
AT1G12920.1	ERF1-2 eukaryotic release factor 1-2;	cytoplasm; cytosol; plasma membrane;
AT1G70710.1	GH9B1 glycosyl hydrolase 9B1; CEL1 CELLULASE 1; ATGH9B1 glycosyl hydrolase 9B1;	extracellular region; chloroplast;
AT1G49740.1	unassigned	plasma membrane; plasmodesma;
AT1G49570.1	unassigned	extracellular region;
AT1G68890.1	PHYLLO PHYLLO;	mitochondrion;
AT1G23150.1	unassigned
AT1G68880.1	bZIP basic leucine-zipper 8; AtbZIP basic leucine-zipper 8;	nucleus;
AT1G68870.1	SOFL2 SOB five-like 2; ATSOFL2 SOB FIVE-LIKE 2;	nucleus;
AT1G68875.1	unassigned	extracellular region;
AT1G77620.1	unassigned	plasma membrane; nucleus;
AT1G70700.1	TIFY7; JAZ9 JASMONATE-ZIM-DOMAIN PROTEIN 9;	nucleus;
AT1G36580.1	unassigned	cellular_component;
AT1G55650.1	unassigned	chloroplast; intracellular; nucleus;
AT1G49560.1	unassigned	nucleus;
AT1G44740.1	unassigned	mitochondrion;
AT1G44674.1	unassigned
AT1G70690.1	PDLP5 PLASMODESMATA-LOCATED PROTEIN 5; HWI1 HOPW1-1-INDUCED GENE1;	extracellular region; plasmodesma;
AT1G16120.1	WAKL1 wall associated kinase-like 1;	integral to membrane; cell wall;
AT1G77650.1	unassigned	cytoplasm;
AT1G77640.1	unassigned	nucleus;
AT1G71910.1	unassigned	chloroplast;
AT1G62750.1	SCO1 SNOWY COTYLEDON 1; ATSCO1/CPEF-G; ATSCO1 SNOWY COTYLEDON 1;	chloroplast; chloroplast stroma; chloroplast envelope; apoplast; mitochondrion;
AT1G13000.1	unassigned	nucleus;
AT1G77655.1	unassigned	mitochondrion;
AT1G73310.1	scpl4 serine carboxypeptidase-like 4;	extracellular region;
AT1G77630.1	LYP3 LysM-containing receptor protein 3; LYM3 lysin-motif (LysM) domain protein 3;	plasma membrane; anchored to plasma membrane; anchored to membrane;
AT1G09160.2	unassigned	plasma membrane;
AT1G16110.1	WAKL6 wall associated kinase-like 6;	extracellular region; integral to membrane;
AT1G68910.1	WIT2 WPP domain-interacting protein 2;	nucleus;
AT1G09150.1	unassigned	cytoplasm; cytosol;
AT1G12990.1	unassigned	Golgi apparatus; membrane;
AT1G14680.1	unassigned	cytosol; cytoplasm;
AT1G09155.1	PP2-B15 phloem protein 2-B15; AtPP2-B15 phloem protein 2-B15;	nucleus;
AT1G79250.1	AGC1.7 AGC kinase 1.7;
AT1G77660.1	unassigned	mitochondrion;
AT1G12980.1	ESR1 ENHANCER OF SHOOT REGENERATION 1; DRN DORNROSCHEN;	cytosol; nucleus;
AT1G14685.3	BPC2 basic pentacysteine 2; BBR/BPC2; ATBPC2 BASIC PENTACYSTEINE 2;	nucleus;
AT1G09170.1	unassigned	cytoplasm;
AT1G14700.1	PAP3 purple acid phosphatase 3; ATPAP3;	extracellular region; vacuole;
AT1G12950.1	RSH2 root hair specific 2;	plasma membrane; membrane;
AT1G73320.1	unassigned	cytoplasm;
AT1G44780.1	unassigned	nucleus;
AT1G12940.1	NRT2.5 nitrate transporter2.5; ATNRT2.5 nitrate transporter2.5;	plasma membrane; integral to membrane;
AT1G49530.1	GGPS6 geranylgeranyl pyrophosphate synthase 6;	mitochondrion;
AT1G14710.1	unassigned	nucleus; cytosol;
AT1G44770.1	unassigned
AT1G14687.1	ZHD14 ZINC FINGER HOMEODOMAIN 14; HB32 homeobox protein 32; AtHB32 homeobox protein 32;	nucleus;
AT1G12960.1	unassigned	cytosolic large ribosomal subunit; cytoplasm; ribosome;
AT1G44800.1	UMAMIT18 Usually multiple acids move in and out Transporters 18; SIAR1 Siliques Are Red 1;	membrane; plasma membrane; mitochondrion;
AT1G12970.1	PIRL3 plant intracellular ras group-related LRR 3;
AT1G14690.1	MAP65-7 microtubule-associated protein 65-7;	nucleus;
AT1G71900.1	unassigned	plasma membrane;
AT1G49750.1	unassigned	chloroplast; plasma membrane;
AT1G09180.1	SARA1A secretion-associated RAS super family 1; ATSARA1A secretion-associated RAS super family 1; ATSAR1 SECRETION-ASSOCIATED RAS 1;	extracellular region; chloroplast; intracellular;
AT1G44790.1	unassigned	cytosol; cytoplasm;
AT1G14686.1	unassigned	nucleus; clathrin coat;
AT1G67170.1	unassigned
AT1G42480.1	unassigned
AT1G67180.1	unassigned	nucleus; intracellular;
AT1G56350.1	unassigned	cytoplasm; chloroplast;
AT1G29640.1	unassigned	nucleus;
AT1G04500.1	unassigned	nucleus;
AT1G04490.1	unassigned	nucleus;
AT1G04510.1	MAC3A MOS4-associated complex 3A;	CUL4-RING ubiquitin ligase complex; nucleolus; nucleus;
AT1G34410.1	ARF21 auxin response factor 21;	nucleus;
AT1G56360.1	PAP6 purple acid phosphatase 6; ATPAP6;	extracellular region;
AT1G11370.1	unassigned	extracellular region; plant-type cell wall; cell wall;
AT1G05510.1	unassigned	cellular_component;
AT1G27030.1	unassigned	cellular_component;
AT1G27050.1	unassigned	nucleus;
AT1G59820.1	ALA3 aminophospholipid ATPase 3;	plasma membrane; endosome; Golgi apparatus; trans-Golgi network;
AT1G63590.1	unassigned	extracellular region;
AT1G63600.1	unassigned	extracellular region;
AT1G34400.1	unassigned	cellular_component;
AT1G29620.1	unassigned	mitochondrion; nucleus;
AT1G27090.1	unassigned	chloroplast; cytosol;
AT1G03400.1	unassigned	cytoplasm;
AT1G05520.1	unassigned	cytoplasm; COPII vesicle coat; cytosol;
AT1G63550.1	unassigned	extracellular region; anchored to membrane;
AT1G27080.1	NRT1.6 nitrate transporter 1.6;	membrane; plasma membrane;
AT1G03410.1	2A6;	cytoplasm;
AT1G27100.1	unassigned	vacuole; nucleus;
AT1G53820.1	unassigned	nucleus;
AT1G63560.1	unassigned	nucleus;
AT1G29600.1	unassigned	nucleus;
AT1G63570.1	unassigned	extracellular region;
AT1G27060.1	unassigned	cytoplasm;
AT1G63580.1	unassigned	plasma membrane; anchored to membrane;
AT1G60880.1	AGL56 AGAMOUS-like-56;	nucleus;
AT1G62660.1	unassigned	plant-type vacuole; vacuole;
AT1G11380.1	unassigned	plasma membrane;
AT1G60870.1	MEE9 maternal effect embryo arrest 9;	plasma membrane;
AT1G27070.1	unassigned
AT1G59810.1	AGL50 AGAMOUS-like 50;	nucleus;
AT1G59800.1	unassigned	nucleus; cullin-RING ubiquitin ligase complex;
AT1G53860.1	unassigned	cellular_component;
AT1G34370.2	STOP1 sensitive to proton rhizotoxicity 1;	intracellular; nucleus;
AT1G53850.1	PAE1 20S proteasome alpha subunit E1; ATPAE1 ARABIDOPSIS 20S PROTEASOME ALPHA SUBUNIT E1;	cytosol; plasma membrane; nucleus; proteasome core complex; proteasome core complex, alpha-subunit complex; cytosolic ribosome; vacuolar membrane; cytoplasm;
AT1G05500.1	SYTE SYNAPTOTAGMIN HOMOLOG E; SYT5 synaptotagmin 5; NTMC2TYPE2.1; NTMC2T2.1; ATSYTE ARABIDOPSIS THALIANA SYNAPTOTAGMIN HOMOLOG E;	plasmodesma; endomembrane system; endoplasmic reticulum; plasma membrane;
AT1G53030.1	unassigned	mitochondrial intermembrane space;
AT1G34360.1	unassigned	cytoplasm;
AT1G53840.1	PME1 pectin methylesterase 1; ATPME1 pectin methylesterase 1;	trans-Golgi network; plasmodesma; vacuolar membrane; membrane; nucleus; cell wall; endosome; plasma membrane; extracellular region; plant-type cell wall; Golgi apparatus;
AT1G22760.1	PAB3 poly(A) binding protein 3;
AT1G60900.1	unassigned	nucleus;
AT1G67510.1	unassigned	plasma membrane;
AT1G29700.1	unassigned	chloroplast;
AT1G29710.1	unassigned	mitochondrion;
AT1G53010.1	unassigned
AT1G59760.1	MTR4 homolog of yeast MTR4; AtMTR4;	nucleus;
AT1G59740.1	unassigned	plasma membrane; membrane;
AT1G63650.1	EGL3 ENHANCER OF GLABRA 3; EGL1; ATMYC-2; AtEGL3;	nucleus;
AT1G59750.1	ARF1 auxin response factor 1;	nucleus;
AT1G34355.1	PS1 PARALLEL SPINDLE 1; ATPS1 PARALLEL SPINDLE 1;	nucleus;
AT1G53830.1	PME2 pectin methylesterase 2; ATPME2 pectin methylesterase 2;	extracellular region; cell wall; plant-type cell wall;
AT1G04570.1	unassigned	membrane;
AT1G53035.1	unassigned	chloroplast;
AT1G04520.1	PDLP2 plasmodesmata-located protein 2;	extracellular region; plasmodesma;
AT1G59780.1	unassigned	cellular_component;
AT1G63630.1	unassigned	mitochondrion;
AT1G56410.1	HSP70T-1 HEAT SHOCK PROTEIN 70T-1; ERD2 EARLY-RESPONSIVE TO DEHYDRATION 2;	chloroplast; chloroplast envelope; cytoplasm;
AT1G53050.1	unassigned	nucleus; plasma membrane;
AT1G59790.1	unassigned	cullin-RING ubiquitin ligase complex; nucleus;
AT1G29670.1	unassigned	apoplast; chloroplast; chloroplast thylakoid; extracellular region; cell wall;
AT1G29660.1	unassigned	nucleus; apoplast; extracellular region;
AT1G56400.1	unassigned	nucleus;
AT1G29580.1	unassigned
AT1G34390.1	ARF22 auxin response factor 22;	nucleus;
AT1G29680.1	unassigned	nucleus;
AT1G63640.1	unassigned	plasma membrane;
AT1G53040.1	unassigned	mitochondrion; integral to membrane;
AT1G04530.1	TPR4 tetratricopeptide repeat 4;	nucleus;
AT1G04560.1	unassigned	extracellular region;
AT1G04540.1	unassigned	membrane;
AT1G29690.1	CAD1 constitutively activated cell death 1;
AT1G56345.1	unassigned	mitochondrion;
AT1G27110.1	unassigned	cellular_component;
AT1G63540.1	unassigned	nucleus;
AT1G53120.1	unassigned	chloroplast;
AT1G56260.1	MDO1 MERISTEM DISORGANIZATION 1;	chloroplast;
AT1G07320.1	RPL4 ribosomal protein L4; PRPL4 plastid ribosomal protein L4; EMB2784 EMBRYO DEFECTIVE 2784;	thylakoid; ribosome; nucleus; chloroplast; chloroplast stroma; cytosolic ribosome; membrane; chloroplast thylakoid membrane;
AT1G59850.1	unassigned	cellular_component;
AT1G56270.1	unassigned	mitochondrion;
AT1G07300.1	unassigned	nucleus;
AT1G07310.1	unassigned	nucleus;
AT1G67530.1	unassigned	kinesin complex; ubiquitin ligase complex; nucleus;
AT1G59835.1	unassigned	cellular_component;
AT1G11460.1	UMAMIT26 Usually multiple acids move in and out Transporters 26;	membrane;
AT1G53110.1	unassigned	cellular_component;
AT1G56290.1	unassigned	nucleus;
AT1G60800.1	NIK3 NSP-interacting kinase 3; AtNIK3;	plasma membrane; extracellular region;
AT1G67520.1	unassigned	plasma membrane;
AT1G59840.1	CCB4 cofactor assembly of complex C;	chloroplast;
AT1G53130.1	GRI GRIM REAPER;	extracellular space; extracellular region;
AT1G67550.1	URE urease;	cytoplasm;
AT1G59860.1	unassigned	cytoplasm;
AT1G07240.1	UGT71C5 UDP-glucosyl transferase 71C5;	cellular_component;
AT1G07250.1	UGT71C4 UDP-glucosyl transferase 71C4;	cellular_component;
AT1G07260.1	UGT71C3 UDP-glucosyl transferase 71C3;	cellular_component;
AT1G29550.1	unassigned	nucleus; cytoplasm;
AT1G29540.1	unassigned	mitochondrion;
AT1G79660.1	unassigned	mitochondrion;
AT1G29530.1	unassigned	nucleus;
AT1G04450.1	RIC3 ROP-interactive CRIB motif-containing protein 3;	cytoplasm; nucleus;
AT1G63480.1	unassigned	nucleus;
AT1G59885.1	unassigned	chloroplast;
AT1G53760.1	unassigned	vacuolar membrane; mitochondrion; plastid; membrane;
AT1G07290.1	GONST2 golgi nucleotide sugar transporter 2;	plasma membrane;
AT1G53140.1	DRP5A Dynamin related protein 5A;
AT1G07270.1	unassigned	nucleus;
AT1G07280.1	unassigned
AT1G04480.1	unassigned	ribosome; chloroplast;
AT1G59865.1	unassigned	mitochondrion;
AT1G04470.1	unassigned
AT1G59870.1	PEN3 PENETRATION 3; PDR8 PLEIOTROPIC DRUG RESISTANCE 8; ATPDR8 ARABIDOPSIS PLEIOTROPIC DRUG RESISTANCE 8; ATABCG36 Arabidopsis thaliana ATP-binding cassette G36; ABCG36 ATP-binding cassette G36;	chloroplast envelope; mitochondrion; membrane; vacuolar membrane; chloroplast; plasma membrane;
AT1G53100.1	unassigned	Golgi apparatus; membrane;
AT1G11400.1	PYM partner of Y14-MAGO;	cytoplasm; nucleoplasm; nucleus; nucleolus;
AT1G29560.1	unassigned	nucleus;
AT1G56330.1	SAR1B secretion-associated RAS 1B; SAR1 SECRETION-ASSOCIATED RAS 1; ATSARA1B ARABIDOPSIS THALIANA SECRETION-ASSOCIATED RAS 1B; ATSAR1B secretion-associated RAS 1B; ATSAR1 SECRETION-ASSOCIATED RAS 1;	extrinsic to membrane; cytosol; endoplasmic reticulum; intracellular; plasma membrane;
AT1G34420.1	unassigned	plasma membrane;
AT1G05530.1	UGT75B2 UDP-glucosyl transferase 75B2; UGT2 UDP-GLUCOSYL TRANSFERASE 2;	cytoplasm;
AT1G63520.1	unassigned	nucleus;
AT1G03445.1	BSU1 BRI1 SUPPRESSOR 1;	nucleus;
AT1G03440.1	unassigned	mitochondrion;
AT1G63530.1	unassigned	nucleus;
AT1G27120.1	unassigned	membrane; Golgi apparatus;
AT1G29570.1	unassigned	nucleus;
AT1G11390.1	unassigned	plasma membrane;
AT1G03430.1	AHP5 histidine-containing phosphotransfer factor 5;	cytoplasm; nucleus;
AT1G60860.1	AGD2 ARF-GAP domain 2;	Golgi apparatus; cytoplasm;
AT1G53815.1	unassigned	nucleus;
AT1G56340.1	CRT1a calreticulin 1a; CRT1 calreticulin 1; AtCRT1a;	vacuolar membrane; mitochondrion; plasmodesma; endoplasmic reticulum; apoplast; chloroplast;
AT1G11410.1	unassigned	plasma membrane;
AT1G56320.1	unassigned	anchored to membrane;
AT1G53090.1	SPA4 SPA1-related 4;	heterotrimeric G-protein complex; nucleus; CUL4-RING ubiquitin ligase complex;
AT1G53080.1	unassigned	plasma membrane; plant-type cell wall;
AT1G11430.1	MORF9 multiple organellar RNA editing factor 9;	chloroplast; chloroplast envelope; chloroplast stroma;
AT1G53070.1	unassigned	plant-type cell wall; plasma membrane; cell wall; cytosol;
AT1G11440.1	unassigned	nucleus;
AT1G53785.1	unassigned	mitochondrion;
AT1G60810.1	ACLA-2 ATP-citrate lyase A-2;	cytoplasm;
AT1G63490.1	unassigned	nucleus;
AT1G56300.1	unassigned	cytoplasm;
AT1G53060.1	unassigned	plasma membrane;
AT1G03490.1	NAC006 NAC domain containing protein 6; ANAC006 NAC domain containing protein 6;
AT1G78910.1	unassigned	mitochondrion;
AT1G63500.1	BSK7 brassinosteroid-signaling kinase 7;	plasmodesma; plasma membrane;
AT1G60830.1	unassigned	nucleus;
AT1G05540.1	unassigned	mitochondrion;
AT1G03470.1	NET3A Networked 3A;	nucleus; nuclear membrane; vacuolar membrane;
AT1G11420.1	DUF2 DOMAIN OF UNKNOWN FUNCTION 724 2; ATDUF2 DOMAIN OF UNKNOWN FUNCTION 724 2;	cytoplasm;
AT1G56310.1	unassigned	nucleus; intracellular;
AT1G03475.1	LIN2 LESION INITIATION 2; HEMF1; ATCPO-I;	apoplast; plastid; chloroplast stroma; chloroplast;
AT1G59730.1	TH7 thioredoxin H-type 7; ATH7 thioredoxin H-type 7;	cytoplasm;
AT1G60920.1	AGL55 AGAMOUS-like 55;	nucleus;
AT1G23270.1	unassigned	nucleus;
AT1G56530.1	unassigned	cellular_component;
AT1G56510.1	WRR4 WHITE RUST RESISTANCE 4; ADR2 ACTIVATED DISEASE RESISTANCE 2;	intracellular;
AT1G59650.1	CW14;	nucleus; plasma membrane;
AT1G29820.1	unassigned	nucleus; membrane;
AT1G11280.1	unassigned	plasma membrane;
AT1G56540.1	unassigned	nucleus; intracellular;
AT1G59630.1	unassigned	cellular_component;
AT1G59620.1	CW9;	cellular_component;
AT1G56555.1	unassigned	chloroplast;
AT1G79110.1	BRG2 BOI-related gene 2;	nucleus; cytoplasm;
AT1G03200.1	unassigned	cellular_component;
AT1G59660.1	unassigned	nuclear envelope; nuclear pore; nucleus;
AT1G59610.1	DRP2B Dynamin related protein 2B; DL3 dynamin-like 3; CF1; ADL3 dynamin-like 3;	plasma membrane; cytoplasm; cell plate; vacuole; plasmodesma; cytosol; clathrin-coated endocytic vesicle;
AT1G56550.1	RGXT3 RhamnoGalacturonan speci&#64257;c Xylosyltransferase 3;	endoplasmic reticulum;
AT1G23290.1	RPL27AB; RPL27A RIBOSOMAL PROTEIN L27A;	cytosolic large ribosomal subunit; cytoplasm; ribosome; intracellular; cytosolic ribosome; plasmodesma; nucleolus;
AT1G23280.1	unassigned	nucleus;
AT1G53940.1	GLIP2 GDSL-motif lipase 2;	extracellular region;
AT1G29810.1	unassigned	chloroplast;
AT1G61000.1	unassigned	nucleus; chromosome, centromeric region; vacuolar membrane; plasma membrane;
AT1G59670.1	GSTU15 glutathione S-transferase TAU 15; ATGSTU15 glutathione S-transferase TAU 15;	cytoplasm;
AT1G11300.1	unassigned	plasma membrane;
AT1G29770.1	unassigned	nucleus;
AT1G23250.1	unassigned	cellular_component;
AT1G78900.1	VHA-A vacuolar ATP synthase subunit A;	plant-type vacuole; Golgi apparatus; chloroplast envelope; membrane; plasmodesma; chloroplast; mitochondrion; plasma membrane; vacuole; apoplast; cell wall; vacuolar membrane;
AT1G53935.1	unassigned	nucleus;
AT1G60990.1	unassigned	chloroplast; mitochondrion;
AT1G23240.1	unassigned	extracellular region;
AT1G53930.1	unassigned	nucleus;
AT1G34340.1	unassigned	cellular_component;
AT1G26850.1	unassigned	trans-Golgi network; Golgi apparatus; endosome; membrane;
AT1G23260.1	UEV1A UBIQUITIN E2 VARIANT 1A; MMZ1 MMS ZWEI homologue 1;	UBC13-MMS2 complex; nucleus;
AT1G29790.1	unassigned	trans-Golgi network; endosome; Golgi apparatus; plasma membrane;
AT1G59675.1	unassigned	nucleus;
AT1G29800.1	unassigned	cytoplasm;
AT1G29780.1	unassigned	plasma membrane;
AT1G59680.1	EDA1 embryo sac development arrest 1;	nucleus;
AT1G62670.1	RPF2 rna processing factor 2;	mitochondrion;
AT1G11290.1	CRR22 CHLORORESPIRATORY REDUCTION22;	mitochondrion; chloroplast;
AT1G79100.1	unassigned	cellular_component;
AT1G29760.1	unassigned	nucleus;
AT1G23300.1	unassigned	membrane; plasma membrane;
AT1G61030.1	unassigned	nucleus;
AT1G56580.1	SVB SMALLER WITH VARIABLE BRANCHES;	cytoplasm;
AT1G61060.1	unassigned	nucleus;
AT1G34320.1	unassigned	chloroplast; plasma membrane;
AT1G32450.1	NRT1.5 nitrate transporter 1.5;	membrane; plasma membrane;
AT1G03150.1	unassigned	cellular_component;
AT1G23320.1	TAR1 tryptophan aminotransferase related 1;	cytoplasm;
AT1G61065.1	unassigned	extracellular region;
AT1G61070.1	PDF2.4 PLANT DEFENSIN 2.4; LCR66 low-molecular-weight cysteine-rich 66;	extracellular region;
AT1G32430.1	unassigned	cytoplasm;
AT1G29860.1	WRKY71 WRKY DNA-binding protein 71; ATWRKY71 WRKY DNA-BINDING PROTEIN 71;	nucleus;
AT1G23340.1	unassigned	extracellular region;
AT1G53970.1	unassigned	chloroplast;
AT1G03140.1	unassigned	spliceosomal complex; nucleus;
AT1G32440.1	PKp3 plastidial pyruvate kinase 3;	chloroplast stroma; chloroplast;
AT1G61080.1	unassigned	nucleus;
AT1G34315.1	unassigned
AT1G23330.1	unassigned	extracellular region;
AT1G03160.1	FZL FZO-like;	chloroplast membrane; chloroplast;
AT1G61050.1	unassigned	Golgi apparatus; Golgi stack;
AT1G29840.1	unassigned
AT1G50120.1	unassigned	nucleus;
AT1G62680.1	unassigned	mitochondrion;
AT1G56560.1	A/N-InvA alkaline/neutral invertase A;	mitochondrion;
AT1G42700.1	unassigned	nucleus;
AT1G55580.1	SCL18 SCARECROW-LIKE 18; LAS Lateral Suppressor;	nucleus;
AT1G11270.1	unassigned	nucleus;
AT1G61010.1	CPSF73-I cleavage and polyadenylation specificity factor 73-I;	mRNA cleavage and polyadenylation specificity factor complex; nucleus;
AT1G03190.1	UVH6 ULTRAVIOLET HYPERSENSITIVE 6; ATXPD ARABIDOPSIS THALIANA XERODERMA PIGMENTOSUM GROUP D;	nucleus;
AT1G03180.1	unassigned	mitochondrion; nucleus;
AT1G32460.1	unassigned	nucleus;
AT1G61040.1	VIP5 vernalization independence 5;	nucleus;
AT1G56570.1	PGN PENTATRICOPEPTIDE REPEAT PROTEIN FOR GERMINATION ON NaCl;	mitochondrion;
AT1G23310.1	GGT1 glutamate:glyoxylate aminotransferase; GGAT1 GLUTAMATE:GLYOXYLATE AMINOTRANSFERASE 1; AOAT1 ALANINE-2-OXOGLUTARATE AMINOTRANSFERASE 1;	apoplast; membrane; peroxisome; chloroplast; cytoplasm; vacuole;
AT1G03170.1	FTM5 FLORAL TRANSITION AT THE MERISTEM5; FAF2 FANTASTIC FOUR 2;	nucleus;
AT1G32470.1	unassigned	chloroplast; mitochondrion; glycine cleavage complex;
AT1G29080.1	unassigned	extracellular region;
AT1G53950.1	unassigned	nucleus;
AT1G04445.1	unassigned	intracellular;
AT1G53920.1	GLIP5 GDSL-motif lipase 5;	extracellular region;
AT1G29740.1	unassigned	plasma membrane;
AT1G03310.2	ISA2; DBE1 debranching enzyme 1; BE2 BRANCHING ENZYME 2; ATISA2 ARABIDOPSIS THALIANA ISOAMYLASE 2; AtBE2;	chloroplast;
AT1G27000.1	unassigned
AT1G23220.1	unassigned	cytoplasm; microtubule associated complex;
AT1G53885.1	unassigned	mitochondrion;
AT1G26970.1	unassigned
AT1G26945.1	PRE6 PACLOBUTRAZOL RESISTANCE 6; KDR KIDARI;	nucleus;
AT1G60940.1	SRK2B SNF1-RELATED KINASE 2B; SNRK2.10 SNF1-related protein kinase 2.10; SNRK2-10 SUCROSE NONFERMENTING 1-RELATED PROTEIN KINASE 2-10;	plasma membrane; cytosol;
AT1G55560.1	sks14 SKU5 similar 14;	extracellular region;
AT1G23210.1	GH9B6 glycosyl hydrolase 9B6; AtGH9B6 glycosyl hydrolase 9B6;	extracellular region;
AT1G67490.1	KNF KNOPF; GCS1 glucosidase 1;	endoplasmic reticulum;
AT1G59725.1	unassigned	cytoplasm;
AT1G26960.1	HB23 homeobox protein 23; AtHB23 homeobox protein 23;	nucleus;
AT1G79080.1	unassigned	mitochondrion;
AT1G03320.1	unassigned	nucleus;
AT1G03330.1	LSM2 SM-like 2;	small nucleolar ribonucleoprotein complex; cytosol; nucleus;
AT1G79070.1	unassigned	nucleus;
AT1G03380.1	ATG18G homolog of yeast autophagy 18 (ATG18) G; ATATG18G homolog of yeast autophagy 18 (ATG18) G;
AT1G60930.1	RECQL4B RECQ HELICASE L4B; RECQ4B RECQ helicase L4B; ATRECQ4B RECQ helicase L4B;	intracellular; nucleus;
AT1G56415.1	unassigned	extracellular region;
AT1G03390.1	unassigned	cytoplasm;
AT1G53880.1	unassigned	eukaryotic translation initiation factor 2B complex;
AT1G52990.1	unassigned
AT1G29730.1	unassigned	plasma membrane;
AT1G53000.1	KDSB; CKS CMP-KDO synthetase; AtCKS;	integral to mitochondrial outer membrane; mitochondrion;
AT1G67480.1	unassigned	cytoplasm;
AT1G56420.1	unassigned	nucleus;
AT1G03370.1	unassigned	nucleus;
AT1G03340.1	unassigned	mitochondrion;
AT1G27020.1	unassigned	nucleus;
AT1G56430.1	NAS4 nicotianamine synthase 4; ATNAS4 ARABIDOPSIS THALIANA NICOTIANAMINE SYNTHASE 4;	nucleus;
AT1G56450.1	PBG1 20S proteasome beta subunit G1;	cytosol; proteasome core complex; cytoplasm; cytosolic ribosome;
AT1G03350.1	unassigned	cytoplasm;
AT1G23205.1	unassigned	extracellular region;
AT1G03360.1	RRP4 ribosomal RNA processing 4; ATRRP4 ribosomal RNA processing 4;
AT1G59690.1	unassigned	nucleus;
AT1G67470.1	unassigned	plasma membrane;
AT1G59722.1	unassigned	nucleus;
AT1G26920.1	unassigned	nucleus;
AT1G03220.1	unassigned	Golgi apparatus; plant-type cell wall; cell wall; extracellular region; membrane; plasmodesma; plasma membrane;
AT1G26930.1	unassigned	peroxisome; nucleus;
AT1G03230.1	unassigned	extracellular region; plant-type cell wall; cell wall; plasma membrane; Golgi apparatus;
AT1G60970.1	unassigned	clathrin vesicle coat;
AT1G11310.1	PMR2 POWDERY MILDEW RESISTANT 2; MLO2 MILDEW RESISTANCE LOCUS O 2; ATMLO2 MILDEW RESISTANCE LOCUS O 2;	plasmodesma; plasma membrane; Golgi apparatus;
AT1G11320.1	unassigned	mitochondrion; plastid;
AT1G26940.1	unassigned	trans-Golgi network; extracellular region; Golgi apparatus; endosome;
AT1G03210.1	unassigned	nucleus;
AT1G23230.1	unassigned	nucleus;
AT1G26910.1	RPL10B ribosomal protein L10 B;	intracellular; cytoplasm; membrane; chloroplast envelope; ribosome;
AT1G42710.1	unassigned	cellular_component;
AT1G26870.1	FEZ FEZ; ANAC009 Arabidopsis NAC domain containing protein 9;	nucleus;
AT1G60987.1	SCRL5 SCR-like 5;	extracellular region;
AT1G53910.1	RAP2.12 related to AP2 12;	plasma membrane; nucleus;
AT1G26880.1	unassigned	chloroplast; intracellular; cytoplasm; nucleolus; ribosome;
AT1G26890.1	unassigned	nucleus;
AT1G60985.1	SCRL6 SCR-like 6;	extracellular region;
AT1G60980.1	GA20OX4 gibberellin 20-oxidase 4; ATGA20OX4 gibberellin 20-oxidase 4;	cytoplasm;
AT1G26900.1	unassigned	mitochondrion;
AT1G03240.1	unassigned
AT1G55570.1	sks12 SKU5 similar 12;	extracellular region;
AT1G03290.1	unassigned	extracellular region;
AT1G67460.1	unassigned	chloroplast;
AT1G11360.1	unassigned	cytosol; plasma membrane; nucleus;
AT1G03300.1	DUF1 DOMAIN OF UNKNOWN FUNCTION 724 1; ATDUF1 DOMAIN OF UNKNOWN FUNCTION 724 1;	nucleus;
AT1G59710.1	unassigned	nucleus;
AT1G59700.1	GSTU16 glutathione S-transferase TAU 16; ATGSTU16 glutathione S-transferase TAU 16;	cytoplasm;
AT1G59720.1	CRR28 CHLORORESPIRATORY REDUCTION28;	mitochondrion; chloroplast;
AT1G56500.1	unassigned	chloroplast; chloroplast stroma; chloroplast thylakoid;
AT1G79090.1	unassigned	cytoplasm;
AT1G03280.1	unassigned	nucleus; transcription factor TFIIE complex;
AT1G11350.1	SD1-13 S-domain-1 13; RKS2; CBRLK1 CALMODULIN-BINDING RECEPTOR-LIKE PROTEIN KINASE;	plasma membrane;
AT1G60960.1	IRT3 iron regulated transporter 3; ATIRT3 IRON REGULATED TRANSPORTER 3;	chloroplast; membrane; vacuolar membrane; plasma membrane; integral to membrane;
AT1G60950.1	FED A; ATFD2 FERREDOXIN 2;	chloroplast stroma; chloroplast;
AT1G11340.1	unassigned	plasma membrane;
AT1G03270.1	unassigned	plasma membrane;
AT1G03260.1	unassigned	plasma membrane; cytosol;
AT1G53900.1	unassigned	eukaryotic translation initiation factor 2B complex;
AT1G27130.1	GSTU13 glutathione S-transferase tau 13; GST12 GLUTATHIONE S-TRANSFERASE 12; ATGSTU13 glutathione S-transferase tau 13;	cytoplasm;
AT1G29520.1	unassigned	membrane;
AT1G59900.1	E1 ALPHA pyruvate dehydrogenase complex E1 alpha subunit; AT-E1 ALPHA pyruvate dehydrogenase complex E1 alpha subunit;	cytosol; intracellular membrane-bounded organelle; nucleus; mitochondrion;
AT1G19770.1	PUP14 purine permease 14; ATPUP14 purine permease 14;	membrane;
AT1G29330.1	ERD2 ENDOPLASMIC RETICULUM RETENTION DEFECTIVE 2; ATERD2 ARABIDOPSIS THALIANA ENDOPLASMIC RETICULUM RETENTION DEFECTIVE 2; AERD2 ARABIDOPSIS ENDOPLASMIC RETICULUM RETENTION DEFECTIVE 2;	integral to membrane; endoplasmic reticulum; Golgi apparatus; cis-Golgi network;
AT1G53390.1	ABCG24 ATP-binding cassette G24;	plasma membrane;
AT1G63280.1	unassigned	cytoplasm;
AT1G67620.1	unassigned	mitochondrion;
AT1G62030.1	unassigned	nucleus;
AT1G63290.1	unassigned	cytoplasm; plasma membrane; cytosol;
AT1G19750.1	unassigned	CUL4-RING ubiquitin ligase complex; mitochondrion; heterotrimeric G-protein complex;
AT1G04310.1	ERS2 ethylene response sensor 2;	extracellular region; endoplasmic reticulum; membrane;
AT1G53360.1	unassigned	nucleus;
AT1G22680.1	unassigned	nucleus;
AT1G19730.1	ATTRX4; ATH4 thioredoxin H-type 4;	cytosol; cytoplasm;
AT1G29320.1	unassigned	CUL4-RING ubiquitin ligase complex; cytoplasm;
AT1G63300.1	unassigned
AT1G62020.1	unassigned	COPI vesicle coat; intracellular; cytosol; plasma membrane; CUL4-RING ubiquitin ligase complex; membrane;
AT1G53370.1	unassigned	nucleus;
AT1G53380.1	unassigned	mitochondrion;
AT1G19740.1	unassigned	chloroplast; chloroplast stroma;
AT1G63270.1	NAP10 non-intrinsic ABC protein 10; ATNAP10 non-intrinsic ABC protein 10; ABCI1 ATP-binding cassette I1;	plasma membrane;
AT1G53400.1	unassigned	cytoplasm;
AT1G53430.1	unassigned	plasma membrane;
AT1G34520.1	unassigned	cellular_component;
AT1G19780.1	CNGC8 cyclic nucleotide gated channel 8; CNGC8; ATCNGC8 cyclic nucleotide gated channel 8;	membrane; plasma membrane;
AT1G29300.1	UNE1 unfertilized embryo sac 1;
AT1G63250.1	unassigned	mitochondrion;
AT1G05615.1	unassigned	nucleus;
AT1G63245.1	CLE14 CLAVATA3/ESR-RELATED 14;	mitochondrion; apoplast;
AT1G04280.1	unassigned	membrane; nucleus;
AT1G05610.1	APS2 ADP-glucose pyrophosphorylase small subunit 2;	chloroplast;
AT1G67623.1	unassigned	nucleus;
AT1G29310.1	unassigned	membrane; mitochondrion; plasma membrane; Golgi apparatus;
AT1G53420.1	unassigned	plasmodesma; plasma membrane;
AT1G04290.1	unassigned	peroxisome;
AT1G34500.1	unassigned	cellular_component;
AT1G34490.1	unassigned	cellular_component;
AT1G34510.1	unassigned	extracellular region;
AT1G05600.1	EMB3101 EMBRYO DEFECTIVE 3101;	mitochondrion;
AT1G60690.1	unassigned	plasma membrane; cytoplasm; chloroplast envelope;
AT1G04330.1	unassigned	chloroplast;
AT1G62000.1	unassigned	extracellular region;
AT1G04380.1	unassigned	cytoplasm;
AT1G07050.1	unassigned	nucleus;
AT1G04370.1	ERF14 Ethylene-responsive element binding factor 14; ATERF14 Ethylene-responsive element binding factor 14;	nucleus;
AT1G04360.1	unassigned	nucleus;
AT1G07060.1	DFO DSB formation; ATDFO;	mitochondrion;
AT1G61960.1	unassigned	mitochondrion;
AT1G27380.2	RIC2 ROP-interactive CRIB motif-containing protein 2;	plasma membrane; mitochondrion;
AT1G53670.1	MSRB1 methionine sulfoxide reductase B 1; ATMSRB1;	chloroplast; chloroplast stroma;
AT1G07070.1	unassigned	intracellular; cytosol; cytosolic large ribosomal subunit; ribosome; cytoplasm;
AT1G07090.1	LSH6 LIGHT SENSITIVE HYPOCOTYLS 6;	nucleus;
AT1G53700.1	WAG1 WAG 1; PK3AT PROTEIN KINASE 3 ARABIDOPSIS THALIANA;	nucleus;
AT1G07110.1	FKFBP; F2KP "fructose-2,6-bisphosphatase"; ATF2KP;	nucleus; cytosol; plasma membrane;
AT1G07040.1	unassigned	chloroplast;
AT1G61950.1	CPK19 calcium-dependent protein kinase 19;	plasma membrane;
AT1G53680.1	GSTU28 glutathione S-transferase TAU 28; ATGSTU28 glutathione S-transferase TAU 28;	cytoplasm;
AT1G53690.1	unassigned	nucleus;
AT1G27370.1	SPL10 squamosa promoter binding protein-like 10;	nucleus;
AT1G07080.1	unassigned	vacuole; extracellular region;
AT1G53310.1	PPC1 phosphoenolpyruvate carboxylase 1; PEPC1 PEP(PHOSPHOENOLPYRUVATE) CARBOXYLASE 1; ATPPC1 phosphoenolpyruvate carboxylase 1; ATPEPC1;	cytosol; cytoplasm; apoplast;
AT1G61970.1	unassigned
AT1G61980.1	unassigned	mitochondrion; nucleus;
AT1G53345.1	unassigned
AT1G22690.1	unassigned	extracellular region;
AT1G53340.1	unassigned	nucleus; intracellular;
AT1G19720.1	unassigned	nucleus; chloroplast; cytoplasm;
AT1G29350.1	unassigned	nucleus;
AT1G63310.1	unassigned	nucleus;
AT1G50170.1	SIRB sirohydrochlorin ferrochelatase B; ATSIRB sirohydrochlorin ferrochelatase B;	chloroplast;
AT1G29340.1	PUB17 plant U-box 17; ATPUB17 ARABIDOPSIS THALIANA PLANT U-BOX 17;	ubiquitin ligase complex;
AT1G53350.1	unassigned
AT1G62010.1	unassigned
AT1G53330.1	unassigned	mitochondrion;
AT1G04340.1	unassigned	chloroplast;
AT1G29370.1	unassigned	nucleus;
AT1G04350.1	unassigned	cytoplasm;
AT1G61990.1	unassigned	mitochondrion;
AT1G53325.1	unassigned	cellular_component;
AT1G50160.1	unassigned	nucleus;
AT1G53320.1	TLP7 tubby like protein 7; AtTLP7 tubby like protein 7;	plastid; plasma membrane; nucleus; cytosol;
AT1G67600.1	unassigned	chloroplast;
AT1G29355.1	unassigned	nucleus;
AT1G56020.1	unassigned	nucleus;
AT1G50180.1	unassigned	plasmodesma;
AT1G76270.1	unassigned	Golgi apparatus; trans-Golgi network; endosome;
AT1G11580.1	PMEPCRA methylesterase PCR A; ATPMEPCRA;	cell wall; cytosol; plant-type cell wall; vacuolar membrane;
AT1G17640.1	unassigned	cytoplasm;
AT1G60610.1	unassigned	cytoplasm;
AT1G29195.1	unassigned	chloroplast;
AT1G63180.1	UGE3 UDP-D-glucose/UDP-D-galactose 4-epimerase 3;	Golgi apparatus;
AT1G63190.1	unassigned	cytoplasm;
AT1G63200.1	unassigned
AT1G17630.1	unassigned	mitochondrion;
AT1G76230.1	unassigned	nucleus;
AT1G76220.1	unassigned
AT1G22670.1	unassigned	extracellular region;
AT1G76240.1	unassigned	nucleus;
AT1G34550.1	EMB2756 EMBRYO DEFECTIVE 2756;	nucleus; integral to membrane;
AT1G76260.1	DWA2 DWD (DDB1-binding WD40 protein) hypersensitive to ABA 2;	CUL4-RING ubiquitin ligase complex; nucleus;
AT1G76250.1	unassigned	mitochondrion;
AT1G05650.1	unassigned	extracellular region;
AT1G48040.1	unassigned	protein serine/threonine phosphatase complex;
AT1G63170.1	unassigned	nucleus;
AT1G06930.1	unassigned	nucleus;
AT1G06950.1	TIC110 translocon at the inner envelope membrane of chloroplasts 110; ATTIC110 ARABIDOPSIS THALIANA TRANSLOCON AT THE INNER ENVELOPE MEMBRANE OF CHLOROPLASTS 110;	plastid; chloroplast envelope; chloroplast; membrane;
AT1G48070.1	unassigned	mitochondrion;
AT1G53490.1	HEI10 homolog of human HEI10 ( Enhancer of cell Invasion No.10);	nucleus;
AT1G53500.1	RHM2 RHAMNOSE BIOSYNTHESIS 2; MUM4 MUCILAGE-MODIFIED 4; ATRHM2 ARABIDOPSIS THALIANA RHAMNOSE BIOSYNTHESIS 2; ATMUM4 ARABIDOPSIS THALIANA MUCILAGE-MODIFIED 4;	cytosol;
AT1G04240.1	SHY2 SHORT HYPOCOTYL 2; IAA3 indole-3-acetic acid inducible 3;	nucleus;
AT1G06925.1	unassigned	nucleus;
AT1G48090.1	unassigned	plasmodesma; chloroplast;
AT1G06920.1	OFP4 ovate family protein 4; ATOFP4 ARABIDOPSIS THALIANA OVATE FAMILY PROTEIN 4;	nucleus;
AT1G19830.1	unassigned	cellular_component;
AT1G48060.1	unassigned	nucleus;
AT1G04250.1	IAA17 indole-3-acetic acid inducible 17; AXR3 AUXIN RESISTANT 3;	nucleus;
AT1G48050.1	KU80; ATKU80 ARABIDOPSIS THALIANA KU80 HOMOLOG;	nucleus;
AT1G04270.1	RPS15 cytosolic ribosomal protein S15;	cytosol; plasmodesma; plasma membrane; vacuolar membrane; small ribosomal subunit; cytosolic ribosome; cytoplasm; ribosome; cytosolic small ribosomal subunit;
AT1G76290.1	unassigned	mitochondrion;
AT1G05660.1	unassigned	extracellular region;
AT1G04260.1	PRA1.D PRENYLATED RAB ACCEPTOR 1.D; MPIP7 CAMV MOVEMENT PROTEIN INTERACTING PROTEIN 7; MPI7 CAMV movement protein interacting protein 7;	cytoplasm; endoplasmic reticulum;
AT1G34560.1	unassigned	mitochondrion;
AT1G63160.1	RFC2 replication factor C 2; EMB2811 EMBRYO DEFECTIVE 2811;	nucleus; DNA replication factor C complex;
AT1G11590.1	unassigned	cell wall; plant-type cell wall;
AT1G63150.1	unassigned	mitochondrion;
AT1G63240.1	unassigned	nucleus;
AT1G63205.1	unassigned	cytoplasm;
AT1G60620.1	RPAC43 RNA polymerase I subunit 43; ATRPAC43 RNA polymerase I subunit 43;	nucleus;
AT1G60660.1	CB5LP cytochrome B5-like protein; B5 #5; ATCB5LP ARABIDOPSIS CYTOCHROME B5-LIKE PROTEIN;	mitochondrion;
AT1G06970.1	CHX14 cation/hydrogen exchanger 14; ATCHX14;	integral to membrane; plasma membrane;
AT1G53450.1	unassigned	mitochondrion;
AT1G34540.1	CYP94D1 "cytochrome P450, family 94, subfamily D, polypeptide 1";	chloroplast;
AT1G11560.1	unassigned	chloroplast;
AT1G06980.1	unassigned
AT1G78920.1	VP2 vacuolar H+-pyrophosphatase 2; VHP2;1; AVPL1 VACUOLAR-PYROPHOSPHATASE LIKE PROTEIN 1; AVP2 vacuolar H+-pyrophosphatase 2; AtVHP2;1;	plasma membrane; vacuole; trans-Golgi network; endosome; Golgi apparatus; membrane;
AT1G05630.1	AT5PTASE13 Arabidopsis thaliana inositol-polyphosphate 5-phosphatase 13; 5PTASE13 inositol-polyphosphate 5-phosphatase 13;	nucleus; cytoplasm;
AT1G06990.1	unassigned	extracellular region;
AT1G07000.1	EXO70B2 exocyst subunit exo70 family protein B2; ATEXO70B2 exocyst subunit exo70 family protein B2;	extracellular vesicular exosome; plasma membrane; nucleus; exocyst; cytosol; cell;
AT1G07030.1	unassigned	mitochondrion; mitochondrial inner membrane;
AT1G60680.1	unassigned	cytoplasm;
AT1G63230.1	unassigned	mitochondrion;
AT1G60650.1	RZ-1b RZ-1b; AtRZ-1b AtRZ-1b;	nucleus;
AT1G53440.1	unassigned	plasma membrane;
AT1G05620.1	URH2 uridine-ribohydrolase 2; NSH2 nucleoside hydrolase 2;	cytosol; cytoplasm;
AT1G07025.1	unassigned	mitochondrion; mitochondrial inner membrane;
AT1G07020.1	unassigned	nucleus;
AT1G06960.1	unassigned	U2 snRNP; nucleus; Cajal body;
AT1G17610.1	unassigned
AT1G29290.1	unassigned
AT1G29240.1	unassigned	nucleus;
AT1G29250.1	unassigned	plasma membrane; cytosol; nucleus;
AT1G63210.1	unassigned	nucleus;
AT1G29230.1	WL1 WPL4-LIKE 1; SnRK3.20 SNF1-RELATED PROTEIN KINASE 3.20; CIPK18 CBL-interacting protein kinase 18; ATWL1 WPL4-LIKE 1; ATCIPK18;	plasma membrane;
AT1G17620.1	unassigned	plasma membrane; plasmodesma;
AT1G05640.1	unassigned	cellular_component;
AT1G53480.1	MRD1 MTO 1 RESPONDING DOWN 1; ATMRD1 ARABIDOPSIS MTO 1 RESPONDING DOWN 1;	mitochondrion;
AT1G19800.2	TGD1 trigalactosyldiacylglycerol 1; ABCI14 ATP-binding cassette I14;	chloroplast; chloroplast outer membrane; chloroplast envelope; chloroplast inner membrane;
AT1G63220.1	unassigned	cytoplasm;
AT1G29270.1	unassigned	chloroplast;
AT1G19790.1	SRS7 SHI-related sequence 7;	nucleus;
AT1G29280.1	WRKY65 WRKY DNA-binding protein 65; ATWRKY65 WRKY DNA-BINDING PROTEIN 65;	nucleus;
AT1G60630.1	unassigned
AT1G17615.1	unassigned	intracellular;
AT1G53460.1	unassigned	chloroplast;
AT1G29260.1	PEX7 peroxin 7; ATPEX7 ARABIDOPSIS PEROXIN 7;	nucleus; CUL4-RING ubiquitin ligase complex;
AT1G53470.1	MSL4 mechanosensitive channel of small conductance-like 4;	membrane; plasma membrane; nucleus;
AT1G60640.1	unassigned	nucleus;
AT1G26840.1	ORC6 origin recognition complex protein 6; ATORC6 ARABIDOPSIS THALIANA ORIGIN RECOGNITION COMPLEX PROTEIN 6;	nucleus; origin recognition complex; nuclear origin of replication recognition complex;
AT1G27360.1	SPL11 squamosa promoter-like 11;	nucleus;
AT1G60700.1	unassigned	nucleus;
AT1G34460.1	CYCB1;5 CYCLIN B1;5; CYC3 CYCLIN 3;
AT1G04400.2	PHH1; FHA; CRY2 cryptochrome 2; ATCRY2; AT-PHH1;	vacuole; nucleus;
AT1G56180.1	unassigned	chloroplast;
AT1G59910.1	unassigned	nucleus; plasma membrane;
AT1G53170.1	ERF8 ethylene response factor 8; ATERF8 ETHYLENE RESPONSE ELEMENT BINDING FACTOR 4; ATERF-8;	nucleus;
AT1G56190.1	unassigned	cytoplasm; thylakoid; chloroplast stroma; membrane; chloroplast; mitochondrion;
AT1G59920.1	unassigned	nucleus;
AT1G07230.1	NPC1 non-specific phospholipase C1;	plasma membrane;
AT1G63390.1	unassigned	cellular_component;
AT1G56200.1	EMB1303 embryo defective 1303;	chloroplast;
AT1G63400.1	unassigned	mitochondrion;
AT1G03600.1	PSB27;	chloroplast thylakoid; chloroplast thylakoid membrane; chloroplast thylakoid lumen; chloroplast photosystem II; chloroplast; thylakoid;
AT1G59930.1	unassigned	nucleus;
AT1G53160.2	SPL4 squamosa promoter binding protein-like 4; FTM6 FLORAL TRANSITION AT THE MERISTEM6;	nucleus;
AT1G56210.1	unassigned	nucleus;
AT1G56040.1	unassigned	ubiquitin ligase complex;
AT1G04410.1	c-NAD-MDH1 cytosolic-NAD-dependent malate dehydrogenase 1;	chloroplast stroma; plasma membrane; chloroplast; vacuole; cytoplasm; apoplast; membrane; vacuolar membrane; plasmodesma; nucleus;
AT1G53180.1	unassigned	nucleus;
AT1G59940.1	ARR3 response regulator 3;	cytoplasm; nucleus;
AT1G07220.1	unassigned
AT1G07160.1	unassigned	chloroplast; protein serine/threonine phosphatase complex;
AT1G34470.1	unassigned	plasma membrane;
AT1G07170.1	unassigned	nucleus; U12-type spliceosomal complex;
AT1G07180.1	NDA1 alternative NAD(P)H dehydrogenase 1; ATNDI1 ARABIDOPSIS THALIANA INTERNAL NON-PHOSPHORYLATING NAD ( P ) H DEHYDROGENASE;	peroxisome; intrinsic to mitochondrial inner membrane; mitochondrion;
AT1G07150.1	MAPKKK13 mitogen-activated protein kinase kinase kinase 13;	nucleus;
AT1G07140.1	SIRANBP;	nucleus;
AT1G60780.1	HAP13 HAPLESS 13;	clathrin adaptor complex; clathrin vesicle coat; cytosol;
AT1G59960.1	unassigned	cytosol; chloroplast;
AT1G29460.1	unassigned	mitochondrion;
AT1G34440.1	unassigned	mitochondrion;
AT1G53200.1	unassigned	mitochondrion; nucleus;
AT1G59950.1	unassigned	chloroplast;
AT1G53190.1	unassigned	nucleus;
AT1G04390.1	unassigned	chloroplast;
AT1G22720.1	unassigned	Golgi apparatus;
AT1G60790.1	TBL2 TRICHOME BIREFRINGENCE-LIKE 2;
AT1G07210.1	unassigned	ribosome; intracellular;
AT1G07190.1	unassigned	mitochondrial nucleoid;
AT1G11470.1	unassigned	chloroplast;
AT1G05560.1	UGT75B1 UDP-glucosyltransferase 75B1; UGT1 UDP-GLUCOSE TRANSFERASE 1;	chloroplast; phragmoplast;
AT1G29450.1	unassigned	mitochondrion;
AT1G03590.1	unassigned	plasma membrane;
AT1G63410.1	unassigned	nucleus;
AT1G04440.1	CKL13 casein kinase like 13;	cytoplasm;
AT1G29480.1	unassigned	cellular_component;
AT1G27160.1	unassigned	cytoplasm;
AT1G27170.1	unassigned	plasmodesma; cytoplasm; chloroplast; intracellular;
AT1G56250.1	VBF VIP1-binding F-box protein; PP2-B14 phloem protein 2-B14; AtPP2-B14 phloem protein 2-B14;	cytoplasm; nucleus;
AT1G63440.1	HMA5 heavy metal atpase 5;	membrane; integral to membrane; plasma membrane;
AT1G27180.1	unassigned	cytoplasm; intracellular;
AT1G67570.1	unassigned	nucleus;
AT1G29490.1	unassigned	mitochondrion;
AT1G63450.1	XUT1 XYLOGLUCAN-SPECIFIC GALACTURONOSYLTRANSFERASE 1; RHS8 root hair specific 8;	membrane; Golgi apparatus;
AT1G29500.1	unassigned	nucleus; nucleolus; mitochondrion;
AT1G29510.1	SAUR68 SMALL AUXIN UPREGULATED 68;	mitochondrion;
AT1G63470.1	unassigned	nucleus;
AT1G67560.1	LOX6 lipoxygenase 6; ATLOX6 Arabidopsis thaliana lipoxygenase 6;	plasma membrane; chloroplast;
AT1G27190.1	unassigned	nucleus; plasma membrane; extracellular region;
AT1G27140.1	GSTU14 glutathione S-transferase tau 14; GST13 GLUTATHIONE S-TRANSFERASE 13; ATGSTU14 glutathione S-transferase tau 14;	cytoplasm;
AT1G22740.1	RABG3B RAB GTPase homolog G3B; RAB75; RAB7; ATRABG3B;	vacuole; intracellular; membrane;
AT1G27150.1	unassigned	nucleus;
AT1G63460.1	GPX8 glutathione peroxidase 8; ATGPX8;	cytosol; nucleus;
AT1G50140.1	unassigned	plasma membrane;
AT1G03495.1	unassigned	cytoplasm;
AT1G27200.1	unassigned	nucleus; Golgi apparatus;
AT1G29470.1	unassigned	Golgi apparatus; endosome; trans-Golgi network;
AT1G03550.1	SCAMP4 Secretory carrier membrane protein 4; AtSCAMP4;	plasma membrane; integral to membrane;
AT1G03540.1	unassigned	mitochondrion;
AT1G67590.1	unassigned	plasma membrane; nucleus;
AT1G34430.1	EMB3003 embryo defective 3003;	plasma membrane; mitochondrion; chloroplast envelope; cytosolic ribosome; chloroplast;
AT1G56230.1	unassigned	nucleus; plasma membrane;
AT1G55550.1	unassigned	mitochondrion;
AT1G03560.1	unassigned	mitochondrion;
AT1G04420.1	unassigned	chloroplast stroma; chloroplast; chloroplast envelope;
AT1G03530.1	NAF1 nuclear assembly factor 1; ATNAF1;	plasmodesma; nucleus;
AT1G27220.1	unassigned	nucleus;
AT1G67580.1	unassigned	nucleus; cytosol;
AT1G03510.1	unassigned	mitochondrion;
AT1G63420.1	unassigned	chloroplast; trans-Golgi network; Golgi apparatus; endosome;
AT1G27210.1	unassigned	chloroplast;
AT1G04430.1	unassigned	endosome; Golgi apparatus; trans-Golgi network; vacuolar membrane;
AT1G56240.1	PP2-B13 phloem protein 2-B13; AtPP2-B13 phloem protein 2-B13;	nucleus;
AT1G22730.1	unassigned	nucleus;
AT1G03520.1	unassigned	nucleus; membrane;
AT1G27350.1	unassigned	mitochondrion;
AT1G29440.1	SAUR63 SMALL AUXIN UP RNA 63;	mitochondrion;
AT1G29430.1	unassigned	mitochondrion;
AT1G05577.1	unassigned	cellular_component;
AT1G53720.1	CYP59 cyclophilin 59; ATCYP59 CYCLOPHILIN 59;	cytosol; nucleus;
AT1G60720.1	unassigned
AT1G11500.1	unassigned
AT1G53300.1	TTL1 tetratricopeptide-repeat thioredoxin-like 1;	nucleus;
AT1G60050.1	UMAMIT35 Usually multiple acids move in and out Transporters 35;	membrane;
AT1G60060.1	unassigned	extracellular region;
AT1G11490.1	unassigned	intracellular;
AT1G53290.1	unassigned	Golgi apparatus; membrane;
AT1G60030.1	NAT7 nucleobase-ascorbate transporter 7; ATNAT7 ARABIDOPSIS NUCLEOBASE-ASCORBATE TRANSPORTER 7;	plasmodesma; plasma membrane; membrane;
AT1G11480.1	unassigned	nucleus;
AT1G63320.1	unassigned	mitochondrion;
AT1G34480.1	unassigned	intracellular; nucleus;
AT1G05575.1	unassigned	endoplasmic reticulum;
AT1G60040.1	AGL49 AGAMOUS-like 49;	nucleus;
AT1G53285.1	unassigned	extracellular region;
AT1G56140.1	unassigned	plasma membrane;
AT1G05580.1	CHX23 cation/H+ exchanger 23; ATCHX23 cation/H+ exchanger 23;	endoplasmic reticulum; integral to membrane; plasma membrane;
AT1G11510.1	unassigned	nucleus;
AT1G27320.1	HK3 histidine kinase 3; AHK3 histidine kinase 3;	plasma membrane;
AT1G07120.1	unassigned	chloroplast envelope; chloroplast;
AT1G27310.1	NTF2A nuclear transport factor 2A;	intracellular; nucleus; cytoplasm; nuclear envelope;
AT1G11540.1	unassigned	integral to membrane;
AT1G27330.1	unassigned	mitochondrion;
AT1G11545.1	XTH8 xyloglucan endotransglucosylase/hydrolase 8;	cell wall; apoplast; extracellular region;
AT1G27340.1	LCR LEAF CURLING RESPONSIVENESS;	nucleus;
AT1G22700.1	unassigned	nucleus; chloroplast; chloroplast thylakoid membrane;
AT1G53280.1	DJ1B DJ-1 homolog B; AtDJ1B DJ-1 homolog B;	chloroplast stroma; chloroplast;
AT1G11530.1	CXXS1 C-terminal cysteine residue is changed to a serine 1; ATCXXS1 C-terminal cysteine residue is changed to a serine 1;	cytoplasm; cytosol;
AT1G07135.1	unassigned	anchored to membrane;
AT1G53710.1	unassigned	Golgi apparatus; endosome; trans-Golgi network;
AT1G11520.1	unassigned	nucleus; chloroplast;
AT1G05590.1	HEXO2 beta-hexosaminidase 2; ATHEX3 BETA-HEXOSAMINIDASE 3;	plasma membrane; extracellular region;
AT1G07130.1	STN1; ATSTN1;	nucleus; nuclear chromosome, telomeric region;
AT1G60710.1	ATB2;	cytoplasm; cytosol;
AT1G27300.1	unassigned	Golgi apparatus; endosome; trans-Golgi network; nucleus;
AT1G56130.1	unassigned	membrane; plasma membrane;
AT1G60080.1	unassigned	cytosol; cytoplasm;
AT1G63330.1	unassigned	mitochondrion;
AT1G53270.1	ABCG10 ATP-binding cassette G10;	membrane; mitochondrion;
AT1G59990.1	RH22 RNA helicase 22; EMB3108 EMBRYO DEFECTIVE 3108;	chloroplast;
AT1G27240.1	unassigned	nucleus;
AT1G56030.1	unassigned	plasma membrane; ubiquitin ligase complex;
AT1G27250.1	unassigned	nucleus;
AT1G53750.1	RPT1A regulatory particle triple-A 1A;	proteasome regulatory particle, base subcomplex; nucleus; cytosol; cytoplasm; plasma membrane;
AT1G05570.1	GSL6 GLUCAN SYNTHASE-LIKE 6; GSL06; CALS1 callose synthase 1; ATGSL6; ATGSL06;	1,3-beta-D-glucan synthase complex; plasmodesma; plasma membrane; cell plate; membrane;
AT1G29400.1	ML5 MEI2-like protein 5; AML5 MEI2-like protein 5;	nucleus;
AT1G27260.1	unassigned	nucleus;
AT1G59980.1	GPS4 gravity persistence signal 4; ATDJC39; ARL2 ARG1-like 2;	nucleus;
AT1G79670.1	WAKL22; RFO1 RESISTANCE TO FUSARIUM OXYSPORUM 1;	cell wall; integral to membrane;
AT1G53210.1	unassigned	plasmodesma; membrane; integral to membrane; vacuolar membrane; vacuole; chloroplast; plant-type vacuole;
AT1G29420.1	unassigned	mitochondrion;
AT1G60770.1	unassigned	mitochondrion;
AT1G27270.1	unassigned	nucleus;
AT1G63380.1	unassigned	cellular_component;
AT1G60760.1	unassigned
AT1G11475.1	NRPE10; NRPD10; NRPB10;	nucleus;
AT1G59970.1	unassigned	plasma membrane; extracellular region; anchored to membrane; extracellular matrix;
AT1G60750.1	unassigned	cytoplasm;
AT1G63370.1	unassigned	nucleus;
AT1G60740.1	unassigned	cytoplasm; plasma membrane;
AT1G27280.1	unassigned	nucleus;
AT1G63350.1	unassigned	cellular_component;
AT1G56160.1	MYB72 myb domain protein 72; ATMYB72 ARABIDOPSIS THALIANA MYB DOMAIN PROTEIN 72;	nucleus;
AT1G60000.1	unassigned	chloroplast; mitochondrion;
AT1G29380.1	unassigned	plasma membrane;
AT1G53265.1	unassigned	cellular_component;
AT1G63340.1	unassigned	nucleus;
AT1G60010.1	unassigned	nucleus;
AT1G56150.1	unassigned
AT1G63360.1	unassigned	nucleus;
AT1G29395.1	COR414-TM1 cold regulated 414 thylakoid membrane 1; COR413IM1 COLD REGULATED 314 INNER MEMBRANE 1; COR413-TM1 COLD REGULATED 314 THYLAKOID MEMBRANE 1;	chloroplast; chloroplast envelope; integral to chloroplast inner membrane; chloroplast thylakoid membrane;
AT1G27290.1	unassigned	mitochondrion;
AT1G53260.1	unassigned	nucleus;
AT1G53230.1	TCP3 TEOSINTE BRANCHED 1, cycloidea and PCF transcription factor 3;	nucleus;
AT1G53240.1	mMDH1 mitochondrial malate dehydrogenase 1;	mitochondrion; cell wall; chloroplast; apoplast;
AT1G56170.1	NF-YC2 "nuclear factor Y, subunit C2"; HAP5B; ATHAP5B;	cytoplasm; intracellular; nucleus;
AT1G22710.1	SUT1 SUCROSE TRANSPORTER 1; SUC2 sucrose-proton symporter 2; ATSUC2 ARABIDOPSIS THALIANA SUCROSE-PROTON SYMPORTER 2;	plasma membrane; membrane;
AT1G53250.1	unassigned	chloroplast;
AT1G77290.1	unassigned	cytoplasm; plasma membrane;
AT1G79120.1	unassigned	mitochondrion;
AT1G32420.1	unassigned	cytoplasm;
AT1G66220.1	unassigned	cell wall; extracellular region;
AT1G23660.1	unassigned	chloroplast;
AT1G23650.1	unassigned	mitochondrion;
AT1G66230.1	MYB20 myb domain protein 20; AtMYB20 myb domain protein 20;	nucleus;
AT1G23640.1	unassigned	chloroplast;
AT1G23670.2	unassigned	nucleus;
AT1G67220.1	HAC2 histone acetyltransferase of the CBP family 2; HAC02; ATHPCAT1 ARABIDOPSIS THALIANA P300/CBP ACETYLTRANSFERASE-RELATED PROTEIN 1;	nucleus;
AT1G32120.1	unassigned	nucleus; membrane;
AT1G77230.1	unassigned
AT1G22790.1	unassigned	plasma membrane; nucleus;
AT1G11070.1	unassigned	cytoplasm;
AT1G29030.1	unassigned	cytosol;
AT1G74480.1	URP4 UAS-TAGGED ROOT PATTERNING4; RKD2 RWP-RK domain containing 2; AtRKD2;	nucleus;
AT1G66235.1	unassigned	nucleus;
AT1G77240.1	AAE2 acyl activating enzyme 2;	mitochondrion;
AT1G23690.1	unassigned	mitochondrion;
AT1G66210.1	unassigned	extracellular region; cell wall;
AT1G23680.1	unassigned	mitochondrion;
AT1G77250.1	unassigned	nucleus;
AT1G50670.1	unassigned	cytosol;
AT1G56085.1	unassigned	cellular_component;
AT1G66245.1	unassigned	cellular_component;
AT1G77200.1	unassigned	nucleus;
AT1G80110.1	PP2-B11 phloem protein 2-B11; ATPP2-B11 phloem protein 2-B11;	nucleus;
AT1G02800.1	CEL2 cellulase 2; CEL2; ATCEL2 cellulase 2;	extracellular region;
AT1G67230.1	LINC1 LITTLE NUCLEI1; CRWN1 CROWDED NUCLEI 1;	nucleus; cytosol;
AT1G50640.1	ERF3 ethylene responsive element binding factor 3; ATERF3;	nucleus;
AT1G77180.1	SKIP SNW/Ski-interacting protein;	nucleus; nucleolus;
AT1G80100.1	HP6 histidine phosphotransfer protein 6; AHP6 histidine phosphotransfer protein 6;	mitochondrion;
AT1G79620.1	unassigned	extracellular region;
AT1G80120.1	unassigned	cellular_component;
AT1G32140.1	unassigned	cytoplasm;
AT1G80140.1	unassigned	extracellular region;
AT1G77220.1	unassigned
AT1G50660.1	unassigned	cytoplasm;
AT1G32130.1	IWS1; HNI9 HIGH NITROGEN INSENSITIVE 9; ATIWS1 ARABIDOPSIS THALIANA IWS1 (FROM YEAST INTERACTS WITH SPT6);	nucleus;
AT1G50080.1	unassigned	mitochondrion;
AT1G66240.1	ATX1 homolog of anti-oxidant 1; ATATX1;	plasma membrane; chromatin; cytoplasm;
AT1G50650.1	unassigned	extracellular region;
AT1G80130.1	unassigned	membrane;
AT1G02790.1	PGA4 polygalacturonase 4;	extracellular region;
AT1G74490.1	unassigned	chloroplast;
AT1G02780.1	emb2386 embryo defective 2386;	plasma membrane; ribosome; cytosol; membrane; cytosolic large ribosomal subunit; plasmodesma; cytoplasm; cytosolic ribosome; nucleolus; intracellular;
AT1G74550.1	CYP98A9 cytochrome P450, family 98, subfamily A, polypeptide 9;
AT1G80180.1	unassigned	plasma membrane;
AT1G74540.1	CYP98A8 cytochrome P450, family 98, subfamily A, polypeptide 8;	mitochondrion;
AT1G11020.1	unassigned
AT1G50680.1	unassigned	nucleus;
AT1G66180.1	unassigned	Golgi apparatus; extracellular region;
AT1G77280.1	unassigned	plasma membrane;
AT1G80190.1	PSF1 partner of SLD five 1;	chloroplast; nucleus;
AT1G66170.1	MMD1 MALE MEIOCYTE DEATH 1;	nucleus; mitochondrion;
AT1G02740.1	unassigned	nucleus;
AT1G80200.1	unassigned
AT1G80170.1	unassigned	plant-type cell wall;
AT1G50690.1	unassigned	nucleus;
AT1G22800.1	unassigned	mitochondrion;
AT1G32060.1	PRK phosphoribulokinase;	chloroplast envelope; chloroplast; chloroplast thylakoid membrane; membrane; thylakoid; chloroplast stroma; apoplast;
AT1G54320.1	unassigned	membrane; Golgi apparatus;
AT1G02750.1	unassigned	nucleus; intracellular;
AT1G11040.1	unassigned	nucleus;
AT1G80150.1	unassigned	mitochondrion;
AT1G74520.1	HVA22A HVA22 homologue A; ATHVA22A HVA22 homologue A;	nucleus;
AT1G02770.1	unassigned	nucleus;
AT1G80160.1	GLYI7 glyoxylase I 7;	cytoplasm;
AT1G77260.1	unassigned	Golgi apparatus;
AT1G74510.2	unassigned	nucleus;
AT1G32100.1	PRR1 pinoresinol reductase 1; ATPRR1;	cytoplasm;
AT1G74500.1	TMO7 TARGET OF MONOPTEROS 7; PRE3 PACLOBUTRAZOL RESISTANCE 3; BS1 activation-tagged BRI1(brassinosteroid-insensitive 1)-suppressor 1; bHLH135 basic helix-loop-helix protein 135; ATBS1 activation-tagged BRI1(brassinosteroid-insensitive 1)-suppressor 1;	cytoplasm; nucleus;
AT1G50630.1	unassigned	nucleus;
AT1G11060.1	unassigned	mitochondrion;
AT1G56090.1	unassigned	cytoplasm;
AT1G11050.1	unassigned	plasma membrane;
AT1G32080.1	LrgB; AtLrgB;	plasma membrane; chloroplast envelope; membrane; chloroplast inner membrane; chloroplast;
AT1G42540.1	GLR3.3 glutamate receptor 3.3; ATGLR3.3;	integral to membrane; extracellular region; membrane;
AT1G77270.1	unassigned	nucleus;
AT1G32090.1	unassigned	plasma membrane; chloroplast; Golgi apparatus; membrane; plasmodesma;
AT1G66190.1	unassigned	nucleus;
AT1G32150.1	bZIP68 basic region/leucine zipper transcription factor 68; AtbZIP68;	nucleus;
AT1G80090.1	CBSX4 CBS domain containing protein 4;	Golgi apparatus;
AT1G80080.1	TMM TOO MANY MOUTHS; AtRLP17 Receptor Like Protein 17;	mitochondrion; anchored to membrane;
AT1G50590.1	unassigned	nucleus;
AT1G80010.1	FRS8 FAR1-related sequence 8;	nucleus;
AT1G54240.1	unassigned	nucleus; nucleosome;
AT1G50580.1	unassigned	chloroplast;
AT1G54250.1	NRPE8A; NRPB8A; ATRPABC16.5;	nucleus;
AT1G54230.1	unassigned	nucleosome; nucleus;
AT1G28480.1	roxy19; GRX480;	cytoplasm;
AT1G20795.1	unassigned	cellular_component;
AT1G54270.1	EIF4A-2 eif4a-2;	vacuolar membrane; plasmodesma; cytoplasm; cytosol; plasma membrane;
AT1G02840.1	SRP34; SR34 Serine/Arginine-Rich Protein Splicing Factor 34; SR1; ATSRP34; At-SR34 Serine/Arginine-Rich Protein Splicing Factor 34;	nuclear speck; interchromatin granule; nucleus;
AT1G02830.1	unassigned	cytosolic large ribosomal subunit; intracellular; ribosome; chloroplast;
AT1G42550.1	PMI1 PLASTID MOVEMENT IMPAIRED1;	plasma membrane; chloroplast;
AT1G34160.1	unassigned	mitochondrion;
AT1G80030.1	unassigned	chloroplast envelope; chloroplast thylakoid membrane; chloroplast;
AT1G50600.1	SCL5 scarecrow-like 5;	nucleus; cytosol;
AT1G54260.1	unassigned	nucleus; nucleosome;
AT1G80000.1	unassigned	nucleus;
AT1G54220.1	unassigned	mitochondrion; pyruvate dehydrogenase complex;
AT1G77170.1	unassigned	mitochondrion;
AT1G58983.1	unassigned	ribosome; cytosolic small ribosomal subunit; small ribosomal subunit; nucleus; cell wall; plasmodesma; intracellular;
AT1G77130.1	PGSIP2 plant glycogenin-like starch initiation protein 2; GUX3 glucuronic acid substitution of xylan 3;	endosome; mitochondrion; trans-Golgi network; Golgi apparatus;
AT1G23580.1	unassigned	nucleus;
AT1G58936.1	unassigned
AT1G26520.1	unassigned	nucleus;
AT1G57750.1	MAH1 MID-CHAIN ALKANE HYDROXYLASE 1; CYP96A15 "cytochrome P450, family 96, subfamily A, polypeptide 15";	extracellular region; endoplasmic reticulum;
AT1G56080.1	unassigned	nucleus; plasma membrane;
AT1G20810.1	unassigned	chloroplast; chloroplast thylakoid lumen; thylakoid lumen; membrane;
AT1G58848.1	unassigned
AT1G77150.1	unassigned	cellular_component;
AT1G77160.1	unassigned	cellular_component;
AT1G77145.1	unassigned	nucleus;
AT1G58766.1	unassigned	mitochondrion;
AT1G42560.1	MLO9 MILDEW RESISTANCE LOCUS O 9; ATMLO9 ARABIDOPSIS THALIANA MILDEW RESISTANCE LOCUS O 9;	nucleus; plasma membrane; integral to membrane;
AT1G58807.1	unassigned	cellular_component;
AT1G77140.1	VPS45 vacuolar protein sorting 45; ATVPS45;	plant-type vacuole membrane; Golgi apparatus; trans-Golgi network;
AT1G54330.1	NAC020 NAC domain containing protein 20; ANAC020 NAC domain containing protein 20;	nucleus;
AT1G34150.1	unassigned	nucleus;
AT1G34140.1	PAB1 poly(A) binding protein 1;
AT1G80070.1	SUS2 ABNORMAL SUSPENSOR 2; EMB33 EMBRYO DEFECTIVE 33; EMB177 EMBRYO DEFECTIVE 177; EMB14 EMBRYO DEFECTIVE 14;	spliceosomal complex; nucleus; chloroplast; membrane;
AT1G32170.1	XTR4 xyloglucan endotransglycosylase 4; XTH30 xyloglucan endotransglucosylase/hydrolase 30;	apoplast; cell wall;
AT1G28490.1	SYP61 syntaxin of plants 61; OSM1; ATSYP61;	trans-Golgi network; trans-Golgi network transport vesicle; Golgi apparatus;
AT1G66270.1	BGLU21;	endoplasmic reticulum; extracellular region; membrane; vacuole; plasmodesma;
AT1G80060.1	unassigned	nucleus;
AT1G20840.1	TMT1 tonoplast monosaccharide transporter1; AtTMT1;	vacuolar membrane; integral to membrane; plant-type vacuole membrane; vacuole; membrane;
AT1G80050.1	PHT1.1; ATAPT2; APT2 adenine phosphoribosyl transferase 2;	cytosol; Golgi apparatus; plasma membrane; cytoplasm;
AT1G22780.1	RPS18A 40S RIBOSOMAL PROTEIN S18; PFL1 POINTED FIRST LEAVES 1; PFL POINTED FIRST LEAVES;	plasmodesma; ribosome; small ribosomal subunit; cytosolic small ribosomal subunit; intracellular; cytoplasm; cell wall; vacuolar membrane; cytosol; plasma membrane;
AT1G02810.1	unassigned	extracellular region; plant-type cell wall; cell wall;
AT1G66260.1	unassigned	nucleus;
AT1G20850.1	XCP2 xylem cysteine peptidase 2;	chloroplast; cell wall;
AT1G20860.1	PHT1;8 phosphate transporter 1;8;	membrane; integral to membrane;
AT1G67250.1	unassigned	nucleus;
AT1G67260.1	TCP1;	nucleus;
AT1G66250.1	unassigned	plasma membrane; anchored to plasma membrane; anchored to membrane;
AT1G67270.1	unassigned	nucleus;
AT1G32160.1	unassigned	chloroplast; chloroplast stroma; nucleus;
AT1G20830.1	MCD1 MULTIPLE CHLOROPLAST DIVISION SITE 1;	chloroplast envelope; chloroplast inner membrane;
AT1G23610.1	unassigned	nucleus;
AT1G20816.1	unassigned	mitochondrion;
AT1G50610.1	PRK5 pollen receptor like kinase 5;	plasma membrane;
AT1G32200.1	ATS1; ACT1 ACYLTRANSFERASE 1;	chloroplast stroma; plastid; chloroplast;
AT1G34130.1	STT3B staurosporin and temperature sensitive 3-like b;	plasma membrane; endoplasmic reticulum; membrane;
AT1G67290.1	GLOX1 glyoxal oxidase 1;	extracellular region;
AT1G54280.1	unassigned	integral to membrane; membrane;
AT1G02820.1	LEA3 late embryogenesis abundant 3; AtLEA3;	chloroplast;
AT1G62720.1	NG1 novel gene 1; AtNG1;	mitochondrion;
AT1G32210.1	ATDAD1 DEFENDER AGAINST APOPTOTIC DEATH 1;	integral to membrane; membrane; endoplasmic reticulum;
AT1G02816.1	unassigned	extracellular region; vacuole; vacuolar membrane;
AT1G54290.1	unassigned	cytoplasm;
AT1G32180.1	CSLD6 cellulose synthase-like D6; CSLD6 CELLULOSE SYNTHASE LIKE D6; ATCSLD6 cellulose synthase-like D6;	membrane; Golgi apparatus;
AT1G20823.1	unassigned	chloroplast;
AT1G54300.1	unassigned	nucleus;
AT1G50620.1	unassigned	nucleus;
AT1G23600.1	unassigned	nucleus;
AT1G32190.1	unassigned	extracellular region; plasma membrane;
AT1G02813.1	unassigned	extracellular region;
AT1G67280.1	unassigned	mitochondrion; chloroplast stroma; thylakoid; chloroplast; thylakoid lumen;
AT1G23590.1	unassigned	nucleus;
AT1G74580.1	unassigned	cellular_component;
AT1G50700.1	CPK33 calcium-dependent protein kinase 33;	plasma membrane;
AT1G32050.1	SCAMP5 Secretory carrier membrane protein 5; AtSCAMP5;	integral to membrane; plasma membrane; Golgi apparatus; mitochondrion;
AT1G23800.1	ALDH2B7 aldehyde dehydrogenase 2B7; ALDH2B aldehyde dehydrogenase 2B;	chloroplast;
AT1G42470.1	unassigned	integral to membrane; membrane; plasmodesma; plasma membrane;
AT1G09860.1	PUP16 purine permease 16; ATPUP16 purine permease 16;	membrane;
AT1G09870.1	unassigned	endoplasmic reticulum; vacuolar membrane; extracellular region;
AT1G09850.1	XBCP3 xylem bark cysteine peptidase 3;	extracellular region; vacuole; endoplasmic reticulum;
AT1G20910.1	unassigned	nucleus; intracellular;
AT1G22550.1	unassigned	membrane; plasma membrane;
AT1G34095.1	unassigned	nucleus;
AT1G23810.1	unassigned	nucleus;
AT1G50840.1	PolIA polymerase I A; POLGAMMA2 polymerase gamma 2;	intracellular; mitochondrion; nucleus; chloroplast;
AT1G09840.1	SK41 shaggy-like protein kinase 41; HIR1 hypersensitive induced reaction 1; ATSK41 shaggy-like protein kinase 41; AtHIR1;	nucleus; plasma membrane;
AT1G20925.1	unassigned	integral to membrane;
AT1G20920.1	unassigned	nucleus;
AT1G54400.1	unassigned	cytoplasm;
AT1G54385.1	unassigned	cellular_component;
AT1G50830.1	unassigned	nucleus;
AT1G50820.1	unassigned	chloroplast;
AT1G20890.1	unassigned
AT1G66040.1	VIM4 VARIANT IN METHYLATION 4; ORTH4 ORTHRUS 4;	nucleus;
AT1G50780.1	unassigned
AT1G66030.1	CYP96A14P "cytochrome P450, family 96, subfamily A, polypeptide 14 pseudogene";
AT1G80280.1	unassigned	cytoplasm;
AT1G66045.1	unassigned	nucleus;
AT1G50770.1	unassigned	nucleus;
AT1G31970.1	STRS1 STRESS RESPONSE SUPPRESSOR 1;	nucleus; cytosol;
AT1G74680.1	unassigned	Golgi apparatus; membrane;
AT1G22830.1	unassigned	mitochondrion;
AT1G80300.1	NTT1 nucleotide transporter 1; ATNTT1;	membrane; plastid; chloroplast; chloroplast envelope; integral to membrane;
AT1G80320.1	unassigned	cytoplasm;
AT1G09880.1	unassigned	extracellular region;
AT1G20900.1	ORE7 ORESARA 7; ESC ESCAROLA; AHL27 AT-hook motif nuclear-localized protein 27;	cytoplasm; nucleus;
AT1G50790.1	unassigned	chloroplast;
AT1G50800.1	unassigned	nucleus;
AT1G80310.1	MOT2 molybdate transporter 2;	vacuole; plant-type vacuole membrane; integral to membrane;
AT1G66020.1	unassigned	cytoplasm;
AT1G54380.1	unassigned	nucleus;
AT1G66050.1	VIM2 VARIANT IN METHYLATION 2; ORTH5 ORTHRUS 5;	nucleus;
AT1G34070.1	unassigned	cellular_component;
AT1G09820.1	unassigned	mitochondrion;
AT1G37010.1	unassigned	cellular_component;
AT1G74690.1	IQD31 IQ-domain 31;	nucleus; plasma membrane; cytosol;
AT1G31950.1	unassigned	cytoplasm; membrane;
AT1G74700.1	TRZ1 tRNAse Z1; NUZ;	nucleus;
AT1G28510.1	unassigned	mitochondrion;
AT1G67210.1	unassigned	nucleus;
AT1G79610.1	NHX6 Na+/H+ antiporter 6; ATNHX6 ARABIDOPSIS NA+/H+ ANTIPORTER 6;	endosome; integral to membrane; cytoplasm;
AT1G31940.1	unassigned	nucleus; plasma membrane;
AT1G66000.1	unassigned	chloroplast;
AT1G31930.1	XLG3 extra-large GTP-binding protein 3;	heterotrimeric G-protein complex; extrinsic to internal side of plasma membrane; cytoplasm; nucleus;
AT1G31920.1	unassigned	mitochondrion;
AT1G65990.1	unassigned	nucleus;
AT1G20950.1	unassigned	pyrophosphate-dependent phosphofructokinase complex, alpha-subunit complex; cytosol; 6-phosphofructokinase complex; cytoplasm;
AT1G67190.1	unassigned	nucleus;
AT1G80330.1	GA3OX4 gibberellin 3-oxidase 4; ATGA3OX4 ARABIDOPSIS THALIANA GIBBERELLIN 3-OXIDASE 4;	cytoplasm;
AT1G34060.1	unassigned	extracellular region;
AT1G20940.1	unassigned	cellular_component;
AT1G37020.1	unassigned	nucleus;
AT1G56120.1	unassigned	plasma membrane;
AT1G23860.1	SRZ21; SRZ-21; RSZP21 RS-containing zinc finger protein 21; RSZ21 RS-containing zinc finger protein 21; At-RSZ21 RS-containing zinc finger protein 21;	nuclear speck; nucleus;
AT1G09812.1	unassigned	nucleus;
AT1G23850.1	unassigned	cellular_component;
AT1G23840.1	unassigned	mitochondrion;
AT1G09815.1	POLD4 polymerase delta 4;	nucleus;
AT1G23830.1	unassigned	mitochondrion;
AT1G20930.1	CDKB2;2 cyclin-dependent kinase B2;2;	nucleus;
AT1G09830.1	PUR2 purine biosynthesis 2;	chloroplast stroma; chloroplast;
AT1G23870.1	TPS9 trehalose-phosphatase/synthase 9; TPS9 TREHALOSE -6-PHOSPHATASE SYNTHASE S9; ATTPS9 trehalose-phosphatase/synthase 9;	nucleus;
AT1G31960.1	unassigned	cellular_component;
AT1G34065.1	SAMC2 S-adenosylmethionine carrier 2;	mitochondrion; mitochondrial inner membrane;
AT1G23890.2	unassigned	extracellular region;
AT1G09810.1	ECT11 evolutionarily conserved C-terminal region 11;	nucleus;
AT1G23880.1	unassigned	extracellular region; plasmodesma;
AT1G77122.1	unassigned	cytoplasm;
AT1G80270.1	PPR596 PENTATRICOPEPTIDE REPEAT 596;	chloroplast envelope; mitochondrion;
AT1G66060.1	unassigned	chloroplast;
AT1G09932.1	unassigned	nucleus;
AT1G34110.1	unassigned	plasma membrane;
AT1G28500.1	unassigned	nucleus;
AT1G55910.1	ZIP11 zinc transporter 11 precursor;	membrane; plasma membrane;
AT1G09935.1	unassigned	cellular_component;
AT1G09930.1	OPT2 oligopeptide transporter 2; ATOPT2 oligopeptide transporter 2;	cytoplasm; membrane; plasma membrane;
AT1G50740.1	unassigned	mitochondrion;
AT1G23700.1	unassigned	nucleus;
AT1G09910.1	unassigned	extracellular region;
AT1G54350.1	ABCD2 ATP-binding cassette D2;	membrane; integral to membrane; chloroplast; plasma membrane;
AT1G50760.1	unassigned	chloroplast;
AT1G09920.1	unassigned	nucleus;
AT1G20870.1	unassigned	cellular_component;
AT1G50750.1	unassigned	nucleus;
AT1G50730.1	unassigned
AT1G09940.1	HEMA2;	plastid; chloroplast;
AT1G09950.1	RAS1 RESPONSE TO ABA AND SALT 1;	nucleus;
AT1G66145.1	CLE18 CLAVATA3/ESR-RELATED 18;	apoplast;
AT1G11000.1	MLO4 MILDEW RESISTANCE LOCUS O 4; ATMLO4 MILDEW RESISTANCE LOCUS O 4;	integral to membrane; plasma membrane;
AT1G62730.1	unassigned	chloroplast;
AT1G02730.1	SOS6 SALT OVERLY SENSITIVE 6; CSLD5 cellulose synthase-like D5; CSLD5 CELLULOSE SYNTHASE LIKE D5; ATCSLD5 cellulose synthase-like D5;	Golgi apparatus; membrane;
AT1G66150.1	TMK1 transmembrane kinase 1;	plasma membrane; extracellular region;
AT1G54340.1	ICDH isocitrate dehydrogenase;	plasma membrane; peroxisome; chloroplast;
AT1G80210.1	BRCC36A BRCA1/BRCA2-containing complex 36 homolog A; AtBRCC36A;	nucleus;
AT1G56100.1	unassigned	cytoplasm; chloroplast;
AT1G50710.1	AUG4 augmin subunit 4;	spindle microtubule; nucleus;
AT1G66140.1	ZFP4 zinc finger protein 4;	nucleus; intracellular;
AT1G66110.1	unassigned	chloroplast;
AT1G09960.1	SUT4 sucrose transporter 4; SUC4 SUCROSE TRANSPORTER 4; ATSUT4 SUCROSE TRANSPORTER 4; ATSUC4 SUCROSE TRANSPORTER 4;	plasma membrane; vacuole; integral to plasma membrane; integral to membrane; membrane;
AT1G80240.1	DGR1 DUF642 L-GalL responsive gene 1;	plant-type cell wall; extracellular region;
AT1G80230.1	unassigned	mitochondrial envelope; mitochondrion;
AT1G50720.1	unassigned	extracellular region;
AT1G66120.1	AtAAE11; AAE11 acyl-activating enzyme 11;	mitochondrion;
AT1G66130.1	unassigned
AT1G80220.1	unassigned	intracellular; mitochondrion;
AT1G74670.1	GASA6 GA-stimulated Arabidopsis 6;	extracellular region;
AT1G09900.1	unassigned	membrane; mitochondrion;
AT1G10970.1	ZIP4 zinc transporter 4 precursor; ATZIP4;	membrane; chloroplast; integral to membrane;
AT1G22810.1	unassigned	nucleus; cytoplasm;
AT1G80245.1	unassigned
AT1G74630.1	unassigned	mitochondrion;
AT1G74620.1	unassigned	cytoplasm;
AT1G54370.1	NHX5 sodium hydrogen exchanger 5; ATNHX5 NA+/H+ ANTIPORTER 5;	endosome; cytoplasm;
AT1G66090.1	unassigned	chloroplast;
AT1G74640.1	unassigned	chloroplast envelope; chloroplast; chloroplast thylakoid membrane;
AT1G56110.1	NOP56 homolog of nucleolar protein NOP56;	nucleolus; plasmodesma; nucleus; cell wall;
AT1G80260.1	emb1427 embryo defective 1427;	spindle pole; microtubule organizing center;
AT1G31990.1	unassigned	mitochondrion;
AT1G66070.1	unassigned	cytoplasm; membrane;
AT1G66080.1	unassigned	cytoplasm; cytosol;
AT1G74660.1	MIF1 mini zinc finger 1;	nucleus;
AT1G74650.1	MYB31 myb domain protein 31; ATY13; ATMYB31 ARABIDOPSIS THALIANA MYB DOMAIN PROTEIN 31;	nucleus;
AT1G74600.1	OTP87 organelle transcript processing 87;	chloroplast; mitochondrion;
AT1G66100.1	unassigned	extracellular region;
AT1G74590.1	GSTU10 glutathione S-transferase TAU 10; ATGSTU10 GLUTATHIONE S-TRANSFERASE TAU 10;	cytoplasm;
AT1G23740.1	AOR alkenal/one oxidoreductase;	chloroplast envelope; thylakoid; chloroplast; chloroplast stroma; apoplast;
AT1G09890.1	unassigned	extracellular region;
AT1G32030.1	unassigned	nucleus;
AT1G10980.1	unassigned	integral to membrane; plasmodesma; chloroplast; vacuole;
AT1G23730.1	BCA3 beta carbonic anhydrase 3; ATBCA3 BETA CARBONIC ANHYDRASE 3;	chloroplast; membrane; plasma membrane; cytosol;
AT1G20880.1	unassigned	cytoplasm;
AT1G23720.1	unassigned
AT1G73860.1	unassigned
AT1G23710.1	unassigned	nucleus;
AT1G23750.1	unassigned
AT1G32020.1	unassigned	nucleus;
AT1G32000.1	unassigned	nucleus;
AT1G49300.1	RABG3E RAB GTPase homolog G3E; ATRABG3E ARABIDOPSIS RAB GTPASE HOMOLOG G3E; ATRAB7 ARABIDOPSIS RAB GTPASE HOMOLOG 7;	vacuolar membrane; plasma membrane; Golgi apparatus;
AT1G23790.1	unassigned	nucleus;
AT1G32010.1	unassigned	nucleus;
AT1G23780.1	unassigned	mitochondrion;
AT1G23760.1	PG3 POLYGALACTURONASE 3; JP630;	extracellular region;
AT1G23770.1	unassigned	nucleus;
AT1G23560.1	unassigned	nucleus;
AT1G59030.1	unassigned	extracellular region;
AT1G57730.1	unassigned	nucleus;
AT1G79160.1	unassigned	cellular_component;
AT1G29965.1	unassigned	intracellular; ribosome; plasmodesma; cytosolic large ribosomal subunit; cytoplasm; cytosol;
AT1G03055.1	D27 DWARF27; AtD27 A. thaliana homolog of rice D27;	plastid; nucleus;
AT1G34270.1	unassigned	membrane; Golgi apparatus;
AT1G79640.1	unassigned	nucleus;
[truncated: 25,418 more rows]

## Sheet: S-nitrosylated candidates
Table S4. Arabidopsis S-nitrosylated candidate proteins predicted by GPS-SNO 1.0 software using the medium threshold.
Accession number	Protein name	Cellular localization
AT3G17600.1	IAA31 indole-3-acetic acid inducible 31	nucleus;
AT1G17745.2	PGDH 3-phosphoglycerate dehydrogenase	chloroplast stroma; nucleus; cytosol; chloroplast;
AT5G60750.1	unassigned	plasma membrane; membrane;
AT1G29010.1	unassigned	nucleus;
AT2G26610.1	unassigned	chloroplast;
AT1G60990.1	unassigned	chloroplast; mitochondrion;
AT1G61850.1	unassigned	nucleus;
AT1G65410.1	TGD3 TRIGALACTOSYLDIACYLGLYCEROL 3 NAP11 non-intrinsic ABC protein 11 ATNAP11 non-intrinsic ABC protein 11 ABCI13 ATP-binding cassette I13	chloroplast; plastid;
AT3G56550.1	unassigned	mitochondrion;
AT3G50022.1	unassigned
AT1G75910.1	EXL4 extracellular lipase 4	extracellular region;
AT2G37500.1	unassigned	chloroplast; mitochondrion; chloroplast stroma;
AT1G10865.1	unassigned
AT1G49360.1	unassigned	nucleus;
AT5G07610.1	unassigned	nucleus;
AT1G42980.1	unassigned
AT2G36695.1	unassigned	extracellular region;
AT1G19550.1	unassigned	chloroplast;
AT2G17620.1	CYCB2;1 Cyclin B2;1	nucleus;
AT2G26050.1	unassigned	nucleus; intracellular;
AT1G08500.1	ENODL18 early nodulin-like protein 18 AtENODL18	plasma membrane; anchored to membrane;
AT3G32200.1	unassigned	nucleus;
AT1G23870.1	TPS9 trehalose-phosphatase/synthase 9 TPS9 TREHALOSE -6-PHOSPHATASE SYNTHASE S9 ATTPS9 trehalose-phosphatase/synthase 9	nucleus;
AT1G08640.1	CJD1 Chloroplast J-like domain 1	chloroplast membrane; chloroplast envelope; chloroplast;
AT1G14990.2	unassigned
AT5G59300.1	UBC7 ubiquitin carrier protein 7 ATUBC7 ARABIDOPSIS THALIANA UBIQUITIN CARRIER PROTEIN 7	nucleus; intracellular;
AT2G21320.1	BBX18 B-box domain protein 18	intracellular; nucleus;
AT1G22882.1	unassigned	nucleus;
AT5G15390.1	unassigned	chloroplast;
AT1G70290.1	TPS8 trehalose-6-phosphatase synthase S8 ATTPSC ATTPS8	nucleus;
AT4G13880.1	RLP48 receptor like protein 48 AtRLP48 receptor like protein 48	plasma membrane;
AT1G78310.1	unassigned	nucleus;
AT4G10540.1	unassigned	cell wall; extracellular region;
AT1G47310.1	unassigned	chloroplast;
AT3G06200.1	unassigned
AT3G57240.1	BG3 "beta-1,3-glucanase 3"	cell wall; extracellular region; apoplast;
AT5G27380.1	GSHB GSH2 glutathione synthetase 2	cytosol; chloroplast;
AT1G16960.1	unassigned	cytoplasm;
AT1G10530.1	unassigned
AT1G11270.1	unassigned	nucleus;
AT1G60010.1	unassigned	nucleus;
AT4G38960.3	BBX19 B-box domain protein 19	nucleus; intracellular;
AT3G02250.1	unassigned	Golgi apparatus;
AT5G18660.1	PCB2 PALE-GREEN AND CHLOROPHYLL B REDUCED 2	chloroplast thylakoid; chloroplast envelope; chloroplast; mitochondrion; membrane;
AT4G33030.1	SQD1 sulfoquinovosyldiacylglycerol 1	chloroplast;
AT1G63100.1	unassigned	nucleus;
AT2G44304.1	unassigned
AT5G01760.1	unassigned	intracellular; Golgi stack;
AT1G56020.1	unassigned	nucleus;
AT5G11140.1	unassigned	cellular_component;
AT2G21530.1	unassigned	chloroplast; chloroplast stroma; chloroplast thylakoid membrane;
AT3G52330.1	unassigned	nucleus;
AT2G40390.1	unassigned	chloroplast;
AT3G45242.1	CPuORF61 conserved peptide upstream open reading frame 61
AT5G62900.1	unassigned	nucleus;
AT5G67620.1	unassigned	cytoplasm; microtubule;
AT2G46110.1	PANB1 KPHMT1 ketopantoate hydroxymethyltransferase 1	mitochondrion; chloroplast;
AT3G42148.1	unassigned
AT4G04078.1	unassigned
AT4G39970.1	unassigned	chloroplast; chloroplast stroma; chloroplast envelope;
AT5G46270.1	unassigned	intracellular;
AT3G63490.1	PRPL1 plastid ribosomal protein L1 EMB3126 EMBRYO DEFECTIVE 3126	chloroplast; chloroplast thylakoid membrane; ribosome; chloroplast stroma; nucleus; membrane; chloroplast envelope;
AT3G23830.1	GRP4 glycine-rich RNA-binding protein 4 GR-RBP4 AtGRP4	mitochondrion;
AT2G03120.1	SPP signal peptide peptidase ATSPP signal peptide peptidase	integral to membrane; endoplasmic reticulum membrane; endoplasmic reticulum;
AT3G10340.1	PAL4 phenylalanine ammonia-lyase 4	cytoplasm;
AT5G39770.1	unassigned	nucleus;
AT5G52460.1	EDA41 embryo sac development arrest 41	nucleus;
AT1G69650.1	unassigned	chloroplast; vacuole;
AT1G07150.1	MAPKKK13 mitogen-activated protein kinase kinase kinase 13	nucleus;
AT2G15170.1	unassigned	extracellular region;
AT4G17310.1	unassigned	mitochondrion;
AT3G43400.1	unassigned	cytoplasm; cytoskeleton;
AT5G37800.1	RSL1 RHD SIX-LIKE 1 ATRSL1 ARABIDOPSIS THALIANA RHD SIX-LIKE 1	nucleus;
AT1G59535.1	unassigned	cellular_component;
AT2G15130.1	unassigned	extracellular region; cytoplasm;
AT3G46380.1	unassigned	cellular_component;
AT4G23930.1	unassigned	extracellular region;
AT3G09870.1	unassigned
AT4G05553.1	unassigned	cellular_component;
AT3G29690.1	unassigned	cellular_component;
AT4G32342.1	unassigned
AT5G26940.1	DPD1 defective in pollen organelle DNA degradation1	plastid; intracellular; mitochondrion;
AT3G13540.1	MYB5 myb domain protein 5 ATMYB5 myb domain protein 5	nucleus;
AT1G78630.1	emb1473 embryo defective 1473	chloroplast envelope; thylakoid; chloroplast stroma; ribosome; chloroplast;
AT2G46250.1	unassigned	cytoplasm;
AT5G44600.1	unassigned	chloroplast;
AT1G62863.1	unassigned
AT4G03590.1	unassigned	cellular_component;
AT2G31670.1	unassigned	chloroplast; peroxisome; chloroplast stroma;
AT5G55600.1	unassigned	nucleus;
AT3G20935.1	CYP705A28 "cytochrome P450, family 705, subfamily A, polypeptide 28"	mitochondrion;
AT1G36580.1	unassigned	cellular_component;
AT5G66580.1	unassigned	cellular_component;
AT4G37240.1	unassigned	cellular_component;
AT4G16146.1	unassigned	nucleus;
AT5G45260.1	SLH1 SENSITIVE TO LOW HUMIDITY 1 RRS1 RESISTANT TO RALSTONIA SOLANACEARUM 1 ATWRKY52 ARABIDOPSIS THALIANA WRKY DOMAIN PROTEIN 52	nucleus; intracellular;
AT3G63220.2	unassigned	cytoplasm;
AT5G65080.1	MAF5 MADS AFFECTING FLOWERING 5 AGL68 AGAMOUS-like 68	nucleus;
AT1G68450.1	PDE337 PIGMENT DEFECTIVE 337	nucleus;
AT4G19829.1	unassigned
AT5G18404.1	unassigned
AT2G41470.1	unassigned	nucleus; vacuole;
AT4G10320.1	unassigned	cytoplasm; cytosol;
AT1G80220.1	unassigned	intracellular; mitochondrion;
AT4G38100.1	unassigned	chloroplast thylakoid membrane; chloroplast;
AT1G78510.1	SPS1 solanesyl diphosphate synthase 1	endoplasmic reticulum; mitochondrion;
AT1G02560.1	NCLPP5 NUCLEAR CLPP 5 NCLPP1 NUCLEAR-ENCODED CLPP 1 CLPP5 nuclear encoded CLP protease 5	plastid stroma; chloroplast envelope; thylakoid; chloroplast; chloroplast thylakoid; chloroplast stroma;
AT4G25030.1	unassigned	nucleus;
AT1G32990.1	PRPL11 plastid ribosomal protein l11	chloroplast stroma; cytosolic large ribosomal subunit; cytosolic ribosome; chloroplast; membrane; ribosome; chloroplast envelope;
AT1G20320.1	unassigned	nucleus;
AT1G61780.1	unassigned	cytoplasm;
AT1G63020.1	SMD2 SILENCING MOVEMENT DEFICIENT 2 SDE4 POL IVA NUCLEAR RNA POLYMERASE D 1A NRPD1A nuclear RNA polymerase D1A NRPD1	nucleus;
AT5G17660.1	unassigned	nucleus;
AT4G30910.1	unassigned	intracellular; cytoplasm; chloroplast stroma; chloroplast;
AT2G14835.1	unassigned
AT2G45300.1	unassigned	chloroplast; chloroplast stroma;
AT5G19410.1	ABCG23 ATP-binding cassette G23	plasma membrane; membrane;
AT3G02990.1	HSFA1E heat shock transcription factor A1E ATHSFA1E heat shock transcription factor A1E	nucleus;
AT1G11545.1	XTH8 xyloglucan endotransglucosylase/hydrolase 8	cell wall; apoplast; extracellular region;
AT2G02955.1	MEE12 maternal effect embryo arrest 12	nucleus;
AT3G56480.1	unassigned	plasma membrane; nucleus;
AT1G04960.2	unassigned	extracellular region;
AT5G46500.1	unassigned
AT1G60250.1	BBX26 B-box domain protein 26	nucleus; intracellular;
AT1G10657.1	unassigned
AT2G23690.1	unassigned	cellular_component;
AT3G10030.1	unassigned	cytoplasm;
AT3G22961.1	unassigned
AT3G55900.1	unassigned	mitochondrion;
AT3G16851.1	unassigned
AT4G37510.1	unassigned	chloroplast;
AT5G52010.1	unassigned	intracellular; chloroplast;
AT2G10560.1	unassigned	nucleus;
AT4G24973.1	unassigned
AT5G24314.2	TAC7 PTAC7 plastid transcriptionally active7 PDE225 PIGMENT DEFECTIVE 225	chloroplast; nucleoid; plastid chromosome;
AT1G56050.1	unassigned	chloroplast stroma; chloroplast;
AT5G59990.1	unassigned	nucleus;
AT2G24790.1	COL3 CONSTANS-like 3 BBX4 B-box domain protein 4 ATCOL3	nucleus; intracellular;
AT3G17980.1	C2 C2 domain AtC2 Arabidopsis thaliana C2 domain
AT3G09162.1	unassigned
AT2G19910.1	unassigned	cellular_component;
AT4G35783.1	RTFL6 ROTUNDIFOLIA like 6 DVL17 DEVIL 17
AT5G49210.1	unassigned	chloroplast;
AT3G55980.1	SZF1 salt-inducible zinc finger 1 ATSZF1	nucleus;
AT5G54830.1	unassigned	trans-Golgi network; integral to membrane; endosome; Golgi apparatus;
AT5G39830.1	DEGP8 DEG PROTEASE 8 DEG8 degradation of periplasmic proteins 8	thylakoid; chloroplast; chloroplast thylakoid; thylakoid lumen; chloroplast thylakoid lumen;
AT5G50110.1	unassigned	cytoplasm;
AT5G47850.1	CCR4 CRINKLY4 related 4	plasma membrane;
AT3G15353.1	MT3 metallothionein 3 ATMT3	extracellular region;
AT2G01505.1	CLE16 CLAVATA3/ESR-RELATED 16	apoplast; extracellular region;
AT5G52550.1	unassigned	cytoplasm;
AT5G59220.1	SAG113 senescence associated gene 113 HAI1 highly ABA-induced PP2C gene 1	nucleus; cis-Golgi network membrane; plasma membrane; cytosol;
AT1G71697.1	CK1 choline kinase 1 CK CHOLINE KINASE ATCK1 choline kinase 1	cytoplasm;
AT2G29870.1	unassigned	membrane; chloroplast;
AT5G45590.1	unassigned	intracellular; mitochondrion; ribosome;
AT5G49640.1	unassigned	mitochondrion;
AT1G18960.1	unassigned	nucleus;
AT1G51055.1	unassigned	nucleus;
AT5G28615.1	unassigned	cellular_component;
AT4G00230.1	XSP1 xylem serine peptidase 1	cell wall; extracellular region; plant-type cell wall;
AT4G11010.1	NDPK3 nucleoside diphosphate kinase 3	mitochondrial inner membrane; chloroplast; mitochondrion; plastid;
AT4G23900.1	unassigned	chloroplast; mitochondrion;
AT5G05940.1	ROPGEF5 ROP (rho of plants) guanine nucleotide exchange factor 5 ATROPGEF5 ROP GUANINE NUCLEOTIDE EXCHANGE FACTOR 5	nucleus;
AT5G50090.1	unassigned	nucleus;
AT1G19090.1	RKF2 receptor-like serine/threonine kinase 2 CRK1 CYSTEINE-RICH RLK (RECEPTOR-LIKE PROTEIN KINASE) 1	extracellular region;
AT2G33585.1	unassigned	mitochondrion;
AT4G16390.1	SVR7 suppressor of variegation 7	chloroplast stroma; chloroplast;
AT4G03570.1	unassigned	cellular_component;
AT1G01080.2	unassigned	nucleus; chloroplast stroma; chloroplast; chloroplast envelope;
AT5G16610.2	unassigned	nucleus;
AT5G50335.1	unassigned	nucleus;
AT2G06500.1	unassigned	nucleus;
AT1G04100.1	IAA10 indoleacetic acid-induced protein 10	nucleus;
AT3G29638.1	unassigned	nucleus;
AT5G51470.1	unassigned	cytoplasm;
AT2G22802.1	unassigned
AT4G13850.1	GRP2 glycine rich protein 2 GR-RBP2 glycine-rich RNA-binding protein 2 ATGRP2 GLYCINE-RICH RNA-BINDING PROTEIN 2	mitochondrion;
AT3G61117.1	unassigned
AT4G04640.1	ATPC1	chloroplast thylakoid; chloroplast; thylakoid; proton-transporting ATP synthase complex, catalytic core F(1); chloroplast thylakoid membrane; membrane; chloroplast envelope;
AT4G11900.1	unassigned	plasma membrane;
AT5G41071.1	unassigned
AT4G37060.2	PLP5 PATATIN-like protein 5 PLA IVB AtPLAIVB phospholipase A IVB	chloroplast;
AT5G43930.4	unassigned
AT1G44085.1	unassigned	cellular_component;
AT1G55510.1	BCDH BETA1 branched-chain alpha-keto acid decarboxylase E1 beta subunit	mitochondrion;
AT2G40560.1	unassigned	plasma membrane;
AT1G62930.1	RPF3 RNA processing factor 3	mitochondrion;
AT1G76870.1	unassigned	nucleus;
AT3G50890.1	ZHD7 ZINC FINGER HOMEODOMAIN 7 HB28 homeobox protein 28 AtHB28 homeobox protein 28	nucleus;
AT5G11630.1	NOXY2 nonresponding to oxylipins 2	mitochondrion;
AT1G17050.1	SPS2 solanesyl diphosphate synthase 2	plastid; chloroplast stroma; chloroplast;
AT1G61310.1	unassigned	plasma membrane;
AT1G55010.1	PDF1.5 plant defensin 1.5	extracellular region;
AT1G33612.1	unassigned
AT3G18520.2	HDA15 histone deacetylase 15 ATHDA15	intracellular; nucleus;
AT1G43624.1	unassigned
AT2G20170.1	unassigned
AT2G40820.1	unassigned	nucleus; plasma membrane;
AT1G36180.1	ACC2 acetyl-CoA carboxylase 2	cytoplasm; chloroplast;
AT1G23320.1	TAR1 tryptophan aminotransferase related 1	cytoplasm;
AT1G34320.1	unassigned	chloroplast; plasma membrane;
AT5G04730.1	unassigned	cellular_component;
AT5G51090.1	unassigned	mitochondrion;
AT3G21700.3	SGP2 ATSGP2	intracellular;
AT2G26380.1	unassigned	extracellular region;
AT1G29390.1	COR413IM2 COLD REGULATED 314 INNER MEMBRANE 2 COR314-TM2 cold regulated 314 thylakoid membrane 2	chloroplast thylakoid membrane; mitochondrion; integral to chloroplast inner membrane; chloroplast envelope;
AT1G29395.1	COR414-TM1 cold regulated 414 thylakoid membrane 1 COR413IM1 COLD REGULATED 314 INNER MEMBRANE 1 COR413-TM1 COLD REGULATED 314 THYLAKOID MEMBRANE 1	chloroplast; chloroplast envelope; integral to chloroplast inner membrane; chloroplast thylakoid membrane;
AT1G07430.1	HAI2 highly ABA-induced PP2C gene 2 AtAIP1 AIP1 AKT1 interacting protein phosphatase 1	plasma membrane; protein serine/threonine phosphatase complex;
AT2G26470.1	unassigned	nucleus;
AT4G37790.1	HAT22	nucleus;
AT5G16660.1	unassigned	chloroplast envelope; chloroplast thylakoid membrane; membrane; plastid; chloroplast;
AT1G05810.1	RABA5E RAB GTPase homolog A5E ATRABA5E ARABIDOPSIS THALIANA RAB GTPASE HOMOLOG A5E ATRAB11D ARA-1 ARA
AT2G37480.1	unassigned	nucleus;
AT5G11070.1	unassigned	mitochondrion;
AT5G59400.2	unassigned	chloroplast;
AT2G17120.1	LYP1 LysM-containing receptor protein 1 LYM2 lysM domain GPI-anchored protein 2 precursor CL-1 CEBiP-like 1	anchored to plasma membrane; anchored to membrane; plasmodesma; plasma membrane;
AT2G27410.1	unassigned	nucleus;
AT5G42223.1	unassigned	extracellular region;
AT2G40140.1	ZFAR1 SZF2 (SALT-INDUCIBLE ZINC FINGER 2 CZF1 ATSZF2	nucleus;
AT3G21890.1	BBX31 B-box domain protein 31	intracellular; nucleus;
AT1G68810.1	unassigned	nucleus;
AT1G80690.1	unassigned	cytoplasm;
AT4G02860.1	unassigned	cytosol; nucleus;
AT2G20825.1	ULT2 ULTRAPETALA 2	nucleus; cytosol;
AT5G22870.1	unassigned	cellular_component;
AT5G26960.1	unassigned	cellular_component;
AT1G02860.1	NLA nitrogen limitation adaptation BAH1 BENZOIC ACID HYPERSENSITIVE 1	nucleus;
AT4G15248.1	BBX30 B-box domain protein 30	nucleus; intracellular;
AT3G01560.1	unassigned	nucleus;
AT2G40940.1	ERS1 ethylene response sensor 1 ERS ETHYLENE RESPONSE SENSOR	membrane; endoplasmic reticulum;
AT3G22020.1	unassigned	extracellular region;
AT2G13630.1	unassigned	nucleus;
AT5G28380.1	unassigned	mitochondrion;
AT5G44574.1	unassigned
AT2G22145.1	unassigned
AT5G66840.1	unassigned	nucleus;
AT3G44210.1	unassigned	mitochondrion;
AT1G73780.1	unassigned	extracellular region;
AT3G20700.1	unassigned	cytoplasm;
AT5G03000.1	unassigned	chloroplast;
AT5G08660.1	unassigned	plasma membrane; mitochondrion;
AT3G06455.1	unassigned	nucleus;
AT5G15420.1	unassigned	nucleus;
AT5G43570.1	unassigned	cellular_component;
AT5G08220.1	unassigned	cytoplasm;
AT1G50040.1	unassigned	nucleus;
AT3G19680.1	unassigned	plastid; plasma membrane;
AT5G50175.1	unassigned	mitochondrion;
AT3G18980.1	ETP1 EIN2 targeting protein1	cytoplasm;
AT5G67000.1	unassigned	nucleus;
AT1G64142.1	CPuORF23 conserved peptide upstream open reading frame 23
AT2G25312.1	unassigned
AT2G33230.1	YUC7 YUCCA 7	nucleus;
AT4G12382.1	unassigned
AT3G07310.1	unassigned	chloroplast;
AT3G16500.1	PAP1 phytochrome-associated protein 1 IAA26 indole-3-acetic acid inducible 26	nucleus;
AT1G67100.1	LBD40 LOB domain-containing protein 40
AT3G02550.1	LBD41 LOB domain-containing protein 41	nucleus;
AT4G39040.1	unassigned	chloroplast;
AT1G15600.1	unassigned	cellular_component;
AT3G53670.1	unassigned	nucleus;
AT5G14370.1	unassigned	nucleus;
AT5G10695.1	unassigned	mitochondrion; extracellular region;
AT4G17250.1	unassigned	cellular_component;
AT4G00600.1	unassigned	chloroplast;
AT5G39420.1	cdc2cAt CDC2C	nucleus;
AT3G10980.1	unassigned	nucleus; plasma membrane;
AT2G17540.2	unassigned
AT3G62460.1	unassigned	mitochondrion; chloroplast;
AT4G15910.1	DI21 drought-induced 21 ATDI21 drought-induced 21	chloroplast;
AT2G04032.1	ZIP7 zinc transporter 7 precursor	plasma membrane; membrane; integral to membrane;
AT4G25990.2	CIL
AT5G27200.1	ACP5 acyl carrier protein 5	chloroplast;
AT5G03555.1	NCS1 nucleobase cation symporter 1 AtNCS1	chloroplast; plastid envelope; membrane;
AT1G61180.2	unassigned	plasma membrane;
AT3G02750.3	unassigned	mitochondrion;
AT2G37030.1	unassigned	cellular_component;
AT3G43870.1	unassigned	cellular_component;
AT2G21340.1	unassigned	chloroplast envelope; membrane; plasma membrane; chloroplast;
AT4G18230.1	unassigned	mitochondrion;
AT5G50970.1	unassigned	cytoplasm;
AT1G20130.1	unassigned	extracellular region;
AT3G04290.1	LTL1 Li-tolerant lipase 1 ATLTL1	extracellular region;
AT4G20160.1	unassigned	chloroplast; nucleus;
AT4G11175.1	unassigned	chloroplast;
AT2G25100.1	unassigned	cytoplasm; nucleus;
AT4G28030.1	unassigned	chloroplast;
AT4G32520.1	SHM3 serine hydroxymethyltransferase 3 AtSHMT3 SERINE HYDROXYMETHYLTRANSFERASE 3	chloroplast stroma; plastid; chloroplast; cytoplasm;
AT1G78660.1	GGH1 gamma-glutamyl hydrolase 1 ATGGH1 gamma-glutamyl hydrolase 1	extracellular region; vacuole;
AT1G64780.1	ATAMT1;2 ammonium transporter 1;2 AMT1;2 ammonium transporter 1;2	membrane; plasma membrane;
AT2G38570.1	unassigned
AT3G24216.1	unassigned
AT4G29840.1	TS THREONINE SYNTHASE MTO2 METHIONINE OVER-ACCUMULATOR 2	cytosol; chloroplast; chloroplast stroma;
AT5G34780.1	unassigned	mitochondrion;
AT1G19490.1	unassigned	nucleus;
AT1G52720.1	unassigned	chloroplast; plastid;
AT3G59950.1	unassigned	chloroplast; cytoplasm;
AT4G24110.1	unassigned	cellular_component;
AT5G10650.1	unassigned	nucleus;
AT1G30757.1	unassigned
AT1G33670.1	unassigned	extracellular region;
AT1G48350.1	EMB3105 EMBRYO DEFECTIVE 3105	chloroplast stroma; ribosome; chloroplast; intracellular; chloroplast envelope;
AT1G60220.1	ULP1D UB-like protease 1D OTS1 OVERLY TOLERANT TO SALT 1	nucleus;
AT1G69350.1	unassigned	mitochondrion;
AT4G16900.1	unassigned	intracellular;
AT2G25870.1	unassigned	chloroplast;
AT5G67590.1	FRO1 FROSTBITE1	mitochondrion; mitochondrial inner membrane;
ATMG00490.1	ORF107C	mitochondrion;
AT1G68510.1	LBD42 LOB domain-containing protein 42
AT5G56260.1	unassigned	cytoplasm;
AT3G52380.1	PDE322 PIGMENT DEFECTIVE 322 CP33 chloroplast RNA-binding protein 33	chloroplast; chloroplast stroma; thylakoid;
AT3G58590.1	unassigned	mitochondrion;
AT1G77855.1	unassigned	chloroplast;
AT5G22190.1	unassigned	mitochondrion;
AT5G66660.1	unassigned	nucleus;
AT1G68765.1	IDA INFLORESCENCE DEFICIENT IN ABSCISSION	apoplast; extracellular region;
AT1G29900.1	VEN3 VENOSA 3 CARB carbamoyl phosphate synthetase B	chloroplast stroma; mitochondrion; membrane; chloroplast;
AT2G07362.1	unassigned
AT4G22730.1	unassigned	plasma membrane;
AT1G03510.1	unassigned	mitochondrion;
AT3G44428.1	unassigned
AT4G04695.1	CPK31 calcium-dependent protein kinase 31	plasma membrane;
AT2G17290.1	CPK6 calcium dependent protein kinase 6 ATCPK6 ARABIDOPSIS THALIANA CALCIUM-DEPENDENT PROTEIN KINASE 6 ATCDPK3 ARABIDOPSIS THALIANA CALMODULIN-DOMAIN PROTEIN KINASE 3	nucleus; plasma membrane; cytosol; membrane;
AT2G28920.1	unassigned
AT4G35310.1	CPK5 calmodulin-domain protein kinase 5 ATCPK5	cytosol; plasma membrane; nucleus; membrane;
AT4G20900.1	TDM1 MS5 MALE-STERILE 5	nucleus;
AT3G10970.1	unassigned	chloroplast;
AT3G61380.1	TRM14 TON1 Recruiting Motif 14	plasma membrane; nucleus;
AT4G25110.1	MCP1c metacaspase 1c MC2 metacaspase 2 AtMCP1c metacaspase 1c AtMC2 metacaspase 2
AT3G44630.3	unassigned	intracellular; cytoplasm;
AT4G32100.1	unassigned	extracellular region; membrane;
AT5G25102.1	unassigned
AT3G13780.1	unassigned	nucleus;
AT5G05220.1	unassigned	chloroplast;
AT1G78930.1	unassigned	chloroplast; mitochondrion;
ATMG00580.1	NAD4 NADH dehydrogenase subunit 4	mitochondrion;
AT2G17240.1	unassigned	nucleus; chloroplast;
AT2G19680.1	unassigned	mitochondrion; mitochondrial proton-transporting ATP synthase complex, coupling factor F(o);
AT4G01245.1	unassigned
AT5G01020.1	unassigned	plasma membrane;
AT1G65390.1	PP2-A5 phloem protein 2 A5 ATPP2-A5 phloem protein 2 A5	intracellular; chloroplast;
AT1G02305.1	unassigned	vacuole; extracellular region;
AT1G52150.2	ICU4 INCURVATA 4 CNA CORONA ATHB15 ATHB-15	nucleus;
AT2G47370.1	unassigned	extracellular region;
AT4G19380.1	unassigned	cellular_component;
AT3G05000.1	unassigned	Golgi apparatus;
AT4G19480.1	unassigned	nucleus;
AT4G29480.1	unassigned	mitochondrion;
AT5G16530.1	PIN5 PIN-FORMED 5	endoplasmic reticulum;
AT4G25845.1	unassigned	nucleus;
AT5G51610.1	unassigned	ribosome; chloroplast;
AT1G09060.3	unassigned	nucleus;
AT5G59170.1	unassigned
AT4G08980.1	FBW2 F-BOX WITH WD-40 2	nucleus;
AT1G52730.2	unassigned	CUL4-RING ubiquitin ligase complex; cytoplasm; cytosol;
AT1G56430.1	NAS4 nicotianamine synthase 4 ATNAS4 ARABIDOPSIS THALIANA NICOTIANAMINE SYNTHASE 4	nucleus;
AT2G31560.1	unassigned	chloroplast;
AT2G34200.1	unassigned	membrane; Golgi apparatus;
AT2G40670.2	RR16 response regulator 16 ARR16 response regulator 16	cytoplasm; nucleus;
AT4G18620.1	RCAR7 regulatory components of ABA receptor 7 PYL13 PYR1-like 13	cellular_component;
AT4G07410.1	PCN POPCORN	nucleus;
AT5G23020.1	MAM3 MAM-L METHYLTHIOALKYMALATE SYNTHASE-LIKE IMS2 2-isopropylmalate synthase 2	chloroplast; mitochondrion;
AT3G16370.1	unassigned	extracellular region; apoplast;
AT3G54850.1	PUB14 plant U-box 14 ATPUB14	ubiquitin ligase complex; kinesin complex;
AT5G22545.1	unassigned	cellular_component;
AT3G50650.1	unassigned	nucleus;
AT5G66770.1	unassigned	nucleus;
AT4G22030.1	unassigned
AT2G46190.1	unassigned	mitochondrial matrix; mitochondrion;
AT3G03773.2	unassigned	nucleus; chloroplast;
AT4G20250.1	unassigned	cellular_component;
AT1G75020.1	LPAT4 lysophosphatidyl acyltransferase 4
AT3G50800.1	unassigned	cellular_component;
AT5G61380.1	TOC1 TIMING OF CAB EXPRESSION 1 PRR1 PSEUDO-RESPONSE REGULATOR 1 AtTOC1 TIMING OF CAB EXPRESSION 1 APRR1	nucleus;
AT1G49630.1	PREP2 presequence protease 2 ATPREP2 presequence protease 2	mitochondrion; chloroplast;
AT1G06570.1	PDS1 phytoene desaturation 1 HPPD 4-hydroxyphenylpyruvate dioxygenase HPD 4-hydroxyphenylpyruvate dioxygenase	mitochondrion; chloroplast; cytosol;
AT4G28820.1	unassigned	nucleus;
AT1G04050.1	SUVR1 homolog of SU(var)3-9 1 SDG13 SET DOMAIN PROTEIN 13	nucleus; nucleolus;
AT1G22040.1	unassigned	cytoplasm;
AT3G21880.1	BBX10 B-box domain protein 10	intracellular; nucleus;
AT3G10330.1	unassigned	cytoplasm; nucleus;
AT4G30560.1	CNGC9 cyclic nucleotide gated channel 9 ATCNGC9 cyclic nucleotide gated channel 9	plasma membrane; membrane;
AT2G18870.1	VIL4 VIN3-like 4 VEL3 vernalization5/VIN3-like 3	nucleus;
AT5G49140.1	unassigned	cytoplasm; intracellular;
AT1G70000.1	unassigned	nucleus;
AT3G10660.1	CPK2 calmodulin-domain protein kinase cdpk isoform 2 ATCPK2	endoplasmic reticulum membrane; nucleus;
AT3G48690.1	CXE12 ATCXE12 ARABIDOPSIS THALIANA CARBOXYESTERASE 12	cytosol; nucleus; cytoplasm;
AT5G18362.1	unassigned
AT4G10130.1	unassigned	cytoplasm;
AT2G14440.1	unassigned	plasma membrane;
AT4G25670.1	unassigned
AT3G17668.1	ENA ENHANCER OF ATNSI ACTIVITY
AT5G04950.1	NAS1 nicotianamine synthase 1 ATNAS1 ARABIDOPSIS THALIANA NICOTIANAMINE SYNTHASE 1
AT1G79060.1	unassigned	nucleus;
AT2G38390.1	unassigned	extracellular region;
AT2G41900.1	OXS2 OXIDATIVE STRESS 2	nucleus;
AT5G08480.2	unassigned	nucleus;
AT5G53450.1	ORG1 OBP3-responsive gene 1	chloroplast;
AT1G53050.1	unassigned	nucleus; plasma membrane;
AT2G29380.1	HAI3 highly ABA-induced PP2C gene 3	plasma membrane; protein serine/threonine phosphatase complex;
AT4G33130.1	unassigned	mitochondrion; nucleus;
AT1G54570.1	PES1 phytyl ester synthase 1	plastoglobule; chloroplast; mitochondrion;
AT2G39590.1	unassigned	ribosome; chloroplast; intracellular; cytosolic small ribosomal subunit;
AT2G47840.1	Tic20-II translocon at the inner envelope membrane of chloroplasts 20-II AtTic20-II translocon at the inner envelope membrane of chloroplasts 20-II	chloroplast; plastid; chloroplast envelope; mitochondrion; chloroplast inner membrane;
AT4G04700.1	CPK27 calcium-dependent protein kinase 27	cytosol; plasma membrane;
AT1G62710.1	BETAVPE BETA-VPE beta vacuolar processing enzyme
AT1G27460.1	NPGR1 no pollen germination related 1	nucleus; plasma membrane;
AT3G12203.1	scpl17 serine carboxypeptidase-like 17	extracellular region;
AT3G18170.1	unassigned	extracellular region;
AT1G06925.1	unassigned	nucleus;
AT3G48150.1	CDC23 APC8 anaphase-promoting complex subunit 8
AT5G45190.2	unassigned	nucleus;
AT1G75160.1	unassigned	nucleus;
AT1G75880.1	unassigned	extracellular region;
AT3G04820.1	unassigned	nucleus;
AT1G76360.1	unassigned	chloroplast;
AT3G13600.1	unassigned	nucleus;
AT5G56080.1	NAS2 nicotianamine synthase 2 ATNAS2 ARABIDOPSIS THALIANA NICOTIANAMINE SYNTHASE 2
AT3G01580.1	unassigned	mitochondrion;
AT3G08950.1	HCC1 homologue of the copper chaperone SCO1	mitochondrion;
AT3G26720.1	unassigned	extracellular region; vacuole; plant-type cell wall; vacuolar membrane; chloroplast;
AT2G20515.1	unassigned	extracellular region;
AT3G01572.1	unassigned
AT4G00840.1	unassigned	extracellular region;
AT4G26210.1	unassigned	plastid;
AT5G35900.1	LBD35 LOB domain-containing protein 35	nucleus;
AT3G23680.1	unassigned	cytoplasm;
AT3G52710.1	unassigned	plasma membrane; nucleus;
AT4G15480.1	UGT84A1	cellular_component;
AT4G37750.1	DRG DRAGON CKC1 COMPLEMENTING A PROTEIN KINASE C MUTANT 1 CKC ANT AINTEGUMENTA	nucleus;
AT4G11480.1	CRK32 cysteine-rich RLK (RECEPTOR-like protein kinase) 32	extracellular region;
AT3G28270.2	unassigned	cellular_component;
AT5G56960.1	unassigned	nucleus;
AT1G19400.1	unassigned	mitochondrion;
AT1G32020.1	unassigned	nucleus;
AT3G61530.1	PANB2	mitochondrion; chloroplast;
AT5G67130.1	unassigned	anchored to plasma membrane; plasma membrane;
AT4G39300.1	unassigned
AT5G47660.1	unassigned	nucleus;
AT5G05840.1	unassigned	nucleus;
AT3G44240.1	unassigned	nucleus;
AT5G09950.1	MEF7 mitochondrial editing factor 7	mitochondrion;
AT5G48410.1	GLR1.3 glutamate receptor 1.3 ATGLR1.3 ARABIDOPSIS THALIANA GLUTAMATE RECEPTOR 1.3	membrane;
AT2G02240.1	MEE66 maternal effect embryo arrest 66	nucleus;
AT2G34357.1	unassigned	nucleus;
AT5G45380.1	DUR3 DEGRADATION OF UREA 3 ATDUR3	membrane; plasma membrane;
AT3G61470.1	LHCA2 photosystem I light harvesting complex gene 2	chloroplast thylakoid; light-harvesting complex; thylakoid; chloroplast; chloroplast thylakoid membrane; membrane;
AT5G54520.1	unassigned	cytoplasm; CUL4-RING ubiquitin ligase complex; heterotrimeric G-protein complex;
AT5G57123.1	unassigned	cellular_component;
AT1G72360.2	HRE1 HYPOXIA RESPONSIVE ERF (ETHYLENE RESPONSE FACTOR) 1 ERF73 ethylene response factor 73 AtERF73	nucleus;
AT4G35130.1	unassigned	chloroplast;
AT4G07524.1	unassigned	mitochondrion;
AT5G65495.1	unassigned	mitochondrion;
AT1G37010.1	unassigned	cellular_component;
AT2G38304.1	unassigned
AT2G22905.1	unassigned	nucleus;
AT4G28590.1	MRL7 Mesophyll-cell RNAi Library line 7	chloroplast; chloroplast nucleoid;
AT4G33280.1	unassigned	nucleus; vacuole;
AT2G23142.1	unassigned
AT5G15265.1	unassigned
AT1G49650.1	unassigned	nucleus;
AT2G03780.1	unassigned	chloroplast;
AT5G40500.1	unassigned	mitochondrion;
AT1G07490.1	RTFL3 ROTUNDIFOLIA like 3 DVL9 DEVIL 9	nucleus;
AT5G45730.1	unassigned	nucleus;
AT2G41850.1	PGAZAT polygalacturonase abscission zone A. thaliana ADPG2 ARABIDOPSIS DEHISCENCE ZONE POLYGALACTURONASE 2	extracellular region;
AT4G26960.1	unassigned	nucleus;
AT4G35589.1	unassigned
AT1G61105.1	unassigned	cytoplasm; intracellular;
AT3G62160.1	unassigned	cytoplasm;
AT5G44960.1	unassigned	nucleus;
AT3G19830.1	NTMC2TYPE5.2 NTMC2T5.2	plasma membrane;
AT4G19390.1	unassigned	plasma membrane; chloroplast envelope;
AT5G24879.1	unassigned
AT1G70760.1	NdhL NADH dehydrogenase-like complex L CRR23 CHLORORESPIRATORY REDUCTION 23	thylakoid membrane; chloroplast;
AT3G16980.1	NRPE9A NRPD9A NRPB9A	nucleus;
AT4G16265.1	NRPE9B NRPD9B NRPB9B	nucleus;
AT1G27680.1	APL2 ADPGLC-PPase large subunit	chloroplast;
AT1G65310.1	XTH17 xyloglucan endotransglucosylase/hydrolase 17 ATXTH17 XYLOGLUCAN ENDOTRANSGLUCOSYLASE/HYDROLASE 17	extracellular region; apoplast; plant-type cell wall; cell wall;
AT4G30280.1	XTH18 xyloglucan endotransglucosylase/hydrolase 18 ATXTH18 XYLOGLUCAN ENDOTRANSGLUCOSYLASE/HYDROLASE 18	extracellular region; Golgi apparatus; apoplast; cell wall;
AT5G26880.1	AGL26 AGAMOUS-like 26	chloroplast;
AT5G36940.1	CAT3 cationic amino acid transporter 3	membrane;
AT5G37360.1	unassigned	chloroplast; chloroplast thylakoid membrane;
AT1G78210.1	unassigned	cytoplasm;
AT2G22650.1	unassigned	chloroplast;
AT3G13030.1	unassigned	nucleus;
AT4G34881.1	unassigned
AT1G01210.1	unassigned	nucleus;
AT3G56380.1	RR17 response regulator 17 ARR17 response regulator 17	nucleus;
AT3G59320.1	unassigned	membrane; chloroplast;
AT4G07950.1	unassigned	nucleus; cytoplasm;
AT4G24650.1	IPT4 isopentenyltransferase 4 ATIPT4 ARABIDOPSIS THALIANA ISOPENTENYLTRANSFERASE 4	chloroplast; cytosol;
AT5G48400.2	GLR1.2 GLUTAMATE RECEPTOR 1.2 ATGLR1.2	membrane; extracellular region;
AT2G20562.1	unassigned
AT3G58320.1	unassigned	nucleus;
AT1G68840.1	TEM2 TEMPRANILLO 2 RAV2 related to ABI3/VP1 2 RAP2.8 RELATED TO AP2 8 EDF2 ETHYLENE RESPONSE DNA BINDING FACTOR 2 AtRAV2	nucleus;
AT2G44140.1	unassigned	chloroplast;
AT3G20290.1	EHD1 EPS15 homology domain 1 ATEHD1 EPS15 homology domain 1	intracellular membrane-bounded organelle; plasma membrane; membrane; cytoplasm; plasmodesma; endosome;
AT3G61763.1	unassigned
AT1G29180.1	unassigned	nucleus;
AT3G22104.1	unassigned	plasma membrane;
AT3G60647.1	unassigned
AT4G12990.1	unassigned	plant-type cell wall; mitochondrion;
AT5G66740.1	unassigned	nucleus;
AT4G10510.1	unassigned	cell wall;
AT2G20230.1	unassigned	integral to membrane; vacuolar membrane; vacuole;
AT3G55720.1	unassigned	nucleus;
AT5G37260.1	RVE2 REVEILLE 2 CIR1 CIRCADIAN 1	nucleus;
AT5G61430.1	NAC100 NAC domain containing protein 100 ATNAC5 ANAC100 NAC domain containing protein 100	nucleus;
AT2G15690.1	unassigned	mitochondrion;
AT1G09490.1	unassigned
AT1G16230.1	unassigned	Golgi apparatus;
AT1G77600.3	unassigned	nucleus;
AT3G02010.1	unassigned	mitochondrion;
AT4G12170.1	unassigned	chloroplast;
AT3G15770.1	unassigned	nucleus;
AT3G51850.1	CPK13 calcium-dependent protein kinase 13	plasma membrane;
AT4G36140.1	unassigned	intracellular; nucleus;
AT1G53910.1	RAP2.12 related to AP2 12	plasma membrane; nucleus;
AT2G37450.2	UMAMIT13 Usually multiple acids move in and out Transporters 13	membrane;
AT2G47520.1	HRE2 HYPOXIA RESPONSIVE ERF (ETHYLENE RESPONSE FACTOR) 2 ERF71 ethylene response factor 71 AtERF71 Arabidopsis thaliana ethylene response factor 71	nucleus;
AT3G14230.1	RAP2.2 related to AP2 2	nucleus;
AT3G16770.1	RAP2.3 RELATED TO AP2 3 ERF72 ETHYLENE RESPONSE FACTOR 72 EBP ethylene-responsive element binding protein ATEBP ethylene-responsive element binding protein	plasma membrane; nucleus; cytoplasm;
AT4G00450.1	MED12 mediator 12 CRP CRYPTIC PRECOCIOUS CCT CENTER CITY	nucleus; mediator complex;
AT4G31441.1	unassigned
AT1G74600.1	OTP87 organelle transcript processing 87	chloroplast; mitochondrion;
AT2G37000.1	unassigned	nucleus;
AT5G23690.1	unassigned
AT4G33700.1	unassigned	plasma membrane;
AT1G28815.1	unassigned
AT4G00620.1	EMB3127 EMBRYO DEFECTIVE 3127	chloroplast;
AT5G23310.1	FSD3 Fe superoxide dismutase 3	plastid nucleoid; nucleoid; chloroplast nucleoid; chloroplast; thylakoid;
AT5G45410.1	unassigned	chloroplast;
AT4G22390.1	unassigned	cellular_component;
AT4G22420.1	unassigned	cellular_component;
AT5G01860.1	unassigned	intracellular; nucleus;
AT2G46455.1	unassigned	mitochondrion; integral to membrane;
AT3G02885.1	GASA5 GAST1 protein homolog 5	extracellular region; plasmodesma;
AT3G14110.3	FLU FLUORESCENT IN BLUE LIGHT	chloroplast thylakoid; membrane; plasma membrane; chloroplast thylakoid membrane; chloroplast envelope; chloroplast;
AT5G18510.1	unassigned	nucleus;
AT3G32036.1	unassigned
AT2G12400.1	unassigned	extracellular region; plasmodesma;
AT2G23171.1	unassigned
AT3G57100.1	unassigned	mitochondrion;
AT5G49360.1	BXL1 beta-xylosidase 1 ATBXL1 BETA-XYLOSIDASE 1	apoplast; plant-type cell wall; extracellular region;
AT1G09600.1	unassigned	nucleus;
AT1G17285.1	unassigned	mitochondrion;
AT1G67400.1	unassigned	cytoskeleton;
AT1G79630.1	unassigned	nucleus; cytoplasm;
AT4G15320.1	CSLB06 cellulose synthase-like B6 CSLB06 ATCSLB6 CELLULOSE SYNTHASE LIKE B6 ATCSLB06 cellulose synthase-like B6	membrane; plasma membrane;
AT5G52740.1	unassigned	cellular_component;
AT4G13710.1	unassigned	extracellular region;
AT3G20270.1	unassigned	extracellular region; nucleus;
AT1G11720.2	SS3 starch synthase 3 ATSS3 starch synthase 3	mitochondrion; chloroplast;
AT1G76710.1	SDG26 SET domain group 26 ASHH1 ASH1-RELATED PROTEIN 1 ASHH1 ASH1 RELATED PROTEIN 1	nucleus;
AT4G21213.1	unassigned
AT4G28050.1	TET7 tetraspanin7	integral to membrane; plasmodesma; extracellular region;
AT2G31110.2	TBL40 TRICHOME BIREFRINGENCE-LIKE 40
AT3G07270.1	unassigned	cytoplasm; nucleus;
AT2G42700.2	unassigned	cellular_component;
AT1G75430.1	BLH11 BEL1-like homeodomain 11	nucleus;
AT2G20740.1	unassigned	cytoplasm; integral to membrane;
AT3G52430.1	PAD4 PHYTOALEXIN DEFICIENT 4 ATPAD4 ARABIDOPSIS PHYTOALEXIN DEFICIENT 4	nucleus;
AT1G08390.1	unassigned	nucleus;
AT1G03680.1	TRX-M1 THIOREDOXIN M-TYPE 1 THM1 thioredoxin M-type 1 ATM1 ARABIDOPSIS THIOREDOXIN M-TYPE 1 ATHM1 thioredoxin M-type 1	apoplast; chloroplast stroma; chloroplast envelope; chloroplast; thylakoid;
AT5G44000.1	unassigned	chloroplast;
AT5G48070.1	XTH20 xyloglucan endotransglucosylase/hydrolase 20 ATXTH20 XYLOGLUCAN ENDOTRANSGLUCOSYLASE/HYDROLASE 20	apoplast; extracellular region; cell wall;
AT5G65560.1	unassigned	mitochondrion;
AT2G20616.1	unassigned
AT2G20815.1	QWRF3 QWRF domain containing 3	nucleus;
AT1G14310.1	unassigned	cellular_component;
AT3G45110.1	unassigned	nucleus;
AT5G52770.1	unassigned	nucleus;
AT2G28330.1	unassigned	nucleus;
AT2G31210.1	unassigned	nucleus;
AT3G25810.1	unassigned	chloroplast;
AT5G24930.1	COL4 CONSTANS-like 4 BBX5 B-box domain protein 5 ATCOL4	nucleus;
AT1G15990.1	CNGC7 cyclic nucleotide gated channel 7 ATCNGC7 cyclic nucleotide gated channel 7	plasma membrane; membrane;
AT3G25170.1	RALFL26 ralf-like 26	apoplast; extracellular region;
AT1G51240.1	unassigned	mitochondrion;
AT1G55535.1	unassigned	mitochondrion;
AT4G28660.2	PSB28 photosystem II reaction center PSB28 protein	oxygen evolving complex; chloroplast; thylakoid; photosystem II; photosystem II reaction center; membrane; chloroplast thylakoid membrane; chloroplast stroma;
AT5G01900.1	WRKY62 WRKY DNA-binding protein 62 ATWRKY62 ARABIDOPSIS THALIANA WRKY DNA-BINDING PROTEIN 62	nucleus;
AT3G62100.1	IAA30 indole-3-acetic acid inducible 30	nucleus;
AT1G31770.1	ABCG14 ATP-binding cassette G14	membrane;
AT2G43235.1	unassigned
AT4G25820.1	XTR9 xyloglucan endotransglycosylase 9 XTH14 xyloglucan endotransglucosylase/hydrolase 14 ATXTH14	apoplast; extracellular region; cell wall;
AT1G80960.2	unassigned	nucleus;
AT3G16320.1	CDC27a	nucleus;
AT1G18830.1	unassigned	cytoplasm;
AT3G43900.1	unassigned	mitochondrion;
AT1G65000.1	unassigned	nucleus;
AT4G15290.1	CSLB05 ATCSLB5 CELLULOSE SYNTHASE LIKE 5 ATCSLB05	Golgi apparatus; membrane;
AT5G28620.1	unassigned	nucleus;
AT1G07550.1	unassigned	plasma membrane;
AT1G17450.2	unassigned	nucleus;
AT2G48121.2	unassigned
AT3G20340.1	unassigned	nucleus;
AT4G16080.1	unassigned	chloroplast;
AT2G23810.1	TET8 tetraspanin8	integral to membrane; plasma membrane; extracellular region; plasmodesma; Golgi apparatus; membrane;
AT1G17000.1	TPS3 trehalose-phosphatase/synthase 3 TPS3 TREHALOSE -6-PHOSPHATASE SYNTHASE S3 ATTPS3 trehalose-phosphatase/synthase 3	mitochondrion;
AT1G71720.1	RLSB RbcL mRNA S1 binding domain protein PDE338 PIGMENT DEFECTIVE 338	chloroplast;
AT2G17700.1	STY8 serine/threonine/tyrosine kinase 8	nucleus; cytosol;
AT3G28060.1	UMAMIT43-psi Usually multiple acids move in and out Transporters 43-pseudogene	membrane;
AT3G59780.1	unassigned	nucleus; chloroplast; chloroplast thylakoid;
AT3G62097.1	unassigned
AT4G04710.1	CPK22 calcium-dependent protein kinase 22	plasmodesma; plasma membrane;
AT3G44620.2	unassigned	cytoplasm; chloroplast; chloroplast stroma;
AT5G37940.1	unassigned	cytoplasm;
AT5G44680.1	unassigned	nucleus;
AT2G46290.1	unassigned	cytoplasm; CUL4-RING ubiquitin ligase complex; plasmodesma;
AT3G44670.1	unassigned	cytoplasm; intracellular;
AT3G52470.1	unassigned	plasmodesma; plasma membrane;
AT4G21980.2	ATG8A AUTOPHAGY-RELATED 8A APG8A AUTOPHAGY 8A	vacuolar lumen; autophagic vacuole; cytoplasm; chloroplast;
AT4G06490.1	unassigned	mitochondrion;
AT4G26870.1	unassigned	cytosol; cytoplasm; plasmodesma;
AT3G63088.1	RTFL14 ROTUNDIFOLIA like 14 DVL14 DEVIL 14
AT1G71530.1	unassigned	nucleus;
AT4G10680.1	unassigned	nucleus;
AT3G26750.1	unassigned	nucleus;
AT3G07390.1	AIR12 Auxin-Induced in Root cultures 12	anchored to plasma membrane; anchored to membrane; plasma membrane; extracellular region;
AT2G34315.1	unassigned	nucleus;
AT1G78600.2	STH3 SALT TOLERANCE HOMOLOG 3 LZF1 light-regulated zinc finger protein 1 DBB3 DOUBLE B-BOX 3 BBX22 B-box domain protein 22	nuclear speck; nucleus;
AT3G03720.1	CAT4 cationic amino acid transporter 4	membrane; vacuolar membrane; vacuole;
AT3G54320.1	WRI1 WRINKLED 1 WRI WRINKLED ATWRI1 ASML1 ACTIVATOR OF SPO(MIN)::LUC1	nucleus;
AT3G60966.1	unassigned
AT5G06130.2	unassigned	mitochondrion;
AT1G28150.1	unassigned	chloroplast; plastoglobule;
AT5G42210.1	unassigned	integral to membrane;
AT4G19160.2	unassigned	chloroplast; nucleus;
AT4G10240.1	bbx23 B-box domain protein 23	intracellular; nucleus;
AT4G19600.1	CYCT1;4	nucleus;
AT4G28500.1	SND2 SECONDARY WALL-ASSOCIATED NAC DOMAIN PROTEIN 2 NAC073 NAC domain containing protein 73 ANAC073 NAC domain containing protein 73	nucleus;
AT5G19120.1	unassigned	extracellular region;
AT5G64343.1	CPuORF38 conserved peptide upstream open reading frame 38
AT5G02600.2	NPCC6 nuclear-enriched phloem companion cell gene 6 NAKR1 SODIUM POTASSIUM ROOT DEFECTIVE 1	nucleus; chloroplast; cytoplasm;
AT4G24690.1	NBR1 next to BRCA1 gene 1 AtNBR1 Arabidopsis thaliana next to BRCA1 gene 1	vacuole; cytoplasm;
AT4G26500.1	SUFE1 SULFUR E 1 EMB1374 MBRYO DEFECTIVE 1374 CPSUFE chloroplast sulfur E ATSUFE ARABIDOPSIS THALIANA SULFUR E	chloroplast stroma; mitochondrion; chloroplast;
AT2G15420.1	unassigned	nucleus;
AT5G23340.1	unassigned	cytoplasm;
AT1G74080.1	MYB122 myb domain protein 122 ATMYB122 MYB DOMAIN PROTEIN 122	nucleus; plasmodesma;
AT2G13895.1	unassigned	cellular_component;
AT3G14930.1	HEME1	chloroplast; chloroplast stroma; cytoplasm;
AT5G28650.1	WRKY74 WRKY DNA-binding protein 74 ATWRKY74 ARABIDOPSIS THALIANA WRKY DNA-BINDING PROTEIN 74	nucleus;
AT1G09830.1	PUR2 purine biosynthesis 2	chloroplast stroma; chloroplast;
AT3G16350.1	unassigned	nucleus;
AT4G03520.1	ATHM2	chloroplast thylakoid membrane; thylakoid; chloroplast stroma; chloroplast;
AT5G58910.1	LAC16 laccase 16	extracellular region; apoplast;
AT5G60890.1	MYB34 myb domain protein 34 ATR1 ALTERED TRYPTOPHAN REGULATION 1 ATMYB34	nucleus;
AT2G19385.1	unassigned	nucleus;
AT4G13095.1	LCR37 low-molecular-weight cysteine-rich 37	extracellular region;
AT2G40690.1	SFD1 SUPPRESSOR OF FATTY ACID DESATURASE DEFICIENCY 1 GLY1	glycerol-3-phosphate dehydrogenase complex; cytoplasm; chloroplast envelope;
AT4G18740.1	unassigned	chloroplast; cytosol; mitochondrion;
AT5G40270.1	unassigned	nucleus;
AT2G26300.1	GPA1 G PROTEIN ALPHA SUBUNIT 1 GP ALPHA 1 G protein alpha subunit 1 ATGPA1 ARABIDOPSIS THALIANA G PROTEIN ALPHA SUBUNIT 1	endoplasmic reticulum membrane; plasmodesma; extrinsic to internal side of plasma membrane; heterotrimeric G-protein complex; cytoplasm; plasma membrane;
AT3G01961.1	unassigned
AT2G17210.1	unassigned	mitochondrion;
AT2G31432.1	unassigned
AT1G66340.1	ETR1 ETHYLENE RESPONSE 1 ETR ETHYLENE RESPONSE EIN1 ETHYLENE INSENSITIVE 1 AtETR1	membrane; endoplasmic reticulum; endoplasmic reticulum membrane;
AT4G15970.1	unassigned	mitochondrion;
AT5G25440.1	unassigned	plasmodesma; cytoplasm; nucleus;
AT1G77930.1	unassigned
AT5G43910.2	unassigned	cytoplasm;
AT3G51560.1	unassigned	nucleus; intracellular;
AT4G38470.1	STY46 serine/threonine/tyrosine kinase 46	cytosol; plasma membrane;
AT3G57510.1	ADPG1	extracellular region;
AT4G03260.1	unassigned	nucleus;
AT2G18530.1	unassigned
AT2G23200.1	unassigned	extracellular region;
AT2G26030.1	unassigned	nucleus;
AT2G41630.1	TFIIB transcription factor IIB	nucleus;
AT2G44065.1	unassigned	ribosome; large ribosomal subunit; intracellular; chloroplast;
AT3G45285.1	unassigned
AT1G62410.1	unassigned	cytoplasm;
AT3G21150.1	EIP6 EMF1-Interacting Protein 1 BBX32 B-box domain protein 32 AtBBX32	nucleus; cytoplasm;
AT3G44480.1	RPP1 recognition of peronospora parasitica 1 cog1	plasma membrane; Golgi membrane; endoplasmic reticulum membrane; cytoplasm; intracellular;
AT5G01700.2	unassigned	nucleus;
AT5G06330.1	unassigned	cellular_component;
AT5G12180.1	CPK17 calcium-dependent protein kinase 17	nucleus; plasma membrane; cytoplasm;
AT3G22650.1	SFL61 S-LOCUS F-BOX 61 CEG CEGENDUO ATSFL61 S-LOCUS F-BOX 61	cytoplasm;
AT1G33770.1	unassigned	nucleus;
AT3G47460.1	ATSMC2	chromosome; nucleus;
AT4G00710.1	BSK3 brassinosteroid-signaling kinase 3	plasmodesma; plasma membrane; membrane;
AT5G62410.1	TTN3 TITAN 3 SMC2 structural maintenance of chromosomes 2 ATSMC4 ATCAP-E1	chromosome; nucleus;
AT5G56840.1	unassigned	nucleus;
AT2G17530.1	unassigned	nucleus;
AT3G21110.1	PURC PURIN C PUR7 purin 7 ATPURC	chloroplast stroma; chloroplast;
AT3G50040.1	unassigned	nucleus;
AT4G35500.2	unassigned
AT4G38900.1	unassigned	nucleus; cytosol;
AT5G12323.1	unassigned
AT2G14510.1	unassigned	plasma membrane;
AT2G22450.1	RIBA2 homolog of ribA 2 AtRIBA2	chloroplast;
AT3G26940.1	CDG1 CONSTITUTIVE DIFFERENTIAL GROWTH 1	plasma membrane;
AT3G50651.1	unassigned
AT2G31170.1	SYCO ARATH cysteinyl t-RNA synthetase FIONA FIONA	cytosol; chloroplast stroma; cytoplasm; mitochondrion; chloroplast;
AT3G56230.1	unassigned	nucleus;
AT1G70570.2	unassigned	chloroplast stroma; chloroplast;
AT3G05730.1	unassigned	extracellular region;
AT5G47390.1	unassigned	nucleus;
AT5G14020.1	unassigned	vacuole;
AT3G61510.1	AT-ACS1 ARABIDOPSIS THALIANA 1-AMINOCYCLOPROPANE-1-CARBOXYLATE SYNTHASE 1 ACS1 ACC synthase 1	cytoplasm;
AT1G06360.1	unassigned	mitochondrion;
AT1G19840.1	unassigned	mitochondrion;
AT4G30845.1	unassigned
AT5G22530.1	unassigned	cellular_component;
AT5G14760.1	FIN4 FLAGELLIN-INSENSITIVE 4 AO L-aspartate oxidase	cytoplasm; chloroplast; mitochondrion;
AT1G06350.1	AtADS4 ADS4 delta 9 desaturase 4	mitochondrion;
AT1G14687.1	ZHD14 ZINC FINGER HOMEODOMAIN 14 HB32 homeobox protein 32 AtHB32 homeobox protein 32	nucleus;
AT1G53080.1	unassigned	plasma membrane; plant-type cell wall;
AT3G04732.1	unassigned
AT5G18710.1	unassigned	nucleus;
AT1G76850.1	SEC5A exocyst complex component sec5	cytosol; plasmodesma; plasma membrane;
AT5G58060.2	YKT61 ATYKT61 ATGP1	Golgi apparatus; nucleus; cytosol;
AT2G05910.1	unassigned	cellular_component;
AT4G33200.1	XI-I XI-15 MYOSIN XI-15 ATXI-I MYOSIN XI I	myosin complex; nucleus;
AT3G13390.1	sks11 SKU5 similar 11	extracellular region;
AT4G01250.1	WRKY22 AtWRKY22	nucleus;
AT1G64510.1	unassigned	ribosome; chloroplast thylakoid membrane; chloroplast; thylakoid;
AT4G11211.1	unassigned	cellular_component;
AT4G13630.1	unassigned	nucleus;
AT5G24960.1	CYP71A14 "cytochrome P450, family 71, subfamily A, polypeptide 14"
AT3G23930.1	unassigned	cytoplasm;
AT5G26690.1	unassigned	nucleus;
AT1G33250.1	unassigned	Golgi apparatus;
AT2G39910.1	unassigned	nucleus;
AT3G04670.1	WRKY39 WRKY DNA-binding protein 39 ATWRKY39 WRKY DNA-BINDING PROTEIN 39	nucleus;
AT1G78970.2	LUP1 lupeol synthase 1 ATLUP1 ARABIDOPSIS THALIANA LUPEOL SYNTHASE 1	nucleus;
AT1G03320.1	unassigned	nucleus;
AT1G32415.1	unassigned	mitochondrion;
AT2G07180.1	unassigned	plasma membrane;
AT3G58060.1	unassigned	membrane; integral to membrane; nucleus;
AT1G09130.3	unassigned	plastid stroma; chloroplast envelope; mitochondrion; thylakoid; chloroplast; chloroplast stroma;
AT2G34224.1	unassigned
AT4G03723.1	unassigned	cellular_component;
AT4G13310.1	CYP71A20 "cytochrome P450, family 71, subfamily A, polypeptide 20"	plasmodesma;
AT3G46120.1	PAP19 purple acid phosphatase 19 ATPAP19 PURPLE ACID PHOSPHATASE 19	extracellular region;
AT4G34570.1	THY-2 thymidylate synthase 2	chloroplast;
AT1G08730.1	XIC ATXIC MYOSIN XI C	myosin complex;
AT1G24380.1	unassigned	cellular_component;
AT3G02770.1	unassigned	cytoplasm;
AT5G14650.1	unassigned	extracellular region;
AT4G05200.1	CRK25 cysteine-rich RLK (RECEPTOR-like protein kinase) 25	extracellular region;
AT2G40130.2	unassigned	cytoplasm; nucleus;
AT3G19250.1	unassigned	cellular_component;
AT5G42591.1	unassigned
AT1G60830.1	unassigned	nucleus;
AT3G13870.1	RHD3 ROOT HAIR DEFECTIVE 3 GOM8 GOLGI MUTANT 8	cytoplasm; vacuolar membrane; plasma membrane; nucleus; endoplasmic reticulum;
AT4G13290.1	CYP71A19 "cytochrome P450, family 71, subfamily A, polypeptide 19"
ATCG00760.1	RPL36 ribosomal protein L36	intracellular; chloroplast stroma; chloroplast; ribosome; chloroplast envelope;
AT2G31700.1	unassigned	mitochondrion;
AT3G45140.1	LOX2 lipoxygenase 2 ATLOX2 ARABIODOPSIS THALIANA LIPOXYGENASE 2	chloroplast thylakoid membrane; cytoplasm; chloroplast envelope; chloroplast stroma; chloroplast;
AT5G03970.1	unassigned	nucleus;
AT1G09920.1	unassigned	nucleus;
AT3G54030.1	BSK6 brassinosteroid-signaling kinase 6	plasma membrane;
AT5G16450.1	unassigned	cytoplasm;
AT1G08550.1	NPQ1 non-photochemical quenching 1 AVDE1 ARABIDOPSIS VIOLAXANTHIN DE-EPOXIDASE 1	chloroplast; chloroplast photosystem II; chloroplast thylakoid lumen; thylakoid lumen; chloroplast thylakoid;
AT3G07150.1	unassigned	cellular_component;
AT2G34370.1	unassigned	mitochondrion;
AT3G09032.1	unassigned	nucleus;
AT3G54970.1	unassigned	chloroplast;
AT1G77580.2	unassigned	cytoplasm;
AT5G07300.1	BON2 BONZAI 2	plasmodesma; plasma membrane;
AT5G19470.1	NUDX24 nudix hydrolase homolog 24 NUDT24 nudix hydrolase homolog 24 atnudt24 nudix hydrolase homolog 24	chloroplast;
AT5G60480.1	ZHD12 ZINC FINGER HOMEODOMAIN 12 HB26 homeobox protein 26 AtHB26 homeobox protein 26	nucleus;
AT1G68210.1	PRR6 APRR6 pseudo-response regulator 6	nucleus;
AT5G04870.1	CPK1 calcium dependent protein kinase 1 ATCPK1	membrane; chloroplast; peroxisome;
AT1G72480.1	unassigned	Golgi apparatus; integral to membrane;
AT1G36756.1	unassigned	mitochondrion;
AT3G12200.2	Nek7 NIMA-related kinase 7 AtNek7 NIMA-related kinase 7	plasma membrane; cytoplasm;
AT4G23840.1	unassigned	cellular_component;
AT5G47770.1	FPS1 farnesyl diphosphate synthase 1	cytoplasm; cytosol;
AT2G24280.1	unassigned	chloroplast; lysosome;
AT2G34450.2	unassigned	nucleus;
AT3G05920.1	unassigned	nucleus;
AT1G09150.1	unassigned	cytoplasm; cytosol;
AT1G69470.1	unassigned	cellular_component;
AT2G39790.1	unassigned	mitochondrion; mitochondrial matrix;
AT3G48600.2	unassigned	nucleus;
AT3G13450.1	DIN4 DARK INDUCIBLE 4	mitochondrion;
AT3G16610.1	unassigned	mitochondrion;
AT2G05810.1	unassigned	cellular_component;
AT5G10460.1	unassigned	chloroplast;
AT5G26930.1	GATA23 GATA transcription factor 23	nucleus;
AT5G39720.1	AIG2L avirulence induced gene 2 like protein	nucleus;
AT5G54390.1	HL HAL2-like ATAHL AHL HAL2-like	mitochondrion;
AT4G23880.1	unassigned	nucleus;
AT2G07787.1	unassigned	mitochondrion;
AT5G17220.1	TT19 TRANSPARENT TESTA 19 GSTF12 glutathione S-transferase phi 12 GST26 GLUTATHIONE S-TRANSFERASE 26 ATGSTF12 ARABIDOPSIS THALIANA GLUTATHIONE S-TRANSFERASE PHI 12	cytoplasm; plant-type vacuole membrane; nucleus;
AT5G18570.1	EMB3138 EMBRYO DEFECTIVE 3138 EMB269 EMBRYO DEFECTIVE 269 CPSAR1 chloroplastic SAR1 ATOBGL OBG-like protein ATOBGC	chloroplast inner membrane; chloroplast; chloroplast stroma;
AT5G63340.1	unassigned	mitochondrion;
AT3G28790.1	unassigned	plasma membrane;
AT5G26110.1	unassigned
AT2G30590.1	WRKY21 WRKY DNA-binding protein 21	nucleus;
AT2G32540.1	CSLB04 cellulose synthase-like B4 CSLB04 CELLULOSE SYNTHASE LIKE B4 ATCSLB4 CELLULOSE SYNTHASE LIKE B4 ATCSLB04 cellulose synthase-like B4	Golgi apparatus; membrane;
AT5G53870.1	ENODL1 early nodulin-like protein 1 AtENODL1	plasma membrane; anchored to membrane;
AT3G26539.1	unassigned
AT1G48175.1	TAD1 tRNA adenosine deaminase 1 emb2191 embryo defective 2191	chloroplast;
AT2G23660.1	LBD10 LOB domain-containing protein 10	nucleus;
AT3G07650.1	COL9 CONSTANS-like 9 BBX7 B-box domain protein 7	nucleus; intracellular;
AT4G03410.2	unassigned	integral to membrane; mitochondrion;
AT4G29750.1	unassigned	chloroplast;
AT5G24080.1	unassigned	plasma membrane;
AT5G48250.1	BBX8 B-box domain protein 8	plasma membrane; intracellular; nucleus;
AT1G57700.1	unassigned	plasma membrane; nucleus;
AT2G32530.1	CSLB03 cellulose synthase-like B3 ATCSLB3 cellulose synthase-like B3 ATCSLB03 cellulose synthase-like B3	membrane; Golgi apparatus;
AT4G03150.1	unassigned
AT4G35780.1	STY17 serine/threonine/tyrosine kinase 17	cytosol;
AT5G48630.2	unassigned	DNA-directed RNA polymerase II, holoenzyme; nucleus;
AT1G74210.1	GDPD5 glycerophosphodiester phosphodiesterase 5 AtGDPD5	plasma membrane; vacuole;
AT3G01210.1	unassigned	cytoplasm;
AT3G08760.1	ATSIK	plasma membrane;
AT2G39120.1	WTF9 what's this factor 9	mitochondrion;
AT5G08310.1	unassigned	mitochondrion;
AT5G47229.1	unassigned
AT5G55720.1	unassigned	plasma membrane;
AT5G45428.1	CPuORF24 conserved peptide upstream open reading frame 24
AT2G46700.1	CRK3 CDPK-related kinase 3 ATCRK3	nucleus; plasma membrane;
AT2G46470.1	OXA1L inner membrane protein OXA1-like	integral to membrane; mitochondrion; membrane;
AT3G13790.1	ATCWINV1 ARABIDOPSIS THALIANA CELL WALL INVERTASE 1 ATBFRUCT1	cell wall; extracellular region; plasma membrane;
AT4G29020.1	unassigned
AT2G46670.1	unassigned	nucleus;
AT3G01170.1	unassigned	ribosome; intracellular;
AT3G01460.1	MBD9 methyl-CPG-binding domain 9 ATMBD9	nucleus; plasmodesma;
AT4G30930.1	NFD1 NUCLEAR FUSION DEFECTIVE 1	ribosome; mitochondrion; chloroplast;
AT5G01370.1	TRM29 TON1 Recruiting Motif 29 ACI1 ALC-interacting protein 1	nucleus;
AT5G47840.1	AMK2 adenosine monophosphate kinase	chloroplast stroma; chloroplast;
AT5G22440.1	unassigned	ribosome; cytosolic large ribosomal subunit; cytoplasm; nucleolus; large ribosomal subunit; intracellular; cytosolic ribosome;
AT1G08650.1	PPCK1 phosphoenolpyruvate carboxylase kinase 1 ATPPCK1 PHOSPHOENOLPYRUVATE CARBOXYLASE KINASE 1	nucleus;
AT5G11930.1	unassigned	cytoplasm;
AT1G24140.1	unassigned	extracellular matrix; anchored to membrane; extracellular region;
AT2G26270.1	unassigned	extracellular region;
AT3G04020.1	unassigned	nucleus;
AT5G15940.1	unassigned
AT1G26930.1	unassigned	peroxisome; nucleus;
AT2G43465.1	unassigned
AT4G33495.1	RPD1 ROOT PRIMORDIUM DEFECTIVE 1	chloroplast;
AT3G02290.1	unassigned	nucleus;
AT4G00335.1	RHB1A RING-H2 finger B1A	nucleus;
AT5G16740.1	unassigned	plasma membrane; membrane;
AT3G57530.1	CPK32 calcium-dependent protein kinase 32 CDPK32 ATCPK32	plasmodesma; cytoplasm; nucleus; plasma membrane;
AT4G37460.1	SRFR1 SUPPRESSOR OF RPS4-RLD 1	intracellular membrane-bounded organelle; perinuclear region of cytoplasm; nucleus; cytoplasm;
AT4G38420.1	sks9 SKU5 similar 9	extracellular region; plasmodesma; plant-type cell wall;
AT5G61900.1	CPN1 COPINE 1 BON1 BONZAI 1 BON	plasma membrane; plasmodesma;
AT1G79000.2	PCAT2 P300/CBP ACETYLTRANSFERASE-RELATED PROTEIN 2 HAC1 histone acetyltransferase of the CBP family 1 ATHPCAT2 ARABIDOPSIS THALIANA P300/CBP ACETYLTRANSFERASE-RELATED PROTEIN 2 ATHAC1 ARABIDOPSIS HISTONE ACETYLTRANSFERASE OF THE CBP FAMILY 1	nucleus;
AT1G03170.1	FTM5 FLORAL TRANSITION AT THE MERISTEM5 FAF2 FANTASTIC FOUR 2	nucleus;
AT1G72890.2	unassigned	intracellular; cytoplasm;
AT2G01818.1	unassigned
AT1G50020.1	unassigned	chloroplast; chloroplast thylakoid membrane;
AT3G07910.1	unassigned
AT4G01460.1	unassigned	nucleus;
AT1G04880.1	unassigned	nucleus; intracellular;
AT1G52565.1	unassigned	chloroplast;
AT1G67730.1	YBR159 KCR1 beta-ketoacyl reductase 1 ATKCR1	endoplasmic reticulum; membrane; chloroplast;
AT2G32610.1	CSLB01 cellulose synthase-like B1 CSLB01 CELLULOSE SYNTHASE LIKE B1 ATCSLB1 CELLULOSE SYNTHASE LIKE B1 ATCSLB01 cellulose synthase-like B1	Golgi apparatus; membrane;
AT3G06010.1	CHR12 chromatin remodeling 12 ATCHR12	nucleus;
AT3G21710.2	unassigned	nucleus;
AT5G11450.1	PPD5 PsbP domain protein 5	chloroplast thylakoid lumen; chloroplast; thylakoid; thylakoid lumen; chloroplast thylakoid membrane;
AT1G30880.1	unassigned	mitochondrion;
AT1G58300.1	HO4 heme oxygenase 4	chloroplast;
AT1G77800.1	unassigned	plasmodesma; nucleus;
AT5G20180.1	unassigned	mitochondrion; ribosome; intracellular;
AT3G55010.1	PUR5 EMB2818 EMBRYO DEFECTIVE 2818 ATPURM	cytoplasm; chloroplast stroma; mitochondrion; chloroplast;
AT3G49740.1	unassigned	mitochondrion;
AT5G43290.1	WRKY49 WRKY DNA-binding protein 49 ATWRKY49 ARABIDOPSIS THALIANA WRKY DNA-BINDING PROTEIN 49	nucleus;
AT2G30395.1	OFP17 ovate family protein 17 ATOFP17
AT3G26070.1	unassigned	chloroplast; plastoglobule; chloroplast thylakoid; chloroplast thylakoid membrane;
AT5G06230.1	TBL9 TRICHOME BIREFRINGENCE-LIKE 9
AT3G25680.1	unassigned	plastid; chloroplast envelope; chloroplast;
AT4G22750.2	unassigned
AT1G05490.1	chr31 chromatin remodeling 31	nucleus;
AT1G16710.1	HAC12 histone acetyltransferase of the CBP family 12	nucleus;
AT1G55475.1	unassigned	nucleus;
AT1G68880.1	bZIP basic leucine-zipper 8 AtbZIP basic leucine-zipper 8	nucleus;
AT2G26620.1	unassigned	extracellular region;
AT3G01310.1	unassigned	cytoplasm; plasma membrane;
AT3G45940.1	unassigned	extracellular region; plasmodesma;
AT3G57810.2	unassigned	chloroplast;
AT2G41860.1	CPK14 calcium-dependent protein kinase 14	cytoplasm; plasma membrane;
AT4G34070.1	unassigned
AT5G06730.1	unassigned	extracellular region; vacuolar membrane;
AT5G50500.1	unassigned	mitochondrion;
AT5G60100.2	PRR3 pseudo-response regulator 3 APRR3 pseudo-response regulator 3	nucleus;
AT1G21060.1	unassigned	chloroplast; nucleus;
AT2G42090.1	ACT9 actin 9	cytoplasm;
AT5G48545.1	HINT3 histidine triad nucleotide-binding 3	nucleus; peroxisome;
AT1G27470.1	unassigned	nucleus;
AT2G18130.1	PAP11 purple acid phosphatase 11 ATPAP11 PURPLE ACID PHOSPHATASE 11	extracellular region;
AT4G15250.1	BBX9 B-box domain protein 9	nucleus; intracellular;
AT4G16845.1	VRN2 REDUCED VERNALIZATION RESPONSE 2	nucleus;
AT4G18780.1	LEW2 LEAF WILTING 2 IRX1 IRREGULAR XYLEM 1 CESA8 CELLULOSE SYNTHASE 8 ATCESA8 CELLULOSE SYNTHASE 8	plasma membrane; membrane; cell wall;
AT1G30010.1	nMAT1 nuclear maturase 1	mitochondrion; chloroplast;
AT3G56780.1	unassigned	cellular_component;
AT3G06950.1	unassigned	chloroplast;
AT2G47150.1	unassigned	cytoplasm;
AT4G27300.1	unassigned	plasma membrane; plasmodesma;
AT1G51090.1	unassigned	nucleus;
AT2G42750.1	unassigned	chloroplast;
AT3G05727.1	unassigned	extracellular region;
AT4G08270.1	unassigned	nucleus;
AT3G54360.1	unassigned	nucleus;
AT1G68420.1	unassigned	cytoplasm;
AT3G14460.1	unassigned	nucleus;
AT2G47140.1	SDR5 short-chain dehydrogenase reductase 5 AtSDR5	cytoplasm;
AT3G18500.3	unassigned	nucleus;
AT4G36690.1	ATU2AF65A	nucleus;
AT3G19850.1	unassigned	plasma membrane;
AT2G22030.1	unassigned	nucleus;
AT1G59453.1	unassigned	nucleus;
AT4G02489.1	unassigned
AT5G05240.1	unassigned	nucleus;
AT1G80110.1	PP2-B11 phloem protein 2-B11 ATPP2-B11 phloem protein 2-B11	nucleus;
AT2G07815.1	unassigned
AT4G38560.2	unassigned	nucleus;
AT5G12480.1	CPK7 calmodulin-domain protein kinase 7	plasma membrane; nucleus;
AT5G37050.1	unassigned
AT2G37870.1	unassigned	plasmodesma; extracellular region;
AT1G56240.1	PP2-B13 phloem protein 2-B13 AtPP2-B13 phloem protein 2-B13	nucleus;
AT1G12220.1	RPS5 RESISTANT TO P. SYRINGAE 5	intracellular; plasma membrane;
AT4G27190.1	unassigned	mitochondrion;
AT3G61200.1	unassigned	peroxisome; nucleus;
AT4G39955.1	unassigned	plasma membrane;
AT5G21940.1	unassigned	nucleus;
AT3G52310.1	ABCG27 ATP-binding cassette G27	membrane; plasma membrane;
AT4G23520.1	unassigned	extracellular region;
AT1G69720.1	HO3 heme oxygenase 3	chloroplast;
AT2G20960.1	pEARLI4	nucleus;
AT2G28880.1	emb1997 embryo defective 1997 ADCS aminodeoxychorismate synthase	chloroplast;
AT5G26570.1	PWD PHOSPHOGLUCAN WATER DIKINASE OK1 ATGWD3	chloroplast; plastid; chloroplast stroma;
AT5G40390.1	SIP1 seed imbibition 1-like RS5 raffinose synthase 5	cytoplasm; chloroplast;
AT5G61410.1	RPE D-ribulose-5-phosphate-3-epimerase EMB2728 EMBRYO DEFECTIVE 2728	chloroplast; thylakoid; chloroplast stroma; chloroplast envelope; apoplast;
AT1G15340.1	MBD10 methyl-CPG-binding domain 10	nucleus; cytosol;
AT1G58230.1	unassigned	mitochondrion;
AT3G13400.1	sks13 SKU5 similar 13	extracellular region;
AT4G10910.1	unassigned	nucleus;
AT3G21680.1	unassigned	nucleus;
AT5G66870.1	LBD36 LATERAL ORGAN BOUNDARIES DOMAIN GENE 36 ASL1 ASYMMETRIC LEAVES 2-like 1	nucleus;
AT2G34090.2	MEE18 maternal effect embryo arrest 18	cellular_component;
AT3G29636.1	unassigned	nucleus;
AT3G57370.1	unassigned	nucleus;
AT5G18360.1	unassigned	intracellular;
AT3G31401.1	unassigned
AT1G71260.1	WHY2 WHIRLY 2 ATWHY2 WHIRLY 2	mitochondrion; chloroplast;
AT3G17930.1	DAC Defective Accumulation of Cytochrome b6/f complex	chloroplast thylakoid membrane; chloroplast;
AT1G09710.2	unassigned	nucleus;
AT2G47130.1	SDR3 short-chain dehydrogenase/reductase 2 AtSDR3	cytoplasm;
AT1G12280.1	SUMM2 suppressor of mkk1 mkk2 2
AT3G42050.1	unassigned	plasma membrane; plant-type vacuole; vacuolar membrane; vacuole; Golgi apparatus; nucleus; chloroplast;
AT3G48195.1	unassigned	cytoplasm;
AT5G06080.1	LBD33 LOB domain-containing protein 33	nucleus;
AT5G19360.1	CPK34 calcium-dependent protein kinase 34 AtCPK34	cytoplasm; plasma membrane;
AT1G53000.1	KDSB CKS CMP-KDO synthetase AtCKS	integral to mitochondrial outer membrane; mitochondrion;
AT2G39930.1	ISA1 isoamylase 1 ATISA1 ARABIDOPSIS THALIANA ISOAMYLASE 1	chloroplast; chloroplast isoamylase complex;
AT3G56600.1	unassigned
AT1G27400.1	unassigned	large ribosomal subunit; ribosome; vacuole; vacuolar membrane; chloroplast; plasma membrane; cytosolic large ribosomal subunit; intracellular; plasmodesma; cytosol;
AT2G19893.1	unassigned	extracellular region;
AT4G33800.1	unassigned	nucleus;
AT1G09155.1	PP2-B15 phloem protein 2-B15 AtPP2-B15 phloem protein 2-B15	nucleus;
AT1G16150.1	WAKL4 wall associated kinase-like 4	cell surface; plant-type cell wall; integral to membrane; plasma membrane;
AT4G14147.2	ARPC4
AT4G21630.1	unassigned	plant-type cell wall; extracellular region;
AT4G19870.1	unassigned	nucleus;
AT5G38510.1	unassigned	integral to membrane; plasma membrane;
AT5G19830.1	unassigned	mitochondrion;
AT1G20000.1	TAF11b TBP-associated factor 11B	nucleus;
AT1G60770.1	unassigned	mitochondrion;
AT1G70910.1	DEP DESPIERTO	nucleus;
AT1G35375.1	unassigned	mitochondrion;
AT4G39470.1	unassigned	nucleus;
AT5G51545.1	LPA2 low psii accumulation2	thylakoid membrane; chloroplast thylakoid; chloroplast;
AT3G55060.1	unassigned	cytoplasm;
AT5G17380.1	unassigned	cytosol; chloroplast;
AT5G49750.1	unassigned	extracellular region;
AT1G51840.1	unassigned	extracellular region;
AT4G15960.1	unassigned
AT5G24950.1	CYP71A15 "cytochrome P450, family 71, subfamily A, polypeptide 15"
AT1G04850.1	unassigned	cytosol; cytoplasm;
AT1G55730.1	CAX5 cation exchanger 5 ATCAX5	integral to membrane;
AT5G04070.1	unassigned	cellular_component;
AT1G14270.1	unassigned	plasma membrane; membrane;
AT3G51750.1	unassigned	nucleus;
AT1G56250.1	VBF VIP1-binding F-box protein PP2-B14 phloem protein 2-B14 AtPP2-B14 phloem protein 2-B14	cytoplasm; nucleus;
AT3G27510.1	unassigned	nucleus;
AT3G28530.1	unassigned	nucleus;
AT4G19500.1	unassigned	nucleus; intracellular;
AT5G54440.1	CLUB CLUB AtTRS130	plasma membrane;
AT3G53900.2	UPP uracil phosphoribosyltransferase PYRR PYRIMIDINE R	chloroplast; cytosol; chloroplast stroma; plastid;
AT3G44760.1	unassigned	mitochondrion;
AT4G02350.1	SEC15B exocyst complex component sec15B	cytosol; membrane; plasmodesma; plasma membrane; exocyst;
AT4G20240.1	CYP71A27 "cytochrome P450, family 71, subfamily A, polypeptide 27"
AT1G21780.1	unassigned	cytoplasm;
AT2G02061.1	unassigned
AT2G39330.1	JAL23 jacalin-related lectin 23	cytoplasm; plasmodesma; vacuole;
AT5G16130.1	unassigned	ribosome; cytosol; plasmodesma; cytosolic small ribosomal subunit; nucleolus; small-subunit processome; intracellular; membrane; cytosolic ribosome; 90S preribosome; plasma membrane;
AT1G06923.1	unassigned	mitochondrion;
AT1G63860.1	unassigned	intracellular; chloroplast;
AT3G15190.1	PRPS20 plastid ribosomal protein S20	intracellular; ribosome; chloroplast stroma; membrane; chloroplast; chloroplast envelope;
AT3G48346.1	unassigned
AT5G49800.1	unassigned	mitochondrion;
AT1G70510.1	KNAT2 KNOTTED-like from Arabidopsis thaliana 2 ATK1 ARABIDOPSIS THALIANA KN 1	nucleus;
AT5G27700.1	unassigned	intracellular; ribosome; cytosolic small ribosomal subunit; cytoplasm;
AT5G66500.1	unassigned	mitochondrion;
AT2G47120.1	unassigned	cytoplasm;
AT2G47940.1	EMB3117 EMBRYO DEFECTIVE 3117 DEGP2 DEGP protease 2 DEG2 degradation of periplasmic proteins 2	chloroplast thylakoid membrane; chloroplast; chloroplast stroma; mitochondrion; chloroplast stromal thylakoid; chloroplast envelope;
AT1G47550.2	SEC3A exocyst complex component sec3A	plasma membrane; exocyst;
AT1G47560.1	SEC3B exocyst complex component sec3B
AT1G47940.1	unassigned	nucleus;
AT1G27750.1	unassigned	nucleus;
AT1G34650.1	HDG10 homeodomain GLABROUS 10	nucleus;
AT5G35510.1	unassigned	mitochondrion;
AT3G53700.1	MEE40 maternal effect embryo arrest 40	mitochondrion; chloroplast;
AT4G37925.1	NdhM NADH dehydrogenase-like complex M NDH-M subunit NDH-M of NAD(P)H:plastoquinone dehydrogenase complex	chloroplast; chloroplast thylakoid membrane;
AT2G05185.1	unassigned	mitochondrion;
AT3G08530.1	unassigned	plasma membrane; clathrin coat of trans-Golgi network vesicle; chloroplast; plasmodesma; membrane; cytosol; clathrin coat of coated pit; Golgi apparatus;
AT3G11130.1	unassigned	vacuolar membrane; clathrin coat of coated pit; vacuole; plasmodesma; Golgi apparatus; clathrin coat of trans-Golgi network vesicle; plasma membrane;
AT5G22608.2	unassigned
AT1G08120.1	unassigned	mitochondrion;
AT2G23050.1	NPY4 NAKED PINS IN YUC MUTANTS 4 MEL4 MAB4/ENP/NPY1-LIKE 4	cell periphery; plasma membrane;
AT3G59700.1	LECRK1 LECTIN-RECEPTOR KINASE 1 LecRK-V.5 LEGUME-LIKE LECTIN RECEPTOR KINASE-V.5 HLECRK lectin-receptor kinase ATHLECRK lectin-receptor kinase	plasma membrane;
AT5G52830.1	WRKY27 WRKY DNA-binding protein 27 ATWRKY27 ARABIDOPSIS THALIANA WRKY DNA-BINDING PROTEIN 27	nucleus;
AT1G28550.1	RABA1i RAB GTPase homolog A1I AtRABA1i RAB GTPase homolog A1I	plasma membrane;
AT1G76320.1	FRS4 FAR1-related sequence 4	nucleus;
AT2G17890.1	CPK16 calcium-dependent protein kinase 16	plasma membrane; chloroplast;
AT1G18370.1	NACK1 NPK1-ACTIVATING KINESIN 1 HIK HINKEL ATNACK1 ARABIDOPSIS NPK1-ACTIVATING KINESIN 1	cytoplasm;
AT2G04235.1	unassigned	nucleus;
AT5G14780.1	FDH formate dehydrogenase	mitochondrion; chloroplast; thylakoid;
AT5G66050.1	unassigned	nucleus;
AT1G14370.1	PBL2 PBS1-like 2 Kin1 kinase 1 APK2A protein kinase 2A	chloroplast; plasma membrane;
AT1G38065.1	unassigned
AT2G02800.1	Kin2 kinase 2 APK2B protein kinase 2B	plasma membrane; chloroplast; nucleus; cytoplasm;
AT1G22030.1	unassigned	cellular_component;
AT1G66170.1	MMD1 MALE MEIOCYTE DEATH 1	nucleus; mitochondrion;
AT2G21400.1	SRS3 SHI-related sequence3	mitochondrion;
AT2G12461.1	unassigned
AT5G50770.1	HSD6 hydroxysteroid dehydrogenase 6 AtHSD6 hydroxysteroid dehydrogenase 6	extracellular region;
AT3G17730.1	NAC057 NAC domain containing protein 57 anac057 NAC domain containing protein 57	nucleus;
AT2G17090.1	SSP SHORT SUSPENSOR BSK12 brassinosteroid-signaling kinase 12	plasma membrane; internal side of plasma membrane;
AT4G22400.1	unassigned	cellular_component;
AT5G55700.1	BMY6 BETA-AMYLASE 6 BAM4 beta-amylase 4	chloroplast;
AT1G10780.1	unassigned	nucleus; plasmodesma;
AT4G08430.1	unassigned	plasma membrane;
AT5G28235.1	unassigned	plasma membrane;
AT5G28810.1	unassigned	chloroplast;
AT1G59540.1	ZCF125	cytoplasm;
AT3G12955.1	unassigned	mitochondrion;
AT3G27420.1	unassigned	nucleus;
AT5G13290.2	SOL2 SUPPRESSOR OF LLP1 2 CRN CORYNE	plasma membrane;
AT5G43950.1	unassigned	cellular_component;
AT1G21380.1	unassigned	intracellular; Golgi stack;
AT1G76970.1	unassigned	intracellular; Golgi stack;
AT3G57920.1	SPL15 squamosa promoter binding protein-like 15	nucleus;
AT4G38650.1	unassigned	extracellular region;
AT5G43540.1	unassigned	nucleus; intracellular;
AT4G29310.1	unassigned	nucleus; plant-type cell wall;
AT5G61120.1	unassigned	nucleus;
AT1G76220.1	unassigned
AT3G47550.3	unassigned	cytoplasm; nucleus;
AT3G63460.1	unassigned	cytoplasm; plasmodesma; membrane; CUL4-RING ubiquitin ligase complex; cytosol;
AT1G50610.1	PRK5 pollen receptor like kinase 5	plasma membrane;
AT2G43500.1	unassigned	nucleus;
AT4G00760.1	PRR8 PSEUDO-RESPONSE REGULATOR 8 APRR8 pseudo-response regulator 8	nucleus;
AT5G57460.1	unassigned	chloroplast; plasma membrane;
AT1G34065.1	SAMC2 S-adenosylmethionine carrier 2	mitochondrion; mitochondrial inner membrane;
AT1G53280.1	DJ1B DJ-1 homolog B AtDJ1B DJ-1 homolog B	chloroplast stroma; chloroplast;
AT4G33465.1	SCRL22 SCR-like 22	extracellular region;
AT5G03210.1	DIP2 DBP-interacting protein 2 AtDIP2	nucleus;
AT1G32470.1	unassigned	chloroplast; mitochondrion; glycine cleavage complex;
AT2G31290.1	unassigned	mitochondrion;
AT3G59210.1	unassigned	cellular_component;
AT5G24560.1	PP2-B12 phloem protein 2-B12 AtPP2-B12 phloem protein 2-B12	nucleus;
AT2G23390.1	unassigned
AT3G51990.1	unassigned	extracellular region;
AT4G09440.1	unassigned	mitochondrion;
AT3G61770.1	unassigned	plasma membrane;
AT5G02420.1	unassigned	nucleus;
AT5G16600.1	MYB43 myb domain protein 43 AtMYB43 myb domain protein 43	nucleus;
AT2G15340.1	unassigned	plasma membrane;
AT3G16970.1	unassigned	nucleus;
AT4G08690.2	unassigned	nucleus;
AT2G31810.1	unassigned	chloroplast;
AT4G37000.1	ATRCCR ARABIDOPSIS THALIANA RED CHLOROPHYLL CATABOLITE REDUCTASE ACD2 ACCELERATED CELL DEATH 2	chloroplast envelope; mitochondrion; chloroplast; cytoplasm; cytosol; chloroplast stroma;
AT5G03995.1	unassigned
AT5G41250.1	unassigned	membrane; Golgi apparatus;
AT3G12970.1	unassigned	nucleus;
AT3G49050.1	unassigned	extracellular region;
AT3G61490.1	unassigned
AT5G54180.1	PTAC15 plastid transcriptionally active 15	mitochondrion; nucleoid; plastid chromosome; chloroplast;
AT1G79680.1	WAKL10 WALL ASSOCIATED KINASE (WAK)-LIKE 10 ATWAKL10	extracellular region; integral to membrane;
AT5G37530.1	unassigned	mitochondrion; plastid;
AT3G47130.1	unassigned	nucleus;
ATMG01330.1	ORF107H	mitochondrion;
AT5G06590.1	unassigned	cellular_component;
AT5G45870.1	RCAR6 regulatory components of ABA receptor 6 PYL12 PYR1-like 12	chloroplast;
AT3G62400.2	unassigned	mitochondrion;
AT1G78200.1	unassigned	plasma membrane; nucleus;
AT2G33796.1	unassigned	cellular_component;
AT5G17720.1	unassigned	cytoplasm;
AT1G47900.1	unassigned	plasma membrane; cytoplasm;
AT1G74130.1	unassigned	extracellular region; integral to membrane;
AT2G19500.1	CKX2 cytokinin oxidase 2 ATCKX2	extracellular region; endoplasmic reticulum lumen;
AT3G06290.1	SAC3B yeast Sac3 homolog B AtSAC3B	nuclear periphery; nucleus;
AT5G06220.2	unassigned	chloroplast envelope; chloroplast;
AT1G15190.1	unassigned
AT2G17520.1	IRE1A IRE1-2 INOSITOL REQUIRING 1-2 ATIRE1-2 ARABIDOPSIS THALIANA INOSITOL REQUIRING 1-2	extrinsic to endoplasmic reticulum membrane; chloroplast;
AT5G26010.1	unassigned	cytoplasm;
AT2G01730.1	EDA26 embryo sac development arrest 26 CPSF73-II cleavage and polyadenylation specificity factor 73 kDa subunit-II ATCPSF73-II cleavage and polyadenylation specificity factor 73 kDa subunit-II	nucleus;
AT3G21295.1	unassigned
AT3G26180.1	CYP71B20 "cytochrome P450, family 71, subfamily B, polypeptide 20"
AT4G39290.1	unassigned	nucleus;
AT5G47250.1	unassigned	mitochondrion;
AT1G02950.2	GSTF4 glutathione S-transferase F4 GST31 GLUTATHIONE S-TRANSFERASE 31 ATGSTF4 glutathione S-transferase F4	cytoplasm;
AT1G74045.1	TET17 tetraspanin 17	chloroplast; integral to membrane;
AT1G20470.1	unassigned	mitochondrion;
AT2G39370.1	MAKR4 MEMBRANE-ASSOCIATED KINASE REGULATOR 4	plasmodesma; nucleus;
AT3G20410.1	CPK9 calmodulin-domain protein kinase 9	plasma membrane; nucleus;
AT3G62350.1	unassigned	cellular_component;
AT2G30985.1	unassigned	cellular_component;
AT3G10940.1	LSF2 LIKE SEX4 2	chloroplast; cytoplasm;
AT4G31710.1	GLR2.4 glutamate receptor 2.4 AUG8 augmin subunit 8 ATGLR2.4 ARABIDOPSIS THALIANA GLUTAMATE RECEPTOR 2.4	membrane;
AT5G13350.1	unassigned	cytoplasm;
AT1G11475.1	NRPE10 NRPD10 NRPB10	nucleus;
AT3G32090.1	unassigned	nucleus;
AT3G58290.1	unassigned	nucleus; cytoplasm;
AT5G18650.1	unassigned	nucleus;
AT1G04600.1	XIA myosin XI A ATXIA	Golgi apparatus; myosin complex;
AT1G22440.1	unassigned	cytoplasm; cytosol;
AT2G48120.1	PAC PALE CRESS	chromoplast; amyloplast; etioplast; proplastid; chloroplast;
AT4G29560.1	unassigned	cellular_component;
AT5G10240.1	ASN3 asparagine synthetase 3	cytosol;
AT3G26090.1	RGS1 REGULATOR OF G-PROTEIN SIGNALING 1 ATRGS1 REGULATOR OF G-PROTEIN SIGNALING 1	cytoplasm; endosome membrane; nucleus; plasma membrane;
AT5G40590.1	unassigned	nucleus;
AT3G03680.1	unassigned	cellular_component;
AT4G16566.1	HINT4 histidine triad nucleotide-binding 4	peroxisome; nucleus;
AT2G18330.1	unassigned	mitochondrion; plasma membrane;
AT4G35460.1	NTRB NADPH-dependent thioredoxin reductase B NTR1 NADPH-DEPENDENT THIOREDOXIN REDUCTASE 1 ATNTRB	mitochondrion; chloroplast envelope; cytoplasm; cytosol;
AT4G36580.1	unassigned	plasma membrane;
AT1G04090.1	unassigned
AT5G17890.1	DAR4 DA1-related protein 4 CHS3 CHILLING SENSITIVE 3	nucleus;
AT1G27440.1	IRX10 GUT2 ATGUT1	membrane; Golgi apparatus;
AT1G66500.1	unassigned	intracellular; nucleus;
AT3G43153.1	unassigned	mitochondrion;
AT3G59052.1	CPuORF18 conserved peptide upstream open reading frame 18
AT4G10030.1	unassigned
AT4G02260.1	RSH1 RELA/SPOT homolog 1 ATRSH1 RELA/SPOT HOMOLOG 1 AT-RSH1 RELA-SPOT HOMOLOG 1	chloroplast; cytoplasm;
AT1G53260.1	unassigned	nucleus;
AT5G56452.1	unassigned
AT1G48780.1	unassigned	nucleus;
AT2G43320.1	unassigned	chloroplast;
AT4G23770.1	unassigned	nucleus;
AT1G53935.1	unassigned	nucleus;
AT1G62975.1	unassigned	nucleus;
AT2G01980.1	SOS1 SALT OVERLY SENSITIVE 1 ATSOS1 ARABIDOPSIS SALT OVERLY SENSITIVE 1 ATNHX7 ARABIDOPSIS NA+/H+ ANTIPORTER 7	plasma membrane; chloroplast envelope;
AT3G61700.2	unassigned	nucleus;
AT1G09290.1	unassigned	nucleus;
AT1G30520.1	AAE14 acyl-activating enzyme 14	mitochondrion; peroxisome; chloroplast;
AT3G11560.2	unassigned	chloroplast; mitochondrion; chloroplast envelope;
AT4G16940.1	unassigned	cytoplasm; intracellular; mitochondrion;
AT1G06150.1	EMB1444 EMBRYO DEFECTIVE 1444	nucleus; chloroplast;
AT1G08695.1	SCRL3 SCR-like 3	extracellular region;
AT3G19350.1	MPC maternally expressed pab C-terminal	cellular_component;
AT3G51370.1	unassigned	plasma membrane; protein serine/threonine phosphatase complex;
AT1G17280.1	UBC34 ubiquitin-conjugating enzyme 34
AT2G24030.1	unassigned	nucleus; intracellular;
AT5G16520.1	unassigned	mitochondrion;
AT5G28180.1	unassigned	nucleus;
AT5G47630.1	mtACP3 mitochondrial acyl carrier protein 3	mitochondrion;
AT5G50430.1	UBC33 ubiquitin-conjugating enzyme 33	cellular_component;
AT1G06040.1	STO SALT TOLERANCE BBX24 B-box domain protein 24	nucleus; intracellular;
AT1G33600.1	unassigned	plasma membrane; plant-type cell wall; cell wall; membrane;
AT3G62720.1	XXT1 XYG XYLOSYLTRANSFERASE 1 XT1 xylosyltransferase 1 ATXT1	trans-Golgi network; integral to membrane; Golgi apparatus; endosome;
AT1G12210.1	RFL1 RPS5-like 1	cellular_component;
AT4G25600.1	unassigned	extracellular region;
AT3G23715.1	SCRL13 SCR-like 13	extracellular region;
AT5G07200.1	YAP169 GA20OX3 gibberellin 20-oxidase 3 ATGA20OX3 ARABIDOPSIS THALIANA GIBBERELLIN 20-OXIDASE 3	cytoplasm;
AT5G49820.1	RUS6 ROOT UV-B SENSITIVE 6	chloroplast;
AT2G34238.1	unassigned
AT4G25672.1	CPuORF12 conserved peptide upstream open reading frame 12
AT5G50300.1	AZG2 AZA-GUANINE RESISTANT2 ATAZG2 ARABIDOPSIS THALIANA AZA-GUANINE RESISTANT2	membrane;
AT1G10020.1	unassigned	nucleus;
AT1G61700.1	unassigned	nucleus;
AT2G46090.1	LCBK2 long-chain base (LCB) kinase 2	cytoplasm; mitochondrion;
AT3G05020.1	ACP1 acyl carrier protein 1 ACP ACYL CARRIER PROTEIN	cytosol; chloroplast;
AT1G53400.1	unassigned	cytoplasm;
AT3G05040.1	HST1 HASTY 1 HST HASTY	nuclear envelope; nucleus;
AT3G08840.2	unassigned	chloroplast; cytoplasm; cell wall;
AT4G23700.1	CHX17 cation/H+ exchanger 17 ATCHX17 cation/H+ exchanger 17	late endosome; nucleus; integral to membrane;
AT2G21280.1	SULA GC1 GIANT CHLOROPLAST 1 ATSULA	chloroplast envelope; chloroplast; plastid;
AT3G43340.1	unassigned	cytoplasm;
AT4G11470.1	CRK31 cysteine-rich RLK (RECEPTOR-like protein kinase) 31	extracellular region;
AT4G19410.1	unassigned	cell wall; membrane; extracellular region; plant-type cell wall; plasmodesma; actin cytoskeleton;
AT1G14600.1	unassigned	nucleus;
AT2G31310.1	LBD14 LOB domain-containing protein 14	nucleus;
AT5G12340.1	unassigned	mitochondrion;
AT2G35330.1	unassigned	cytoplasm;
AT1G03106.1	unassigned	mitochondrion;
AT1G04530.1	TPR4 tetratricopeptide repeat 4	nucleus;
AT2G22360.1	unassigned	mitochondrion; chloroplast thylakoid membrane; chloroplast envelope; chloroplast;
AT2G35640.1	unassigned	nucleus;
AT3G53890.1	unassigned	cytosolic small ribosomal subunit; intracellular; cytosolic ribosome; ribosome; cytoplasm;
AT5G22200.1	unassigned	plant-type cell wall; mitochondrion; plasmodesma;
AT3G45577.1	unassigned	nucleus;
AT5G28450.1	unassigned	light-harvesting complex; chloroplast; membrane;
AT5G60930.1	unassigned	nucleus; plasmodesma;
AT1G09480.1	unassigned	cellular_component;
AT2G44190.1	QWRF5 QWRF domain containing 5 EMB3116 EMBRYO DEFECTIVE 3116 EDE1 ENDOSPERM DEFECTIVE 1	nuclear microtubule; nucleus; cytoplasm;
AT4G05440.1	EDA35 embryo sac development arrest 35	cytoplasm;
AT3G49480.1	unassigned	nucleus;
AT5G52190.1	unassigned
AT5G63090.2	LOB LATERAL ORGAN BOUNDARIES	nucleus;
AT1G28390.2	unassigned	plasma membrane;
AT4G14010.1	RALFL32 ralf-like 32	extracellular region; apoplast;
AT4G19865.1	unassigned	nucleus;
AT1G76600.1	unassigned	nucleolus; nucleus;
AT1G11610.2	CYP71A18 "cytochrome P450, family 71, subfamily A, polypeptide 18"	extracellular region;
AT1G52320.2	unassigned	plasma membrane; nucleus;
AT1G65370.1	unassigned	nucleus;
AT1G18290.1	unassigned	nucleus;
AT1G79190.1	unassigned	nucleus;
AT5G52780.1	unassigned	chloroplast; chloroplast thylakoid membrane;
AT1G28470.1	SND3 SECONDARY WALL-ASSOCIATED NAC DOMAIN PROTEIN 3 NAC010 NAC domain containing protein 10 ANAC010 NAC domain containing protein 10	nucleus;
AT1G52650.1	unassigned	nucleus;
AT5G07000.1	ST2B sulfotransferase 2B ATST2B ARABIDOPSIS THALIANA SULFOTRANSFERASE 2B	cellular_component;
AT2G20000.1	HBT HOBBIT CDC27b	nucleus; cell plate; anaphase-promoting complex; spindle;
AT2G26500.2	unassigned	chloroplast thylakoid membrane; cytochrome b6f complex; chloroplast;
AT4G33930.1	unassigned	nucleus;
AT1G32660.1	unassigned	nucleus;
AT1G74490.1	unassigned	chloroplast;
AT2G04380.1	unassigned	mitochondrion;
AT2G19620.1	NDL3 N-MYC downregulated-like 3	cytoplasm;
AT2G36470.1	unassigned	nucleus;
AT3G14950.1	TTL2 tetratricopetide-repeat thioredoxin-like 2	nucleus;
AT5G13370.1	unassigned	cytoplasm; cytosol;
AT1G15200.3	unassigned	nucleus;
AT5G65010.2	ASN2 asparagine synthetase 2	plasmodesma; cytosol; cytoplasm;
AT3G15760.1	unassigned	extracellular region;
AT5G21040.1	FBX2 F-box protein 2	cytoplasm;
AT2G45320.1	unassigned	mitochondrion;
AT1G47410.1	unassigned	mitochondrion;
AT4G16295.1	SPH1 S-protein homologue 1	extracellular region;
AT4G23130.2	RLK6 RECEPTOR-LIKE PROTEIN KINASE 6 CRK5 cysteine-rich RLK (RECEPTOR-like protein kinase) 5
AT2G37300.2	ABCI16 ATP-binding cassette I16	nucleus;
AT5G18140.1	unassigned	chloroplast;
AT5G24630.6	MID MIDGET BIN4 brassinosteroid-insensitive4	nucleus; DNA topoisomerase complex (ATP-hydrolyzing);
AT5G66560.1	unassigned	plasma membrane;
AT1G11362.1	unassigned
AT1G52390.1	unassigned	mitochondrion;
AT1G72250.2	unassigned	cytoplasm;
AT2G31380.1	STH salt tolerance homologue BBX25 B-box domain protein 25	intracellular; nucleus;
AT2G43371.1	unassigned
AT3G11160.1	unassigned	chloroplast;
AT5G20600.1	unassigned	cytosol; nucleus;
AT1G19850.1	MP MONOPTEROS IAA24 indole-3-acetic acid inducible 24 ARF5 AUXIN RESPONSE FACTOR 5	nucleus; membrane;
AT5G13460.1	IQD11 IQ-domain 11	nucleus; plasma membrane;
AT5G20170.1	unassigned	mediator complex; nucleus;
AT1G13220.2	LINC2 LITTLE NUCLEI2 CRWN2 CROWDED NUCLEI 2	nucleus; nucleoplasm;
AT3G48240.1	unassigned	nucleus;
AT4G27840.1	unassigned
AT5G08305.1	unassigned
AT2G38152.1	unassigned
AT5G66620.1	DAR6 DA1-related protein 6	cytoplasm;
AT1G31520.1	unassigned	mitochondrion;
AT3G50840.1	unassigned	plasma membrane;
AT5G38340.1	unassigned	intracellular;
AT5G42080.1	RSW9 RADIAL SWELLING 9 DRP1A DYNAMIN-RELATED PROTEIN 1A DL1 dynamin-like protein AG68 ADL1A ADL1 dynamin-like protein	cytosol; vacuole; plasma membrane; chloroplast thylakoid membrane; cytoplasm; vacuolar membrane; plasmodesma; microtubule;
AT5G46770.1	unassigned	nucleus;
AT3G27130.1	unassigned	cellular_component;
AT1G61950.1	CPK19 calcium-dependent protein kinase 19	plasma membrane;
AT2G19380.1	unassigned	intracellular; nucleus;
AT1G31850.1	unassigned	endosome; trans-Golgi network; Golgi apparatus;
AT1G63535.1	unassigned	extracellular region;
AT2G01460.1	unassigned	cytoplasm; integral to mitochondrial outer membrane;
AT2G28400.1	unassigned
AT2G40660.1	unassigned	cytoplasm; cytosol; plasmodesma;
AT4G18310.1	unassigned	cellular_component;
AT1G26460.1	unassigned	mitochondrion;
AT1G03190.1	UVH6 ULTRAVIOLET HYPERSENSITIVE 6 ATXPD ARABIDOPSIS THALIANA XERODERMA PIGMENTOSUM GROUP D	nucleus;
AT1G09170.1	unassigned	cytoplasm;
AT4G39170.1	unassigned	plasma membrane; intracellular; Golgi apparatus;
AT2G35240.1	MORF6 multiple organellar RNA editing factor 6	chloroplast; mitochondrion;
AT5G63020.1	unassigned	nucleus;
AT2G31955.1	CNX2 cofactor of nitrate reductase and xanthine dehydrogenase 2	mitochondrion; molybdopterin synthase complex; chloroplast;
AT2G40850.1	PI4K GAMMA 1 phosphoinositide 4-kinase gamma 1 ATPI4K GAMMA 1 phosphoinositide 4-kinase gamma 1	cellular_component;
AT3G52170.1	unassigned
AT4G10470.1	unassigned	chloroplast;
AT5G47360.1	unassigned	mitochondrion;
AT3G02260.1	UMB1 UMBRELLA 1 TIR3 TRANSPORT INHIBITOR RESPONSE 3 LPR1 LOW PHOSPHATE-RESISTANT ROOT 1 DOC1 DARK OVER-EXPRESSION OF CAB 1 CRM1 CORYMBOSA1 BIG BIG ASA1 ATTENUATED SHADE AVOIDANCE 1	plasmodesma; cytosol; membrane;
AT3G58330.1	unassigned	nucleus;
AT3G61760.1	DL1B DYNAMIN-like 1B ADL1B DYNAMIN-like 1B	cytoplasm;
AT3G20180.1	unassigned	cellular_component;
AT1G12800.1	unassigned	chloroplast;
AT5G45570.1	unassigned	plasma membrane;
AT1G44890.1	unassigned	mitochondrion;
AT1G62422.1	unassigned
AT3G58190.1	LBD29 lateral organ boundaries-domain 29 ASL16 ASYMMETRIC LEAVES 2-LIKE 16	nucleus;
AT4G14096.1	unassigned	cellular_component;
AT5G61880.1	unassigned	mitochondrion;
AT3G51720.1	unassigned	extracellular region;
AT1G55800.1	unassigned	nucleus;
AT3G01860.1	unassigned	nucleus;
AT5G15250.2	FTSH6 FTSH protease 6 ATFTSH6	chloroplast; membrane; integral to membrane;
AT5G23800.1	DUF 10 DOMAIN OF UNKNOWN FUNCTION 724 10 ATDUF10 DOMAIN OF UNKNOWN FUNCTION 724 10	nucleus;
AT1G32610.1	unassigned	nucleus;
AT2G03980.1	unassigned	extracellular region;
AT2G38380.1	unassigned	extracellular region; plant-type cell wall;
AT2G45330.1	TRPT 2' tRNA phosphotransferase emb1067 embryo defective 1067	chloroplast;
AT3G15890.1	unassigned	plasma membrane;
AT3G58530.1	unassigned	cytoplasm; cytosol;
AT5G50590.1	HSD4 hydroxysteroid dehydrogenase 4 AtHSD4 hydroxysteroid dehydrogenase 4	extracellular region;
AT5G50690.1	HSD7 hydroxysteroid dehydrogenase 7 AtHSD7 hydroxysteroid dehydrogenase 7	extracellular region;
AT1G73490.2	unassigned	nucleus;
AT1G26300.1	unassigned	cellular_component;
AT5G13860.1	ELC-Like ELCH-like	nucleus;
AT3G54840.1	RABF1 ATRABF1 ATRAB5C ARA6 ARA-6	early endosome; chloroplast; Golgi apparatus; external side of endosome membrane; endosome;
AT3G56590.2	unassigned	nucleus;
AT4G27880.1	unassigned	mitochondrion; nucleus;
AT1G60000.1	unassigned	chloroplast; mitochondrion;
AT3G25700.1	unassigned	extracellular region;
AT5G43080.1	CYCA3;1 Cyclin A3;1	nucleus;
AT2G36350.1	unassigned	plasma membrane; nucleus;
AT5G20360.1	Phox3 Phox3	cytoplasm;
AT1G10652.1	unassigned
AT3G29380.1	pBRP2 plant-specific TFIIB-related protein 2	nucleus;
AT5G15900.1	TBL19 TRICHOME BIREFRINGENCE-LIKE 19	chloroplast;
AT5G65770.2	LINC4 LITTLE NUCLEI4 CRWN4 CROWDED NUCLEI 4	nucleus; chloroplast;
AT5G40410.1	unassigned	mitochondrion;
AT1G03670.1	unassigned	cellular_component;
AT1G53770.2	unassigned	nucleus; vacuolar membrane;
AT2G16676.1	unassigned	mitochondrion;
AT2G33530.1	scpl46 serine carboxypeptidase-like 46	plasmodesma; extracellular region; plant-type cell wall;
AT2G44850.1	unassigned	extracellular region;
AT3G19610.1	unassigned
AT4G36240.1	GATA7 GATA transcription factor 7	nucleus;
AT1G12290.1	unassigned	nucleus;
AT3G29260.1	unassigned	cytoplasm;
AT5G26230.1	MAKR1 membrane-associated kinase regulator 1	nucleus;
AT5G46420.1	unassigned	chloroplast; ribosome;
AT5G49570.1	PNG1 peptide-N-glycanase 1 AtPNG1 peptide-N-glycanase 1	cytosol; cytoplasm; nucleus;
AT3G27330.1	unassigned	nucleus;
AT1G69790.1	unassigned
AT4G35240.1	unassigned	nucleus; plasma membrane;
AT5G45050.1	WRKY16 TTR1 TOLERANT TO TOBACCO RINGSPOT NEPOVIRUS 1 ATWRKY16	nucleus; vacuolar membrane; intracellular;
AT3G48050.1	SUO 'shuttle' in chinese	cytoplasmic mRNA processing body; integral to membrane; nucleus;
AT3G48060.1	unassigned	extracellular region; nucleus; integral to membrane;
AT1G02500.1	SAM1 S-adenosylmethionine synthetase 1 SAM-1 S-ADENOSYLMETHIONINE SYNTHETASE-1 METK1 MAT1 AtSAM1	cytoplasm; plasma membrane; cell wall; membrane; cytosol;
AT1G78995.1	unassigned
AT2G47550.1	unassigned	cell wall; extracellular region; plant-type cell wall;
AT5G23700.1	unassigned	Golgi apparatus;
AT5G63770.1	DGK2 diacylglycerol kinase 2 ATDGK2 diacylglycerol kinase 2	nucleus;
AT3G04850.1	unassigned	nucleus;
AT4G20235.1	CYP71A28 "cytochrome P450, family 71, subfamily A, polypeptide 28"	extracellular region;
AT5G54840.1	SGP1 ATSGP1	nucleus; intracellular;
AT2G16960.1	unassigned	nucleus;
AT1G18570.1	MYB51 myb domain protein 51 HIG1 HIGH INDOLIC GLUCOSINOLATE 1 BW51B BW51A AtMYB51 myb domain protein 51	nucleus;
AT3G28007.1	SWEET4 AtSWEET4	plasma membrane; integral to plasma membrane; integral to membrane; membrane;
AT5G04380.1	unassigned	cellular_component;
AT1G44318.1	hemb2	chloroplast;
AT3G23727.1	SCRL12 SCR-like 12	extracellular region;
AT3G52155.1	unassigned	chloroplast;
AT1G47840.1	HXK3 hexokinase 3	chloroplast;
AT5G01870.1	unassigned	extracellular region; plasma membrane;
AT5G42600.1	MRN1 marneral synthase 1	endoplasmic reticulum;
AT1G02070.1	unassigned	cellular_component;
AT1G28520.1	VOZ1 vascular plant one zinc finger protein ATVOZ1 VASCULAR PLANT ONE ZINC FINGER PROTEIN	cellular_component;
AT1G63440.1	HMA5 heavy metal atpase 5	membrane; integral to membrane; plasma membrane;
AT2G42640.1	unassigned	cytoplasm;
AT5G18403.1	unassigned	extracellular region;
AT5G61620.1	unassigned	nucleus;
AT1G51040.1	unassigned	chloroplast;
AT2G40790.1	CXXS2 C-terminal cysteine residue is changed to a serine 2 ATCXXS2 C-terminal cysteine residue is changed to a serine 2	cytosol; cytoplasm;
AT3G51910.1	HSFA7A heat shock transcription factor A7A AT-HSFA7A ARABIDOPSIS THALIANA HEAT SHOCK TRANSCRIPTION FACTOR A7A	nucleus;
AT3G17470.1	CRSH Ca2+-activated RelA/spot homolog ATCRSH	chloroplast;
AT1G29380.1	unassigned	plasma membrane;
AT1G60500.1	DRP4C Dynamin related protein 4C	cytoplasm;
AT1G67520.1	unassigned	plasma membrane;
AT4G01020.1	unassigned	intracellular;
AT4G14785.1	SCRL23 SCR-like 23	extracellular region;
AT5G28190.1	unassigned	nucleus;
AT1G16830.1	unassigned	mitochondrion;
AT1G45110.1	unassigned
AT3G51770.2	ETO1 ETHYLENE OVERPRODUCER 1 ATEOL1 ARABIDOPSIS ETHYLENE OVERPRODUCER 1	nucleus;
AT4G13100.2	unassigned	nucleus;
AT1G01660.1	unassigned	ubiquitin ligase complex; nucleus;
AT2G19030.1	RALFL11 ralf-like 11	condensed chromosome; extracellular region;
AT2G19045.1	RALFL13 RALF-like 13
AT2G37390.1	NAKR2 SODIUM POTASSIUM ROOT DEFECTIVE 2	cellular_component;
AT5G13360.3	unassigned	cytoplasm;
AT5G63200.1	unassigned	cellular_component;
AT2G02795.1	unassigned	mitochondrion;
AT5G42405.1	unassigned
AT5G61800.1	unassigned	mitochondrion;
AT2G24530.1	unassigned	nucleus;
AT3G46310.1	unassigned	mitochondrion;
AT3G54290.1	unassigned	chloroplast;
AT4G30790.1	unassigned	plasmodesma; nucleus;
AT2G19120.1	unassigned	nucleus; plasmodesma;
AT4G14104.1	unassigned	chloroplast;
AT4G15510.1	PPD1 PsbP-Domain Protein1	oxygen evolving complex; thylakoid lumen; thylakoid; membrane; chloroplast thylakoid membrane; chloroplast; chloroplast stroma; chloroplast thylakoid lumen; chloroplast photosystem II;
AT3G62020.1	GLP10 germin-like protein 10	apoplast; cell wall; plant-type cell wall; extracellular region;
AT4G35880.1	unassigned	extracellular region; anchored to membrane;
AT5G52552.1	CPuORF14 conserved peptide upstream open reading frame 14
AT1G66400.1	CML23 calmodulin like 23	nucleus;
AT2G17055.1	unassigned	intracellular; cytoplasm;
AT4G39530.1	unassigned	mitochondrion;
AT5G03110.1	unassigned	plasma membrane; nucleus;
AT2G03670.1	CDC48B cell division cycle 48B	plasma membrane;
AT3G25940.1	unassigned	nucleus;
AT5G18160.1	unassigned	nucleus;
AT1G19570.1	DHAR5 DEHYDROASCORBATE REDUCTASE 5 DHAR1 dehydroascorbate reductase ATDHAR1	chloroplast; chloroplast stroma; mitochondrion; cytoplasm; plasma membrane; peroxisome; vacuole; apoplast; cytosol;
AT3G46300.1	unassigned	cellular_component;
AT5G07050.1	UMAMIT9 Usually multiple acids move in and out Transporters 9	membrane; chloroplast;
AT1G14220.1	unassigned	extracellular region;
AT1G67220.1	HAC2 histone acetyltransferase of the CBP family 2 HAC02 ATHPCAT1 ARABIDOPSIS THALIANA P300/CBP ACETYLTRANSFERASE-RELATED PROTEIN 1	nucleus;
AT2G28700.1	AGL46 AGAMOUS-like 46	nucleus;
AT3G56910.1	PSRP5 plastid-specific 50S ribosomal protein 5	chloroplast; chloroplast thylakoid membrane; chloroplast envelope; thylakoid;
AT4G17710.1	HDG4 homeodomain GLABROUS 4	nucleus;
AT2G33509.1	unassigned
AT5G46880.1	HDG5 HOMEODOMAIN GLABROUS 5 HB-7 homeobox-7	nucleus;
AT5G48880.2	PKT2 peroxisomal 3-keto-acyl-CoA thiolase 2 PKT1 PEROXISOMAL-3-KETO-ACYL-COA THIOLASE 1 KAT5 3-KETO-ACYL-COENZYME A THIOLASE 5	cytoplasm; peroxisome;
AT5G56510.1	PUM12 pumilio 12 APUM12 pumilio 12	cytoplasm; nucleus;
AT2G31280.3	CPUORF7 conserved peptide upstream open reading frame 7	nucleus; mitochondrion;
AT5G06905.1	CYP712A2 "cytochrome P450, family 712, subfamily A, polypeptide 2"
AT2G37690.1	unassigned	chloroplast; mitochondrion; chloroplast stroma;
AT2G38770.1	EMB2765 EMBRYO DEFECTIVE 2765	chloroplast; nucleus; plasma membrane;
AT3G07780.1	OBE1 OBERON1	plastid; nucleus;
AT1G10600.1	AMSH2 associated molecule with the SH3 domain of STAM 2	mitochondrion; nucleus;
AT1G63770.5	unassigned	cytosol; chloroplast; chloroplast stroma; chloroplast envelope; apoplast; vacuole; plasma membrane;
AT2G13840.1	unassigned	cytoplasm;
AT2G41690.1	HSFB3 heat shock transcription factor B3 HSFB3 HEAT SHOCK TRANSCRIPTION FACTOR B3 AT-HSFB3 heat shock transcription factor B3	nucleus;
AT3G48190.1	PIG1 pcd in male gametogenesis 1 ATM ataxia-telangiectasia mutated ATATM ARABIDOPSIS THALIANA ATAXIA-TELANGIECTASIA MUTATED	chloroplast; plasmodesma; nucleus;
AT4G15550.1	IAGLU indole-3-acetate beta-D-glucosyltransferase	cytoplasm;
AT4G30990.2	unassigned	Golgi apparatus; nucleus;
AT5G10370.1	unassigned	nucleus; intracellular;
AT1G66890.1	unassigned	mitochondrion;
AT3G06990.1	unassigned	nucleus;
AT3G23790.1	AAE16 acyl activating enzyme 16	chloroplast; chloroplast envelope;
AT5G64813.1	LIP1 Light Insensitive Period1	cytoplasm; nucleus;
AT3G29250.1	SDR4 short-chain dehydrogenase reductase 4 AtSDR4	extracellular region; cytoplasm;
AT4G02325.1	unassigned
AT4G32190.1	unassigned
AT1G13770.1	RUS3 ROOT UV-B SENSITIVE 3	cellular_component;
AT1G51220.1	WIP5 WIP domain protein 5 AtWIP5	intracellular; nucleus;
AT2G38870.1	unassigned	extracellular region; cell wall;
AT1G60900.1	unassigned	nucleus;
AT1G72960.1	unassigned	nucleus;
AT2G29120.1	GLR2.7 glutamate receptor 2.7 GLR2.7 GLUTAMATE RECEPTOR 2.7 ATGLR2.7 glutamate receptor 2.7	membrane; nucleus; vacuole;
AT3G52910.1	GRF4 growth-regulating factor 4 AtGRF4 growth-regulating factor 4	nucleus;
AT4G01510.1	ARV2	membrane; endoplasmic reticulum;
AT5G45860.1	RCAR5 regulatory components of ABA receptor 5 PYL11 PYR1-like 11	cellular_component;
AT1G55850.1	CSLE1 cellulose synthase like E1 ATCSLE1	Golgi apparatus; plasma membrane; membrane; endoplasmic reticulum;
AT2G42390.1	unassigned	extracellular region;
AT5G03870.1	unassigned	nucleus; plasmodesma;
AT2G01430.1	HB17 homeobox-leucine zipper protein 17 ATHB17 homeobox-leucine zipper protein 17 ATHB-17 ARABIDOPSIS THALIANA HOMEOBOX-LEUCINE ZIPPER PROTEIN 17	nucleus;
AT2G12405.1	unassigned	mitochondrion;
AT2G42100.1	unassigned	actin cytoskeleton; cytoplasm;
AT2G42670.2	unassigned	nucleus;
AT3G29320.1	PHS1 alpha-glucan phosphorylase 1	chloroplast stroma; plastid; chloroplast;
AT4G02370.1	unassigned	vacuole; vacuolar membrane; chloroplast;
AT4G21220.1	LpxD2 lipid X D2 AtLpxD2	cytoplasm; mitochondrion;
AT5G06920.1	FLA21 FASCICLIN-like arabinogalactan protein 21 precursor	extracellular region;
AT1G01950.3	AtKINUb Arabidopsis thaliana KINESIN Ungrouped clade, gene B ARK2 armadillo repeat kinesin 2
AT2G21727.1	unassigned
AT2G22730.1	unassigned	integral to membrane; membrane; chloroplast;
AT2G38530.1	LTP2 lipid transfer protein 2 LP2 cdf3 cell growth defect factor-3	trans-Golgi network; extracellular region; plasma membrane; Golgi apparatus; endosome;
AT1G61860.1	unassigned
AT3G12750.1	ZIP1 zinc transporter 1 precursor AtZIP1	membrane; integral to membrane; plasma membrane;
AT5G28442.1	unassigned
AT4G35380.1	unassigned	intracellular; cytoplasm;
AT1G11785.1	unassigned
AT1G30250.1	unassigned	mitochondrion;
AT1G54180.1	BRX-LIKE3 BREVIS RADIX-like 3 ATBRXL3 ARABIDOPSIS THALIANA BREVIS RADIX-LIKE 3	nucleus;
AT3G14000.1	BRX-LIKE2 ATBRXL2	nucleus;
AT3G44960.1	unassigned	nucleus;
AT4G11393.1	unassigned	extracellular region;
AT5G60840.1	unassigned	nucleus;
AT1G66040.1	VIM4 VARIANT IN METHYLATION 4 ORTH4 ORTHRUS 4	nucleus;
AT1G66050.1	VIM2 VARIANT IN METHYLATION 2 ORTH5 ORTHRUS 5	nucleus;
AT5G09410.3	EICBP.B ethylene induced calmodulin binding protein CAMTA1 calmodulin-binding transcription activator 1	nucleus;
AT1G17770.1	SUVH7 SU(VAR)3-9 homolog 7 SDG17 SET DOMAIN PROTEIN 17	nucleus;
AT2G27402.1	unassigned	cellular_component;
AT3G60910.1	unassigned	cytoplasm;
AT5G44760.1	unassigned	nucleus;
AT2G27228.1	CPuORF6 conserved peptide upstream open reading frame 6
AT3G42060.1	unassigned	nucleus;
AT3G47340.1	DIN6 DARK INDUCIBLE 6 AT-ASN1 ARABIDOPSIS THALIANA GLUTAMINE-DEPENDENT ASPARAGINE SYNTHASE 1 ASN1 glutamine-dependent asparagine synthase 1	cytoplasm;
AT5G23110.1	unassigned	plasmodesma; cytoplasm;
AT2G24520.1	HA5 H(+)-ATPase 5 AHA5 H(+)-ATPase 5	plasma membrane; membrane; integral to membrane;
AT2G46920.1	POL poltergeist	plasma membrane; nucleus;
AT3G15970.1	unassigned	cytosol; nuclear pore; nucleus;
AT3G27530.1	MAG4 MAIGO 4 GC6 golgin candidate 6	Golgi stack; membrane; nucleus; cytoplasm; Golgi membrane; cytosol; Golgi apparatus;
AT3G45300.1	IVDH ISOVALERYL-COA-DEHYDROGENASE IVD isovaleryl-CoA-dehydrogenase ATIVD	mitochondrion; mitochondrial matrix;
AT4G22110.1	unassigned	cytoplasm;
AT3G06170.1	unassigned	chloroplast; membrane;
AT3G28243.1	unassigned
AT5G03700.1	unassigned	Golgi apparatus; endosome; plasma membrane; trans-Golgi network;
AT1G26420.1	unassigned	cytoplasm;
AT2G11778.1	unassigned
AT5G06620.1	SDG38 SET domain protein 38 ATXR4	nucleus;
AT1G59590.1	ZCF37	mitochondrion;
AT2G02630.1	unassigned	nucleus;
AT4G17980.1	NAC071 NAC domain containing protein 71 anac071 NAC domain containing protein 71	nucleus;
AT5G46590.1	NAC096 NAC domain containing protein 96 anac096 NAC domain containing protein 96	nucleus;
AT5G61220.1	unassigned
AT1G02110.1	unassigned	nucleus; plasma membrane;
AT1G60380.1	unassigned	nucleus;
AT2G14850.1	unassigned	nucleus;
AT2G32590.1	EMB2795 EMBRYO DEFECTIVE 2795	condensed chromosome; cytoplasm; nucleus;
AT2G43660.2	unassigned	plasma membrane;
AT3G22940.1	unassigned	cytoplasm;
AT5G08450.1	unassigned	nucleus;
AT5G54410.1	unassigned	nucleus;
AT3G56190.1	ASNAP ALPHA-SNAP2 alpha-soluble NSF attachment protein 2	membrane; chloroplast; plasmodesma; vacuolar membrane; vacuole; plasma membrane;
AT5G39750.1	EMB3008 EMBRYO DEFECTIVE 3008 AGL81 AGAMOUS-like 81	nucleus;
AT5G46680.1	unassigned	mitochondrion;
AT3G07950.1	unassigned	Golgi apparatus;
AT3G31400.1	unassigned	cellular_component;
AT4G20380.8	LSD1 LESION SIMULATING DISEASE	extracellular region;
AT5G28350.1	unassigned	Golgi apparatus; chloroplast;
AT2G43340.1	unassigned	nucleus;
AT3G49600.1	UBP26 ubiquitin-specific protease 26 SUP32 ATUBP26	nucleus; nucleolus;
AT5G50420.1	unassigned	nucleus;
AT1G30755.1	unassigned	nucleus;
AT2G20050.1	unassigned	protein serine/threonine phosphatase complex; cAMP-dependent protein kinase complex; plasma membrane;
AT3G45720.1	unassigned	membrane; plasma membrane;
AT4G12390.1	PME1 pectin methylesterase inhibitor 1	plasmodesma; extracellular region;
AT5G48575.1	unassigned	cellular_component;
AT4G33050.2	IQM1 IQ-motif protein 1 EDA39 embryo sac development arrest 39 AtIQM1	nucleus; cytoplasm;
AT3G06270.1	unassigned	nucleus; protein serine/threonine phosphatase complex; plasma membrane;
AT4G21440.1	MYB102 MYB-like 102 MYB102 ATMYB102 MYB-like 102 ATM4 A. THALIANA MYB 4	nucleus;
AT2G11570.1	unassigned	cytoplasm;
AT2G17050.1	unassigned	intracellular; nucleus;
AT3G04240.1	SEC secret agent	nucleus;
AT1G70950.1	unassigned	nucleus;
AT3G19900.1	unassigned	chloroplast;
AT3G29200.1	CM1 chorismate mutase 1 ATCM1 ARABIDOPSIS THALIANA CHORISMATE MUTASE 1	plastid; chloroplast; cytosol;
AT4G15020.1	unassigned	nucleus;
AT4G23320.1	CRK24 cysteine-rich RLK (RECEPTOR-like protein kinase) 24	extracellular region;
AT4G02200.3	unassigned	intracellular; nucleus;
AT1G02990.3	unassigned	nucleus;
AT1G25340.1	MYB116 myb domain protein 116 AtMYB116 myb domain protein 116	nucleus;
AT1G32780.1	unassigned	cytoplasm;
AT3G28880.1	unassigned	cellular_component;
AT3G53294.1	unassigned
AT5G48010.2	THAS1 thalianol synthase 1 THAS THALIANOL SYNTHASE AtTHAS1 Arabidopsis thaliana thalianol synthase 1	mitochondrion;
AT3G19810.1	unassigned	chloroplast;
AT5G59090.1	SBT4.12 subtilase 4.12 ATSBT4.12 subtilase 4.12	cell wall; nucleus; cytoplasm; extracellular region; apoplast;
AT5G60410.2	SIZ1 ATSIZ1	nucleus;
AT2G21270.3	UFD1 ubiquitin fusion degradation 1	chloroplast; cytosol;
AT3G03626.1	unassigned
AT3G52800.1	unassigned	nucleus;
AT3G58670.1	unassigned	nucleus;
AT4G39360.1	unassigned	nucleus;
AT1G63490.1	unassigned	nucleus;
AT4G29650.1	unassigned	cellular_component;
AT5G28160.1	unassigned	nucleus;
AT2G29263.1	unassigned
AT3G47840.1	unassigned	mitochondrion;
AT3G59360.1	UTR6 UDP-galactose transporter 6 ATUTR6 UDP-GALACTOSE TRANSPORTER 6	integral to membrane; Golgi membrane; Golgi apparatus; chloroplast;
AT4G13020.3	MHK	nucleus;
AT4G25250.1	unassigned	chloroplast;
AT1G01100.1	unassigned	cytosolic ribosome; plasma membrane; cytoplasm; intracellular; nucleus; cytosol; ribosome;
AT1G30570.1	HERK2 hercules receptor kinase 2	plasma membrane;
AT2G21960.1	unassigned	chloroplast thylakoid; chloroplast;
AT4G00810.1	unassigned	cytosol; intracellular; cytosolic ribosome; nucleus; ribosome;
AT4G17460.1	JAB JAIBA HAT1	nucleus;
AT5G47370.1	HAT2	nucleus;
AT5G47700.1	unassigned	cytosolic ribosome; cytosol; plasma membrane; intracellular; cytoplasm; ribosome; nucleus;
AT1G06340.1	unassigned	nucleus;
AT1G24470.1	KCR2 beta-ketoacyl reductase 2 ATKCR2	endoplasmic reticulum; mitochondrion;
AT1G79840.2	GL2 GLABRA 2	nucleus;
AT2G34520.1	RPS14 mitochondrial ribosomal protein S14	ribosome; chloroplast; intracellular; mitochondrion;
AT2G41820.1	unassigned	plasma membrane;
AT5G40210.1	UMAMIT42 Usually multiple acids move in and out Transporters 42	membrane;
AT1G77340.1	unassigned	mitochondrion;
AT1G05290.1	unassigned	nucleus;
AT1G32550.2	FdC2 ferredoxin C 2	chloroplast;
AT3G53240.1	RLP45 receptor like protein 45 AtRLP45 receptor like protein 45
AT4G27310.1	BBX28 B-box domain protein 28	intracellular; nucleus;
ATMG00310.1	ORF154	mitochondrion;
AT5G44730.2	unassigned
AT5G52290.1	SHOC1 SHORTAGE IN CHIASMATA 1	plasmodesma;
AT1G06820.1	CRTISO carotenoid isomerase CCR2 CAROTENOID AND CHLOROPLAST REGULATION 2	chloroplast;
AT4G01610.1	unassigned	extracellular region; cytosol; vacuole;
AT4G04900.1	RIC10 ROP-interactive CRIB motif-containing protein 10	nucleus; cytoplasm;
AT5G11410.1	unassigned	plasma membrane;
AT4G19670.1	unassigned	nucleus;
AT2G38710.1	unassigned	cytosol;
AT3G07110.2	unassigned	cytosolic large ribosomal subunit; membrane; ribosome; large ribosomal subunit; cytosolic ribosome; nucleolus; chloroplast; cytoplasm; plasmodesma;
AT3G26950.1	unassigned	mitochondrion;
AT4G13170.1	unassigned	cytosolic large ribosomal subunit; ribosome; cytoplasm; membrane; large ribosomal subunit;
AT4G29905.1	unassigned	cellular_component;
AT5G08550.1	ILP1 increased level of polyploidy1-1D	nucleus;
AT5G57670.2	unassigned	nucleus;
AT5G64040.2	PSAN	thylakoid membrane; chloroplast thylakoid; thylakoid; chloroplast thylakoid lumen; chloroplast thylakoid membrane; chloroplast photosystem I; photosystem I; chloroplast;
AT1G65620.1	AS2 ASYMMETRIC LEAVES 2	nucleoplasm; nucleus;
AT2G28620.1	unassigned
AT1G07747.1	unassigned
AT1G12430.2	PAK phosphatidic acid kinase AtKINUa Arabidopsis thaliana KINESIN Ungrouped clade, gene A ARK3 armadillo repeat kinesin 3	preprophase band;
AT1G18060.1	unassigned	chloroplast;
AT3G61415.1	SK21 SKP1-like 21 ASK21 SKP1-like 21	nucleus;
AT4G03030.1	unassigned	chloroplast;
AT5G11490.2	unassigned	intracellular; nucleus;
AT5G16580.1	BGLU2 beta glucosidase 2	cellular_component;
AT5G42390.1	SPP stromal processing peptidase	chloroplast stroma; chloroplast; mitochondrion;
AT1G31790.1	unassigned	chloroplast;
AT1G44120.1	unassigned	cytoplasm;
AT1G50820.1	unassigned	chloroplast;
AT1G67620.1	unassigned	mitochondrion;
AT2G01660.1	PDLP6 plasmodesmata-located protein 6	extracellular region; plasmodesma;
AT5G51105.1	unassigned
AT1G70250.1	unassigned	plasma membrane;
AT2G03290.1	unassigned	membrane; integral to membrane;
AT2G26760.1	CYCB1;4 Cyclin B1;4	nucleus;
AT2G34220.1	MEE20 maternal effect embryo arrest 20	nucleus; chloroplast;
AT4G35430.1	unassigned	mitochondrion;
AT1G50732.1	unassigned
AT3G05685.1	unassigned	nucleus;
AT3G16960.1	unassigned	extracellular region;
AT4G28080.1	unassigned	nucleus;
AT5G18525.1	unassigned	nucleus; CUL4-RING ubiquitin ligase complex;
AT5G20736.1	unassigned
AT5G58080.1	RR18 response regulator 18 ARR18 response regulator 18	nucleus;
AT1G62520.1	unassigned	nucleus;
AT4G19580.1	unassigned	cytoplasm;
AT4G30320.1	unassigned	extracellular region;
AT5G13380.1	unassigned	cytoplasm;
AT3G57660.1	NRPA1 nuclear RNA polymerase A1	nucleus; plasmodesma;
AT5G06300.1	LOG7 LONELY GUY 7	nucleus; cytosol;
AT1G20240.1	unassigned	mitochondrion;
AT3G19170.1	PREP1 presequence protease 1 ATZNMP ATPREP1 presequence protease 1	chloroplast stroma; mitochondrion; apoplast; chloroplast; chloroplast envelope;
AT3G19895.1	unassigned	nucleus;
AT3G29796.1	unassigned	mitochondrion;
AT1G63070.1	unassigned	mitochondrion;
AT2G24670.1	unassigned	nucleus;
AT2G30240.1	CHX13 CATION/H+ EXCHANGER 13 ATCHX13	plasma membrane; integral to membrane;
AT3G05450.1	unassigned	nucleus;
AT4G22240.1	unassigned	thylakoid; chloroplast; chloroplast thylakoid membrane; chloroplast thylakoid; thylakoid lumen; plastoglobule;
AT5G45740.1	unassigned	cytoplasm;
AT1G03687.1	unassigned
AT1G05530.1	UGT75B2 UDP-glucosyl transferase 75B2 UGT2 UDP-GLUCOSYL TRANSFERASE 2	cytoplasm;
AT1G11950.1	unassigned	nucleus;
AT2G28230.1	unassigned	mediator complex; nucleus;
AT4G34650.1	SQS2 squalene synthase 2	integral to membrane;
AT3G20770.1	EIN3 ETHYLENE-INSENSITIVE3 AtEIN3	nucleus;
AT4G19112.1	CPuORF25 conserved peptide upstream open reading frame 25
AT4G39840.1	unassigned	endosome; trans-Golgi network; Golgi apparatus;
AT1G15960.1	NRAMP6 NRAMP metal ion transporter 6 ATNRAMP6	chloroplast; membrane;
AT2G35370.1	GDCH glycine decarboxylase complex H	mitochondrion; nucleus; glycine cleavage complex; chloroplast; thylakoid;
AT5G01140.1	unassigned	cellular_component;
AT5G22640.1	emb1211 embryo defective 1211	plastid; chloroplast thylakoid membrane; cytoplasm; plasma membrane; chloroplast; chloroplast envelope;
AT5G58400.1	unassigned	extracellular region;
AT3G05390.1	unassigned	Golgi apparatus;
AT3G27110.1	unassigned	membrane; plasma membrane;
AT3G61826.1	unassigned
AT5G15790.1	unassigned
AT5G40710.1	unassigned	mitochondrion; intracellular;
AT1G27210.1	unassigned	chloroplast;
AT1G48090.1	unassigned	plasmodesma; chloroplast;
AT4G04570.1	CRK40 cysteine-rich RLK (RECEPTOR-like protein kinase) 40	extracellular region;
AT4G39760.1	unassigned	nucleus;
AT5G10230.1	ANNAT7 annexin 7 ANN7 ANNEXIN 7
AT5G12270.1	unassigned	cytoplasm;
AT2G27300.1	NTL8 NTM1-like 8 ANAC040 Arabidopsis NAC domain containing protein 40	plasma membrane; nucleus;
AT3G54270.1	unassigned	nucleus;
AT5G07400.1	unassigned	nucleus;
AT5G41140.1	unassigned	cellular_component;
AT1G71865.1	unassigned
AT2G22810.1	ATACS4 ACS4 1-aminocyclopropane-1-carboxylate synthase 4 ACC4 1-AMINOCYCLOPROPANE-1-CARBOXYLIC ACID SYNTHASE POLYPEPTIDE	cytoplasm;
AT2G23100.1	unassigned
AT2G24560.1	unassigned	extracellular region;
AT2G30470.1	VAL1 VP1/ABI3-LIKE 1 HSI2 high-level expression of sugar-inducible gene 2	mitochondrion; nucleus;
AT5G05580.1	FAD8 fatty acid desaturase 8 AtFAD8	chloroplast envelope; chloroplast;
AT1G50790.1	unassigned	chloroplast;
AT3G21480.1	unassigned	intracellular; nucleus;
AT3G24830.1	unassigned	cytosolic large ribosomal subunit; large ribosomal subunit; plasmodesma; cytoplasm; cytosol; ribosome; cytosolic ribosome; membrane;
AT4G15830.1	unassigned	cytoplasm;
AT5G43620.1	unassigned	intracellular; nucleus;
AT5G48760.1	unassigned	large ribosomal subunit; cytosolic ribosome; ribosome; cytosolic large ribosomal subunit; cytoplasm;
AT5G49930.1	emb1441 embryo defective 1441	nucleus;
AT2G03770.1	unassigned	cytoplasm;
AT2G27940.1	unassigned
AT3G29020.2	MYB110 myb domain protein 110 AtMYB110 myb domain protein 110	nucleus;
AT3G29410.1	unassigned	cytoplasm;
AT3G29633.1	unassigned
AT3G52080.1	chx28 cation/hydrogen exchanger 28	integral to membrane; membrane;
AT4G29740.2	CKX4 cytokinin oxidase 4 ATCKX4	extracellular region;
AT5G03795.1	unassigned	Golgi apparatus; membrane;
AT3G49150.1	unassigned	nucleus;
AT4G16310.1	LDL3 LSD1-like 3	mitochondrion;
AT1G11510.1	unassigned	nucleus;
AT3G01710.1	unassigned	nucleus;
AT3G54390.1	unassigned	nucleus;
AT4G16350.1	SCABP2 SOS3-LIKE CALCIUM BINDING PROTEIN 2 CBL6 calcineurin B-like protein 6
AT5G47400.1	unassigned	cellular_component;
AT1G21640.2	NADK2 NAD kinase 2 ATNADK2 NAD KINASE 2	chloroplast;
AT1G75540.1	STH2 salt tolerance homolog2 LHUS long hypocotyl under shade BBX21 B-box domain protein 21 AtBBX21 B BOX 21	intracellular; nucleus;
AT1G76650.1	CML38 calmodulin-like 38	nucleus; plasma membrane;
AT2G35700.1	ERF38 ERF family protein 38 ATERF38 ERF FAMILY PROTEIN 38	nucleus;
AT1G17270.1	unassigned	nucleus;
AT1G55000.1	unassigned
AT3G18730.1	TSK TONSOKU MGO3 MGOUN3 BRU1 BRUSHY1	membrane; nucleus;
AT3G62650.2	unassigned	mitochondrion;
AT3G62970.1	unassigned	nucleus;
AT4G25120.1	SRS2 SUPPRESSOR OF RAD SIX-SCREEN MUTANT 2 ATSRS2 ARABIDOPSIS THALIANA SUPPRESSOR OF RAD SIX-SCREEN MUTANT 2	cytoplasm;
AT5G40800.1	unassigned	cellular_component;
AT5G49180.1	unassigned	plant-type cell wall; cell wall;
AT5G51630.1	unassigned	cytoplasm; intracellular;
AT1G22280.3	PAPP2C phytochrome-associated protein phosphatase type 2C	nucleus; plasmodesma; plasma membrane;
AT2G02730.1	unassigned	chloroplast;
AT2G38910.1	CPK20 calcium-dependent protein kinase 20
AT3G11920.1	unassigned	nucleus;
AT4G39740.1	HCC2 homologue of copper chaperone SCO1 2	mitochondrion;
AT1G03300.1	DUF1 DOMAIN OF UNKNOWN FUNCTION 724 1 ATDUF1 DOMAIN OF UNKNOWN FUNCTION 724 1	nucleus;
AT1G78500.1	unassigned	cellular_component;
AT2G21950.1	SKIP6 SKP1 interacting partner 6	chloroplast;
AT3G45860.1	CRK4 cysteine-rich RLK (RECEPTOR-like protein kinase) 4	extracellular region;
AT5G64290.1	DIT2.1 dicarboxylate transport 2.1 DCT	plastid; membrane; chloroplast envelope; chloroplast; chloroplast thylakoid;
AT4G29130.1	HXK1 hexokinase 1 GIN2 GLUCOSE INSENSITIVE 2 ATHXK1 ARABIDOPSIS THALIANA HEXOKINASE 1	plastid; membrane; nucleus; vacuolar membrane; vacuole; mitochondrion;
AT5G22140.1	unassigned	Golgi apparatus; plasma membrane; plasmodesma;
AT5G26240.1	CLC-D chloride channel D ATCLC-D	trans-Golgi network; intracellular; membrane;
AT5G55990.1	CBL2 calcineurin B-like protein 2 ATCBL2	plant-type vacuole membrane; cytosolic ribosome; vacuole; membrane;
AT3G03730.1	unassigned	nucleus;
AT2G35035.1	URED urease accessory protein D	cytoplasm;
AT4G22505.1	unassigned
AT4G24790.1	unassigned	nucleus; DNA polymerase III complex;
AT4G33180.1	unassigned
AT4G38330.1	unassigned	integral to membrane; nucleus;
AT5G20540.1	BRXL4 BREVIS RADIX-like 4 BRX-LIKE4 ATBRXL4 BREVIS RADIX-like 4	nucleus;
AT5G54090.1	unassigned	nucleus;
AT1G77090.1	unassigned	chloroplast thylakoid; chloroplast stroma; oxygen evolving complex; thylakoid; thylakoid lumen; chloroplast thylakoid lumen; extrinsic to membrane; photosystem II; chloroplast;
AT2G29170.1	unassigned	extracellular region;
AT1G09510.1	unassigned	cellular_component;
AT1G60160.1	unassigned	membrane; chloroplast; nucleus;
AT1G49540.2	ELP2 elongator protein 2 AtELP2 Elongator subunit 2	nucleus;
AT2G20465.1	unassigned	extracellular region;
AT1G48170.1	unassigned	cellular_component;
AT2G34730.1	unassigned	nucleus; mitochondrion;
AT2G39670.2	unassigned	cytoplasm;
AT3G12670.1	emb2742 embryo defective 2742	cytoplasm; cytosol;
AT3G17340.2	unassigned	cytoplasm; nuclear pore; nucleus;
AT4G16510.1	unassigned
ATMG00600.1	ORF106C	mitochondrion;
AT4G35230.1	BSK1 brassinosteroid-signaling kinase 1	vacuole; plasmodesma; membrane; plasma membrane;
AT5G22760.1	unassigned	nucleus;
AT3G57190.1	PrfB3 peptide chain release factor 3	chloroplast stroma; chloroplast; cytoplasm;
AT4G26270.1	PFK3 phosphofructokinase 3	cytoplasm; 6-phosphofructokinase complex; cytosol;
AT1G30590.1	unassigned	nucleus;
AT2G31250.1	HEMA3	chloroplast;
AT3G10150.1	PAP16 purple acid phosphatase 16 ATPAP16	membrane; extracellular region;
AT3G24610.1	unassigned	nucleus;
AT4G23780.1	unassigned	nucleus;
AT1G71180.1	unassigned	nucleus;
AT3G11090.1	LBD21 LOB domain-containing protein 21	nucleus;
AT4G30220.2	RUXF small nuclear ribonucleoprotein F	nucleolus; nucleus; small nucleolar ribonucleoprotein complex; cytosol;
AT1G01930.1	unassigned	intracellular; cytoplasm;
AT1G70320.1	UPL2 ubiquitin-protein ligase 2	nucleus; mitochondrion; ubiquitin ligase complex; cytosol; intracellular;
AT3G14270.1	FAB1B FORMS APLOID AND BINUCLEATE CELLS 1B	endosome; cytoplasm; mitochondrion;
AT3G16340.1	PDR1 pleiotropic drug resistance 1 ATPDR1 PLEIOTROPIC DRUG RESISTANCE 1 AtABCG29 ABCG29 ATP-binding cassette G29	plasma membrane;
AT3G16380.1	PAB6 poly(A) binding protein 6
AT1G13635.1	unassigned	nucleus;
AT1G28360.1	ERF12 ERF domain protein 12 ATERF12 ERF DOMAIN PROTEIN 12	nucleus;
AT1G53325.1	unassigned	cellular_component;
AT1G03240.1	unassigned
AT5G47470.1	UMAMIT7 Usually multiple acids move in and out Transporters 7	membrane;
AT1G27040.1	unassigned	membrane; plasma membrane;
AT1G54340.1	ICDH isocitrate dehydrogenase	plasma membrane; peroxisome; chloroplast;
AT1G58220.1	unassigned	plasma membrane;
AT3G54220.1	SGR1 SHOOT GRAVITROPISM 1 SCR SCARECROW	nucleus;
AT4G20890.1	TUB9 tubulin beta-9 chain	chloroplast; plasma membrane; vacuolar membrane; Golgi apparatus; microtubule; protein complex; plasmodesma; cytoplasm;
AT4G21534.1	SPHK2 sphingosine kinase 2
AT5G08230.1	unassigned	nucleus; plasmodesma;
AT5G23860.1	TUB8 tubulin beta 8	membrane; Golgi apparatus; cytoplasm; microtubule; protein complex;
AT5G38180.1	unassigned	extracellular region;
AT5G44340.1	TUB4 tubulin beta chain 4	chloroplast stroma; apoplast; Golgi apparatus; tubulin complex; plasma membrane; cytoplasm; plasmodesma; cell wall; cytosol;
AT5G62690.1	TUB2 tubulin beta chain 2	cell wall; plasmodesma; protein complex; cytoplasm; plasma membrane; microtubule; nucleolus; Golgi apparatus;
AT5G62700.1	TUB3 tubulin beta chain 3	cytoplasm; Golgi apparatus; cell wall; plasmodesma; microtubule; protein complex;
AT2G42440.1	LBD17 LOB domain-containing protein 17 ASL15 ASYMMETRIC LEAVES 2-like 15	nucleus;
AT3G09010.1	unassigned
AT3G13674.1	unassigned
AT3G27900.1	unassigned	mitochondrion;
AT5G15530.1	CAC1-B BCCP2 biotin carboxyl carrier protein 2	chloroplast stroma; acetyl-CoA carboxylase complex; chloroplast envelope; chloroplast;
AT5G40290.1	unassigned	nucleus;
AT1G19870.1	iqd32 IQ-domain 32	chloroplast envelope; cytosol; plasma membrane; nucleus;
AT1G77120.1	ATADH1 ATADH ARABIDOPSIS THALIANA ALCOHOL DEHYDROGENASE ADH1 alcohol dehydrogenase 1 ADH ALCOHOL DEHYDROGENASE	cytosol; cytoplasm; plasma membrane;
AT2G34010.1	unassigned	nucleus;
AT2G43240.1	unassigned	integral to membrane; Golgi membrane;
AT3G46980.3	PHT4;3 phosphate transporter 4;3	chloroplast; integral to membrane; membrane;
AT3G54280.2	RGD3 ROOT GROWTH DEFECTIVE 3 CHR16 CHA16 BTAF1 ATBTAF1	nucleus;
AT5G51530.1	unassigned	nucleus;
AT5G63710.1	unassigned	plasma membrane;
AT1G03390.1	unassigned	cytoplasm;
AT1G19680.1	unassigned	nucleus;
AT1G50470.1	unassigned	nucleus;
AT1G80550.1	unassigned	mitochondrion;
AT2G33540.1	CPL3 C-terminal domain phosphatase-like 3 ATCPL3	nucleus; intracellular;
AT2G38640.1	unassigned	nucleus;
AT4G38200.1	unassigned	chloroplast; nucleus; intracellular;
AT1G17560.1	HLL HUELLENLOS	large ribosomal subunit; ribosome; chloroplast;
AT1G64385.1	unassigned	endosome; trans-Golgi network; Golgi apparatus; cytosol;
AT2G31090.1	unassigned
AT2G33390.1	unassigned	nucleus;
AT5G13030.1	unassigned	chloroplast; chloroplast stroma; mitochondrion;
AT5G21060.2	unassigned	cytosol;
AT1G51230.1	unassigned	cellular_component;
AT2G45240.1	MAP1A methionine aminopeptidase 1A	cytosol; cytoplasm;
AT3G23605.1	unassigned
AT5G25800.1	unassigned	nucleus; intracellular;
AT5G49010.1	SLD5 SYNTHETIC LETHALITY WITH DPB11-1 5 EMB2812 EMBRYO DEFECTIVE 2812	nucleus;
AT1G74510.2	unassigned	nucleus;
AT3G06920.1	unassigned	cellular_component;
AT5G06440.4	unassigned	mitochondrion; nucleus;
AT1G20010.1	TUB5 tubulin beta-5 chain	membrane; cytoplasm; chloroplast; chloroplast stroma; cell wall; microtubule; vacuolar membrane; protein complex; plasma membrane;
AT1G31814.1	FRL2 FRIGIDA like 2	nucleus;
AT1G73890.1	unassigned	anchored to membrane; plasma membrane;
AT1G75780.1	TUB1 tubulin beta-1 chain	cytoplasm; vacuole; microtubule; protein complex;
AT2G28840.1	XBAT31 XB3 ortholog 1 in Arabidopsis thaliana	cytoplasm;
AT2G29550.1	TUB7 tubulin beta-7 chain	vacuole; plasma membrane; microtubule; cytoplasm; plasmodesma; Golgi apparatus; cytosol; cell wall; protein complex;
AT3G08636.1	unassigned
AT4G31110.1	unassigned	integral to membrane; extracellular region; plasma membrane;
AT5G12250.1	TUB6 beta-6 tubulin	protein complex; microtubule; cytoplasm; plasma membrane; microtubule cytoskeleton;
AT5G66520.1	unassigned	cellular_component;
AT2G27650.1	unassigned	intracellular; nucleus;
AT2G42730.1	unassigned	nucleus;
AT3G13190.1	unassigned	nucleus;
AT3G15180.2	unassigned	plasmodesma; nucleus; vacuolar membrane;
AT3G24290.1	AMT1;5 ammonium transporter 1;5	plasma membrane; membrane;
AT4G35750.1	unassigned	cytoplasm;
AT1G03200.1	unassigned	cellular_component;
AT1G36070.1	unassigned	cytoplasm; heterotrimeric G-protein complex; CUL4-RING ubiquitin ligase complex;
AT2G24860.1	unassigned	extracellular region;
AT2G35990.1	LOG2 LONELY GUY 2	nucleus; cytosol;
AT4G30420.1	UMAMIT34 Usually multiple acids move in and out Transporters 34	membrane;
AT5G15200.1	unassigned	vacuolar membrane; cytosolic small ribosomal subunit; membrane; cytosolic ribosome; mitochondrion; small ribosomal subunit; cell wall; plasmodesma; cytosol; chloroplast; nucleolus; intracellular;
AT1G52380.1	unassigned	cytosol; nucleus; nuclear pore;
AT1G63300.1	unassigned
AT3G12280.1	RBR1 retinoblastoma-related 1 RBR RETINOBLASTOMA-RELATED RB1 RETINOBLASTOMA 1 RB ATRBR1 RETINOBLASTOMA-RELATED PROTEIN 1	nucleus; cytosol;
AT5G03900.2	unassigned	plastid; chloroplast envelope; chloroplast;
AT5G35960.1	unassigned	extracellular region;
AT5G48500.1	unassigned	cellular_component;
AT1G19620.1	unassigned	nucleus;
AT2G14206.1	unassigned
AT3G18680.1	unassigned	chloroplast;
AT5G35338.2	MBD12 methyl-CPG-binding domain 12	nucleus;
AT1G78010.1	unassigned	cytoplasm; intracellular;
AT2G03110.1	unassigned	cytoplasm;
AT4G12870.1	unassigned	extracellular region;
AT4G14540.1	NF-YB3 "nuclear factor Y, subunit B3"	intracellular; nucleus;
AT1G58848.1	unassigned
AT1G59218.1	unassigned
AT1G80830.1	PMIT1 NRAMP1 natural resistance-associated macrophage protein 1 ATNRAMP1	chloroplast; plasma membrane; membrane;
AT5G64342.1	CPuORF39 conserved peptide upstream open reading frame 39
AT3G53070.1	unassigned	extracellular region;
AT1G03750.1	CHR9 CHROMATIN REMODELING 9	nucleus; membrane;
AT1G04570.1	unassigned	membrane;
AT1G08130.1	LIG1 DNA ligase 1 ATLIG1 DNA ligase 1	nucleus; mitochondrion;
AT1G65630.1	DegP3 DegP protease 3 DEG3 degradation of periplasmic proteins 3	mitochondrion;
AT1G72970.1	HTH HOTHEAD EDA17 embryo sac development arrest 17	extracellular region;
AT2G05620.1	PGR5 proton gradient regulation 5	chloroplast; chloroplast thylakoid; chloroplast thylakoid membrane;
AT2G35110.1	NAPP NAP1 NCK-ASSOCIATED PROTEIN 1 GRL GNARLED	plasma membrane;
AT2G37060.1	NF-YB8 "nuclear factor Y, subunit B8"	nucleus; intracellular;
AT2G38720.1	MAP65-5 microtubule-associated protein 65-5	phragmoplast; microtubule; spindle; plasmodesma; preprophase band; cortical microtubule;
AT4G08176.1	unassigned
AT4G17380.1	MSH4 MUTS-like protein 4 MSH4 MUTS HOMOLOG 4 ATMSH4 ARABIDOPSIS MUTS HOMOLOG 4	synaptonemal complex; nucleus; mismatch repair complex; plasmodesma; condensed nuclear chromosome;
AT5G39365.1	unassigned	extracellular region;
AT5G49020.1	PRMT4A protein arginine methyltransferase 4A ATPRMT4A ARABIDOPSIS THALIANA PROTEIN ARGININE METHYLTRANSFERASE 4A	cytoplasm; chloroplast; nucleus;
AT2G19150.1	unassigned	plant-type cell wall; cell wall;
AT2G35890.1	CPK25 calcium-dependent protein kinase 25	nucleus;
AT4G38020.1	unassigned	chloroplast;
AT5G09672.1	CPuORF21 conserved peptide upstream open reading frame 21
AT1G03475.1	LIN2 LESION INITIATION 2 HEMF1 ATCPO-I	apoplast; plastid; chloroplast stroma; chloroplast;
AT1G14610.1	VALRS VALYL TRNA SYNTHETASE TWN2 TWIN 2	cytosol; cytoplasm; chloroplast; mitochondrion;
AT3G20480.1	LpxK lipid X K AtLpxK	mitochondrion; membrane;
AT3G54350.1	emb1967 embryo defective 1967	nucleus;
AT3G60320.1	unassigned	nucleus;
AT5G58260.1	NdhN NADH dehydrogenase-like complex N	chloroplast; chloroplast thylakoid membrane; chloroplast envelope; membrane;
AT2G47600.1	MHX1 MAGNESIUM/PROTON EXCHANGER 1 MHX magnesium/proton exchanger ATMHX1 ATMHX magnesium/proton exchanger	integral to membrane; vacuolar membrane;
AT3G16830.1	TPR2 TOPLESS-related 2	nucleus;
AT3G29255.1	unassigned	nucleus;
AT3G63410.1	VTE3 VITAMIN E DEFECTIVE 3 IEP37 INNER ENVELOPE PROTEIN 37 E37 APG1 ALBINO OR PALE GREEN MUTANT 1	chloroplast envelope; chloroplast inner membrane; chloroplast; plastid;
AT5G46871.1	unassigned	extracellular region;
AT1G54130.1	RSH3 RELA/SPOT homolog 3 ATRSH3 RELA/SPOT HOMOLOG 3 AT-RSH3	chloroplast;
AT1G72680.1	CAD1 cinnamyl-alcohol dehydrogenase ATCAD1 CINNAMYL ALCOHOL DEHYDROGENASE 1	cytosol; cytoplasm;
AT1G19070.1	unassigned	nucleus;
AT1G26330.2	unassigned	nucleus;
AT1G33730.1	CYP76C5 "cytochrome P450, family 76, subfamily C, polypeptide 5"	cellular_component;
AT1G66160.1	CMPG1 "CYS, MET, PRO, and GLY protein 1" ATCMPG1	cytoplasm;
AT1G77390.1	TAM TARDY ASYNCHRONOUS MEIOSIS DYP CYCA1;2 CYCLIN A1;2 CYCA1 CYCLIN A1	cytoplasm; nucleus;
AT2G21380.1	unassigned
AT2G48140.1	EDA4 embryo sac development arrest 4	anchored to membrane;
AT3G18180.1	unassigned	extracellular region;
AT4G19100.1	PAM68 photosynthesis affected mutant 68	chloroplast; nucleus; membrane;
AT5G13780.1	unassigned	cytoplasm;
AT5G39790.1	unassigned	chloroplast;
AT5G47640.1	NF-YB2 "nuclear factor Y, subunit B2"	intracellular; nucleus;
AT1G15740.1	unassigned	plasma membrane;
AT5G22600.1	unassigned	cellular_component;
AT5G55900.1	unassigned	nucleus;
AT1G21620.1	PUM20 pumilio 20 APUM20 pumilio 20	cytoplasm;
AT1G71960.1	ATABCG25 Arabidopsis thaliana ATP-binding cassette G25 ABCG25 ATP-binding casette G25	plasma membrane; membrane;
AT2G31862.1	unassigned	nucleus;
AT3G10500.1	NTL4 NAC with transmembrane motif 1-like 4 NAC053 NAC domain containing protein 53 ANAC053 NAC domain containing protein 53	cytoplasm; plasma membrane; nucleus;
AT3G29450.1	unassigned	nucleus;
AT3G42723.1	unassigned	nucleus; cytoplasm; plasmodesma;
AT3G63070.1	unassigned	nucleus;
AT5G47100.1	CBL9 calcineurin B-like protein 9 ATCBL9	protein serine/threonine phosphatase complex; cytoplasm; plasma membrane;
AT5G57150.4	unassigned	nucleus;
AT5G60805.1	unassigned	extracellular region;
AT3G28910.1	MYB30 myb domain protein 30 ATMYB30	nucleus;
AT4G28180.1	unassigned	nucleus;
AT1G13870.1	DRL1 DEFORMED ROOTS AND LEAVES 1 AtKTI12	cellular_component;
AT1G76620.1	unassigned
AT3G22220.1	unassigned	nucleus; plasmodesma;
AT4G12350.1	MYB42 myb domain protein 42 AtMYB42 myb domain protein 42	nucleus;
AT4G19980.1	unassigned	mitochondrion;
AT4G23510.1	unassigned	intracellular; vacuole;
AT5G60940.1	unassigned	heterotrimeric G-protein complex; CUL4-RING ubiquitin ligase complex; cytoplasm;
AT1G58290.1	HEMA1 AtHEMA1 Arabidopsis thaliana hemA 1	chloroplast;
AT2G42870.1	PAR1 PHY RAPIDLY REGULATED 1 HLH1 HELIX-LOOP-HELIX 1	nucleus;
AT2G16950.1	TRN1 transportin 1 ATTRN1 TRANSPORTIN 1	nucleus; cytosol; nuclear pore; cytoplasm;
AT2G33490.1	unassigned	nucleus; plasma membrane;
AT1G34046.1	unassigned
AT3G01120.1	MTO1 METHIONINE OVERACCUMULATION 1 CGS1 CYSTATHIONINE GAMMA-SYNTHASE 1 CGS CYSTATHIONINE GAMMA-SYNTHASE AtCYS1 A. thaliana cystathionine gamma-synthetase 1 AtCGS1	chloroplast stroma; chloroplast;
AT3G11700.1	FLA18 FASCICLIN-like arabinogalactan protein 18 precursor	vacuole; extracellular region;
AT5G19450.1	CPK8 CDPK19 calcium-dependent protein kinase 19	nucleus; plasma membrane;
AT1G21810.1	unassigned	cytoplasm;
AT1G49270.1	PERK7 proline-rich extensin-like receptor kinase 7 AtPERK7 proline-rich extensin-like receptor kinase 7	plasma membrane;
AT2G18500.1	OFP7 ovate family protein 7 ATOFP7 ARABIDOPSIS THALIANA OVATE FAMILY PROTEIN 7	nucleus; plasma membrane;
AT3G03210.1	unassigned
AT4G34640.1	SQS1 squalene synthase 1 ERG9	endoplasmic reticulum membrane; endoplasmic reticulum; plasma membrane; integral to membrane;
AT5G67440.1	NPY3 NAKED PINS IN YUC MUTANTS 3 MEL2 MAB4/ENP/NPY1-LIKE 2	plasma membrane; cell periphery;
AT1G16220.1	unassigned	plasma membrane;
AT3G08850.1	RAPTOR1B RAPTOR1 ATRAPTOR1B	CUL4-RING ubiquitin ligase complex;
AT4G02850.1	unassigned
AT5G02640.1	unassigned	nucleus;
AT1G76130.1	ATAMY2 ARABIDOPSIS THALIANA ALPHA-AMYLASE-LIKE 2 AMY2 alpha-amylase-like 2	extracellular region;
AT1G80150.1	unassigned	mitochondrion;
AT1G05180.1	AXR1 AUXIN RESISTANT 1	nucleus; plasma membrane; cytosol;
AT1G21450.1	SCL1 SCARECROW-like 1	cytoplasm;
AT4G09420.1	unassigned	intracellular;
AT4G19220.1	unassigned	mitochondrion;
AT5G02880.1	UPL4 ubiquitin-protein ligase 4	intracellular; nucleus; ubiquitin ligase complex;
AT5G03580.1	unassigned	cellular_component;
AT5G57270.1	unassigned	membrane; mitochondrion;
AT1G31320.1	LBD4 LOB domain-containing protein 4	nucleus;
AT3G08740.1	unassigned	chloroplast; chloroplast stroma;
AT1G07030.1	unassigned	mitochondrion; mitochondrial inner membrane;
AT1G34630.1	unassigned	nucleus;
AT1G35220.1	unassigned	nucleus;
AT3G59510.1	unassigned	plasma membrane;
AT5G16620.1	TIC40 translocon at the inner envelope membrane of chloroplasts 40 PDE120 pigment defective embryo 120 ATTIC40 translocon at the inner envelope membrane of chloroplasts 40	chloroplast inner membrane; chloroplast; membrane; chloroplast envelope; chloroplast thylakoid membrane;
AT5G57450.1	XRCC3 homolog of X-ray repair cross complementing 3 (XRCC3) ATXRCC3 ARABIDOPSIS THALIANA HOMOLOG OF X-RAY REPAIR CROSS COMPLEMENTING 3 (XRCC3)	cytoplasm;
AT1G14140.1	UCP3 Uncoupling Protein 3	mitochondrial inner membrane; mitochondrion;
AT1G19180.1	TIFY10A JAZ1 jasmonate-zim-domain protein 1	nucleus;
AT1G34300.1	unassigned	plasma membrane;
AT1G35210.1	unassigned	mitochondrion;
AT1G55090.1	unassigned	cytosol;
AT2G20580.1	RPN1A 26S proteasome regulatory subunit S2 1A ATRPN1A 26S PROTEASOME REGULATORY SUBUNIT S2 1A	nucleus; plasma membrane; proteasome complex; proteasome regulatory particle, base subcomplex; plasmodesma; cytosol;
AT2G35540.1	unassigned	cytoplasm;
AT2G46495.1	unassigned	extracellular region;
AT1G34180.2	NAC016 NAC domain containing protein 16 anac016 NAC domain containing protein 16	nucleus;
AT4G01440.1	UMAMIT31 Usually multiple acids move in and out Transporters 31	membrane;
AT4G03450.1	unassigned
AT5G46417.1	unassigned
AT1G01770.1	unassigned	nucleus;
AT1G07970.1	unassigned	nucleus;
AT1G72040.1	dNK deoxyribonucleoside kinase AtdNK	nucleus;
AT2G25710.1	HCS1 holocarboxylase synthase 1	plastid; cytosol; chloroplast; extracellular region;
AT2G44150.1	SDG7 SET DOMAIN-CONTAINING PROTEIN 7 ASHH3 histone-lysine N-methyltransferase ASHH3	endoplasmic reticulum; plasmodesma; nucleus;
AT4G28470.1	RPN1B 26S proteasome regulatory subunit S2 1B ATRPN1B	nucleus; proteasome regulatory particle, base subcomplex; proteasome complex;
AT5G45000.1	unassigned	cytoplasm; intracellular;
AT2G17020.1	unassigned	cytoplasm;
AT4G11310.1	unassigned	cell wall; extracellular region;
AT5G48130.1	unassigned	plasma membrane;
AT1G05960.2	unassigned	plasma membrane;
AT1G16480.1	unassigned	mitochondrion;
AT5G20310.1	unassigned	nucleus;
AT2G20930.1	unassigned	cytoplasm; intracellular;
AT4G37780.1	MYB87 myb domain protein 87 ATMYB87	nucleus;
AT5G13920.1	unassigned	cytoplasm;
AT5G16270.1	SYN4 sister chromatid cohesion 1 protein 4 ATRAD21.3 ARABIDOPSIS HOMOLOG OF RAD21 3	nuclear chromosome; nucleus;
AT5G45160.1	RL2 RHD-like2	nucleus; endoplasmic reticulum;
AT5G50423.1	unassigned	extracellular region;
AT2G32820.1	unassigned	nucleus;
AT2G40925.1	unassigned	chloroplast; nucleus;
AT2G47810.1	NF-YB5 "nuclear factor Y, subunit B5"	intracellular; nucleus;
AT3G01500.2	SABP3 SALICYLIC ACID-BINDING PROTEIN 3 CA1 carbonic anhydrase 1 ATSABP3 ARABIDOPSIS THALIANA SALICYLIC ACID-BINDING PROTEIN 3 ATBCA1 BETA CARBONIC ANHYDRASE 1	chloroplast; apoplast; membrane; thylakoid; chloroplast envelope; chloroplast stroma; chloroplast thylakoid membrane;
AT3G18810.1	PERK6 proline-rich extensin-like receptor kinase 6 AtPERK6 proline-rich extensin-like receptor kinase 6	plasma membrane;
AT4G13830.2	J20 DNAJ-like 20	chloroplast; nucleus;
AT4G27060.1	TOR1 TORTIFOLIA 1 SPR2 SPIRAL 2 CN CONVOLUTA	chloroplast; cortical microtubule, transverse to long axis;
AT5G12420.1	unassigned	nucleus;
AT5G25590.1	unassigned	nucleus;
AT5G28646.1	WVD2 WAVE-DAMPENED 2	nucleus; cortical microtubule;
AT1G73370.1	SUS6 sucrose synthase 6 ATSUS6 ARABIDOPSIS THALIANA SUCROSE SYNTHASE 6	cell wall; chloroplast;
AT2G14820.1	NPY2 NAKED PINS IN YUC MUTANTS 2 MEL3 MAB4/ENP/NPY1-LIKE 3	cell periphery; plasma membrane;
AT3G02530.1	unassigned	cytosol; cytoplasm; membrane;
AT4G03190.1	GRH1 GRR1-like protein 1 ATGRH1 AFB1 AUXIN SIGNALING F BOX PROTEIN 1	nuclear SCF ubiquitin ligase complex; nucleus;
AT5G04520.1	unassigned	nucleus;
AT5G12370.1	SEC10 exocyst complex component sec10	membrane; exocyst; plasmodesma; cytoplasm; plasma membrane;
AT5G16070.1	unassigned	cytoplasm; cytosol;
[truncated: 14,612 more rows]

## Sheet: Highest 10% high-confident
Table S4. Arabidopsis S-nitrosylated candidate proteins identified as the highest 10% high-confident prediction
Accession number	Protein name	Cellular localization
AT3G17600.1	IAA31 indole-3-acetic acid inducible 31	nucleus;
AT1G17745.2	PGDH 3-phosphoglycerate dehydrogenase	chloroplast stroma; nucleus; cytosol; chloroplast;
AT5G60750.1	unassigned	plasma membrane; membrane;
AT1G29010.1	unassigned	nucleus;
AT2G26610.1	unassigned	chloroplast;
AT1G60990.1	unassigned	chloroplast; mitochondrion;
AT1G61850.1	unassigned	nucleus;
AT1G65410.1	TGD3 TRIGALACTOSYLDIACYLGLYCEROL 3 NAP11 non-intrinsic ABC protein 11 ATNAP11 non-intrinsic ABC protein 11 ABCI13 ATP-binding cassette I13	chloroplast; plastid;
AT3G56550.1	unassigned	mitochondrion;
AT3G50022.1	unassigned
AT1G75910.1	EXL4 extracellular lipase 4	extracellular region;
AT2G37500.1	unassigned	chloroplast; mitochondrion; chloroplast stroma;
AT1G10865.1	unassigned
AT1G49360.1	unassigned	nucleus;
AT5G07610.1	unassigned	nucleus;
AT1G42980.1	unassigned
AT2G36695.1	unassigned	extracellular region;
AT1G19550.1	unassigned	chloroplast;
AT2G17620.1	CYCB2;1 Cyclin B2;1	nucleus;
AT2G26050.1	unassigned	nucleus; intracellular;
AT1G08500.1	ENODL18 early nodulin-like protein 18 AtENODL18	plasma membrane; anchored to membrane;
AT3G32200.1	unassigned	nucleus;
AT1G23870.1	TPS9 trehalose-phosphatase/synthase 9 TPS9 TREHALOSE -6-PHOSPHATASE SYNTHASE S9 ATTPS9 trehalose-phosphatase/synthase 9	nucleus;
AT1G08640.1	CJD1 Chloroplast J-like domain 1	chloroplast membrane; chloroplast envelope; chloroplast;
AT1G14990.2	unassigned
AT5G59300.1	UBC7 ubiquitin carrier protein 7 ATUBC7 ARABIDOPSIS THALIANA UBIQUITIN CARRIER PROTEIN 7	nucleus; intracellular;
AT2G21320.1	BBX18 B-box domain protein 18	intracellular; nucleus;
AT1G22882.1	unassigned	nucleus;
AT5G15390.1	unassigned	chloroplast;
AT1G70290.1	TPS8 trehalose-6-phosphatase synthase S8 ATTPSC ATTPS8	nucleus;
AT4G13880.1	RLP48 receptor like protein 48 AtRLP48 receptor like protein 48	plasma membrane;
AT1G78310.1	unassigned	nucleus;
AT4G10540.1	unassigned	cell wall; extracellular region;
AT1G47310.1	unassigned	chloroplast;
AT3G06200.1	unassigned
AT3G57240.1	BG3 "beta-1,3-glucanase 3"	cell wall; extracellular region; apoplast;
AT5G27380.1	GSHB GSH2 glutathione synthetase 2	cytosol; chloroplast;
AT1G16960.1	unassigned	cytoplasm;
AT1G10530.1	unassigned
AT1G11270.1	unassigned	nucleus;
AT1G60010.1	unassigned	nucleus;
AT4G38960.3	BBX19 B-box domain protein 19	nucleus; intracellular;
AT3G02250.1	unassigned	Golgi apparatus;
AT5G18660.1	PCB2 PALE-GREEN AND CHLOROPHYLL B REDUCED 2	chloroplast thylakoid; chloroplast envelope; chloroplast; mitochondrion; membrane;
AT4G33030.1	SQD1 sulfoquinovosyldiacylglycerol 1	chloroplast;
AT1G63100.1	unassigned	nucleus;
AT2G44304.1	unassigned
AT5G01760.1	unassigned	intracellular; Golgi stack;
AT1G56020.1	unassigned	nucleus;
AT5G11140.1	unassigned	cellular_component;
AT2G21530.1	unassigned	chloroplast; chloroplast stroma; chloroplast thylakoid membrane;
AT3G52330.1	unassigned	nucleus;
AT2G40390.1	unassigned	chloroplast;
AT3G45242.1	CPuORF61 conserved peptide upstream open reading frame 61
AT5G62900.1	unassigned	nucleus;
AT5G67620.1	unassigned	cytoplasm; microtubule;
AT2G46110.1	PANB1 KPHMT1 ketopantoate hydroxymethyltransferase 1	mitochondrion; chloroplast;
AT3G42148.1	unassigned
AT4G04078.1	unassigned
AT4G39970.1	unassigned	chloroplast; chloroplast stroma; chloroplast envelope;
AT5G46270.1	unassigned	intracellular;
AT3G63490.1	PRPL1 plastid ribosomal protein L1 EMB3126 EMBRYO DEFECTIVE 3126	chloroplast; chloroplast thylakoid membrane; ribosome; chloroplast stroma; nucleus; membrane; chloroplast envelope;
AT3G23830.1	GRP4 glycine-rich RNA-binding protein 4 GR-RBP4 AtGRP4	mitochondrion;
AT2G03120.1	SPP signal peptide peptidase ATSPP signal peptide peptidase	integral to membrane; endoplasmic reticulum membrane; endoplasmic reticulum;
AT3G10340.1	PAL4 phenylalanine ammonia-lyase 4	cytoplasm;
AT5G39770.1	unassigned	nucleus;
AT5G52460.1	EDA41 embryo sac development arrest 41	nucleus;
AT1G69650.1	unassigned	chloroplast; vacuole;
AT1G07150.1	MAPKKK13 mitogen-activated protein kinase kinase kinase 13	nucleus;
AT2G15170.1	unassigned	extracellular region;
AT4G17310.1	unassigned	mitochondrion;
AT3G43400.1	unassigned	cytoplasm; cytoskeleton;
AT5G37800.1	RSL1 RHD SIX-LIKE 1 ATRSL1 ARABIDOPSIS THALIANA RHD SIX-LIKE 1	nucleus;
AT1G59535.1	unassigned	cellular_component;
AT2G15130.1	unassigned	extracellular region; cytoplasm;
AT3G46380.1	unassigned	cellular_component;
AT4G23930.1	unassigned	extracellular region;
AT3G09870.1	unassigned
AT4G05553.1	unassigned	cellular_component;
AT3G29690.1	unassigned	cellular_component;
AT4G32342.1	unassigned
AT5G26940.1	DPD1 defective in pollen organelle DNA degradation1	plastid; intracellular; mitochondrion;
AT3G13540.1	MYB5 myb domain protein 5 ATMYB5 myb domain protein 5	nucleus;
AT1G78630.1	emb1473 embryo defective 1473	chloroplast envelope; thylakoid; chloroplast stroma; ribosome; chloroplast;
AT2G46250.1	unassigned	cytoplasm;
AT5G44600.1	unassigned	chloroplast;
AT1G62863.1	unassigned
AT4G03590.1	unassigned	cellular_component;
AT2G31670.1	unassigned	chloroplast; peroxisome; chloroplast stroma;
AT5G55600.1	unassigned	nucleus;
AT3G20935.1	CYP705A28 "cytochrome P450, family 705, subfamily A, polypeptide 28"	mitochondrion;
AT1G36580.1	unassigned	cellular_component;
AT5G66580.1	unassigned	cellular_component;
AT4G37240.1	unassigned	cellular_component;
AT4G16146.1	unassigned	nucleus;
AT5G45260.1	SLH1 SENSITIVE TO LOW HUMIDITY 1 RRS1 RESISTANT TO RALSTONIA SOLANACEARUM 1 ATWRKY52 ARABIDOPSIS THALIANA WRKY DOMAIN PROTEIN 52	nucleus; intracellular;
AT3G63220.2	unassigned	cytoplasm;
AT5G65080.1	MAF5 MADS AFFECTING FLOWERING 5 AGL68 AGAMOUS-like 68	nucleus;
AT1G68450.1	PDE337 PIGMENT DEFECTIVE 337	nucleus;
AT4G19829.1	unassigned
AT5G18404.1	unassigned
AT2G41470.1	unassigned	nucleus; vacuole;
AT4G10320.1	unassigned	cytoplasm; cytosol;
AT1G80220.1	unassigned	intracellular; mitochondrion;
AT4G38100.1	unassigned	chloroplast thylakoid membrane; chloroplast;
AT1G78510.1	SPS1 solanesyl diphosphate synthase 1	endoplasmic reticulum; mitochondrion;
AT1G02560.1	NCLPP5 NUCLEAR CLPP 5 NCLPP1 NUCLEAR-ENCODED CLPP 1 CLPP5 nuclear encoded CLP protease 5	plastid stroma; chloroplast envelope; thylakoid; chloroplast; chloroplast thylakoid; chloroplast stroma;
AT4G25030.1	unassigned	nucleus;
AT1G32990.1	PRPL11 plastid ribosomal protein l11	chloroplast stroma; cytosolic large ribosomal subunit; cytosolic ribosome; chloroplast; membrane; ribosome; chloroplast envelope;
AT1G20320.1	unassigned	nucleus;
AT1G61780.1	unassigned	cytoplasm;
AT1G63020.1	SMD2 SILENCING MOVEMENT DEFICIENT 2 SDE4 POL IVA NUCLEAR RNA POLYMERASE D 1A NRPD1A nuclear RNA polymerase D1A NRPD1	nucleus;
AT5G17660.1	unassigned	nucleus;
AT4G30910.1	unassigned	intracellular; cytoplasm; chloroplast stroma; chloroplast;
AT2G14835.1	unassigned
AT2G45300.1	unassigned	chloroplast; chloroplast stroma;
AT5G19410.1	ABCG23 ATP-binding cassette G23	plasma membrane; membrane;
AT3G02990.1	HSFA1E heat shock transcription factor A1E ATHSFA1E heat shock transcription factor A1E	nucleus;
AT1G11545.1	XTH8 xyloglucan endotransglucosylase/hydrolase 8	cell wall; apoplast; extracellular region;
AT2G02955.1	MEE12 maternal effect embryo arrest 12	nucleus;
AT3G56480.1	unassigned	plasma membrane; nucleus;
AT1G04960.2	unassigned	extracellular region;
AT5G46500.1	unassigned
AT1G60250.1	BBX26 B-box domain protein 26	nucleus; intracellular;
AT1G10657.1	unassigned
AT2G23690.1	unassigned	cellular_component;
AT3G10030.1	unassigned	cytoplasm;
AT3G22961.1	unassigned
AT3G55900.1	unassigned	mitochondrion;
AT3G16851.1	unassigned
AT4G37510.1	unassigned	chloroplast;
AT5G52010.1	unassigned	intracellular; chloroplast;
AT2G10560.1	unassigned	nucleus;
AT4G24973.1	unassigned
AT5G24314.2	TAC7 PTAC7 plastid transcriptionally active7 PDE225 PIGMENT DEFECTIVE 225	chloroplast; nucleoid; plastid chromosome;
AT1G56050.1	unassigned	chloroplast stroma; chloroplast;
AT5G59990.1	unassigned	nucleus;
AT2G24790.1	COL3 CONSTANS-like 3 BBX4 B-box domain protein 4 ATCOL3	nucleus; intracellular;
AT3G17980.1	C2 C2 domain AtC2 Arabidopsis thaliana C2 domain
AT3G09162.1	unassigned
AT2G19910.1	unassigned	cellular_component;
AT4G35783.1	RTFL6 ROTUNDIFOLIA like 6 DVL17 DEVIL 17
AT5G49210.1	unassigned	chloroplast;
AT3G55980.1	SZF1 salt-inducible zinc finger 1 ATSZF1	nucleus;
AT5G54830.1	unassigned	trans-Golgi network; integral to membrane; endosome; Golgi apparatus;
AT5G39830.1	DEGP8 DEG PROTEASE 8 DEG8 degradation of periplasmic proteins 8	thylakoid; chloroplast; chloroplast thylakoid; thylakoid lumen; chloroplast thylakoid lumen;
AT5G50110.1	unassigned	cytoplasm;
AT5G47850.1	CCR4 CRINKLY4 related 4	plasma membrane;
AT3G15353.1	MT3 metallothionein 3 ATMT3	extracellular region;
AT2G01505.1	CLE16 CLAVATA3/ESR-RELATED 16	apoplast; extracellular region;
AT5G52550.1	unassigned	cytoplasm;
AT5G59220.1	SAG113 senescence associated gene 113 HAI1 highly ABA-induced PP2C gene 1	nucleus; cis-Golgi network membrane; plasma membrane; cytosol;
AT1G71697.1	CK1 choline kinase 1 CK CHOLINE KINASE ATCK1 choline kinase 1	cytoplasm;
AT2G29870.1	unassigned	membrane; chloroplast;
AT5G45590.1	unassigned	intracellular; mitochondrion; ribosome;
AT5G49640.1	unassigned	mitochondrion;
AT1G18960.1	unassigned	nucleus;
AT1G51055.1	unassigned	nucleus;
AT5G28615.1	unassigned	cellular_component;
AT4G00230.1	XSP1 xylem serine peptidase 1	cell wall; extracellular region; plant-type cell wall;
AT4G11010.1	NDPK3 nucleoside diphosphate kinase 3	mitochondrial inner membrane; chloroplast; mitochondrion; plastid;
AT4G23900.1	unassigned	chloroplast; mitochondrion;
AT5G05940.1	ROPGEF5 ROP (rho of plants) guanine nucleotide exchange factor 5 ATROPGEF5 ROP GUANINE NUCLEOTIDE EXCHANGE FACTOR 5	nucleus;
AT5G50090.1	unassigned	nucleus;
AT1G19090.1	RKF2 receptor-like serine/threonine kinase 2 CRK1 CYSTEINE-RICH RLK (RECEPTOR-LIKE PROTEIN KINASE) 1	extracellular region;
AT2G33585.1	unassigned	mitochondrion;
AT4G16390.1	SVR7 suppressor of variegation 7	chloroplast stroma; chloroplast;
AT4G03570.1	unassigned	cellular_component;
AT1G01080.2	unassigned	nucleus; chloroplast stroma; chloroplast; chloroplast envelope;
AT5G16610.2	unassigned	nucleus;
AT5G50335.1	unassigned	nucleus;
AT2G06500.1	unassigned	nucleus;
AT1G04100.1	IAA10 indoleacetic acid-induced protein 10	nucleus;
AT3G29638.1	unassigned	nucleus;
AT5G51470.1	unassigned	cytoplasm;
AT2G22802.1	unassigned
AT4G13850.1	GRP2 glycine rich protein 2 GR-RBP2 glycine-rich RNA-binding protein 2 ATGRP2 GLYCINE-RICH RNA-BINDING PROTEIN 2	mitochondrion;
AT3G61117.1	unassigned
AT4G04640.1	ATPC1	chloroplast thylakoid; chloroplast; thylakoid; proton-transporting ATP synthase complex, catalytic core F(1); chloroplast thylakoid membrane; membrane; chloroplast envelope;
AT4G11900.1	unassigned	plasma membrane;
AT5G41071.1	unassigned
AT4G37060.2	PLP5 PATATIN-like protein 5 PLA IVB AtPLAIVB phospholipase A IVB	chloroplast;
AT5G43930.4	unassigned
AT1G44085.1	unassigned	cellular_component;
AT1G55510.1	BCDH BETA1 branched-chain alpha-keto acid decarboxylase E1 beta subunit	mitochondrion;
AT2G40560.1	unassigned	plasma membrane;
AT1G62930.1	RPF3 RNA processing factor 3	mitochondrion;
AT1G76870.1	unassigned	nucleus;
AT3G50890.1	ZHD7 ZINC FINGER HOMEODOMAIN 7 HB28 homeobox protein 28 AtHB28 homeobox protein 28	nucleus;
AT5G11630.1	NOXY2 nonresponding to oxylipins 2	mitochondrion;
AT1G17050.1	SPS2 solanesyl diphosphate synthase 2	plastid; chloroplast stroma; chloroplast;
AT1G61310.1	unassigned	plasma membrane;
AT1G55010.1	PDF1.5 plant defensin 1.5	extracellular region;
AT1G33612.1	unassigned
AT3G18520.2	HDA15 histone deacetylase 15 ATHDA15	intracellular; nucleus;
AT1G43624.1	unassigned
AT2G20170.1	unassigned
AT2G40820.1	unassigned	nucleus; plasma membrane;
AT1G36180.1	ACC2 acetyl-CoA carboxylase 2	cytoplasm; chloroplast;
AT1G23320.1	TAR1 tryptophan aminotransferase related 1	cytoplasm;
AT1G34320.1	unassigned	chloroplast; plasma membrane;
AT5G04730.1	unassigned	cellular_component;
AT5G51090.1	unassigned	mitochondrion;
AT3G21700.3	SGP2 ATSGP2	intracellular;
AT2G26380.1	unassigned	extracellular region;
AT1G29390.1	COR413IM2 COLD REGULATED 314 INNER MEMBRANE 2 COR314-TM2 cold regulated 314 thylakoid membrane 2	chloroplast thylakoid membrane; mitochondrion; integral to chloroplast inner membrane; chloroplast envelope;
AT1G29395.1	COR414-TM1 cold regulated 414 thylakoid membrane 1 COR413IM1 COLD REGULATED 314 INNER MEMBRANE 1 COR413-TM1 COLD REGULATED 314 THYLAKOID MEMBRANE 1	chloroplast; chloroplast envelope; integral to chloroplast inner membrane; chloroplast thylakoid membrane;
AT1G07430.1	HAI2 highly ABA-induced PP2C gene 2 AtAIP1 AIP1 AKT1 interacting protein phosphatase 1	plasma membrane; protein serine/threonine phosphatase complex;
AT2G26470.1	unassigned	nucleus;
AT4G37790.1	HAT22	nucleus;
AT5G16660.1	unassigned	chloroplast envelope; chloroplast thylakoid membrane; membrane; plastid; chloroplast;
AT1G05810.1	RABA5E RAB GTPase homolog A5E ATRABA5E ARABIDOPSIS THALIANA RAB GTPASE HOMOLOG A5E ATRAB11D ARA-1 ARA
AT2G37480.1	unassigned	nucleus;
AT5G11070.1	unassigned	mitochondrion;
AT5G59400.2	unassigned	chloroplast;
AT2G17120.1	LYP1 LysM-containing receptor protein 1 LYM2 lysM domain GPI-anchored protein 2 precursor CL-1 CEBiP-like 1	anchored to plasma membrane; anchored to membrane; plasmodesma; plasma membrane;
AT2G27410.1	unassigned	nucleus;
AT5G42223.1	unassigned	extracellular region;
AT2G40140.1	ZFAR1 SZF2 (SALT-INDUCIBLE ZINC FINGER 2 CZF1 ATSZF2	nucleus;
AT3G21890.1	BBX31 B-box domain protein 31	intracellular; nucleus;
AT1G68810.1	unassigned	nucleus;
AT1G80690.1	unassigned	cytoplasm;
AT4G02860.1	unassigned	cytosol; nucleus;
AT2G20825.1	ULT2 ULTRAPETALA 2	nucleus; cytosol;
AT5G22870.1	unassigned	cellular_component;
AT5G26960.1	unassigned	cellular_component;
AT1G02860.1	NLA nitrogen limitation adaptation BAH1 BENZOIC ACID HYPERSENSITIVE 1	nucleus;
AT4G15248.1	BBX30 B-box domain protein 30	nucleus; intracellular;
AT3G01560.1	unassigned	nucleus;
AT2G40940.1	ERS1 ethylene response sensor 1 ERS ETHYLENE RESPONSE SENSOR	membrane; endoplasmic reticulum;
AT3G22020.1	unassigned	extracellular region;
AT2G13630.1	unassigned	nucleus;
AT5G28380.1	unassigned	mitochondrion;
AT5G44574.1	unassigned
AT2G22145.1	unassigned
AT5G66840.1	unassigned	nucleus;
AT3G44210.1	unassigned	mitochondrion;
AT1G73780.1	unassigned	extracellular region;
AT3G20700.1	unassigned	cytoplasm;
AT5G03000.1	unassigned	chloroplast;
AT5G08660.1	unassigned	plasma membrane; mitochondrion;
AT3G06455.1	unassigned	nucleus;
AT5G15420.1	unassigned	nucleus;
AT5G43570.1	unassigned	cellular_component;
AT5G08220.1	unassigned	cytoplasm;
AT1G50040.1	unassigned	nucleus;
AT3G19680.1	unassigned	plastid; plasma membrane;
AT5G50175.1	unassigned	mitochondrion;
AT3G18980.1	ETP1 EIN2 targeting protein1	cytoplasm;
AT5G67000.1	unassigned	nucleus;
AT1G64142.1	CPuORF23 conserved peptide upstream open reading frame 23
AT2G25312.1	unassigned
AT2G33230.1	YUC7 YUCCA 7	nucleus;
AT4G12382.1	unassigned
AT3G07310.1	unassigned	chloroplast;
AT3G16500.1	PAP1 phytochrome-associated protein 1 IAA26 indole-3-acetic acid inducible 26	nucleus;
AT1G67100.1	LBD40 LOB domain-containing protein 40
AT3G02550.1	LBD41 LOB domain-containing protein 41	nucleus;
AT4G39040.1	unassigned	chloroplast;
AT1G15600.1	unassigned	cellular_component;
AT3G53670.1	unassigned	nucleus;
AT5G14370.1	unassigned	nucleus;
AT5G10695.1	unassigned	mitochondrion; extracellular region;
AT4G17250.1	unassigned	cellular_component;
AT4G00600.1	unassigned	chloroplast;
AT5G39420.1	cdc2cAt CDC2C	nucleus;
AT3G10980.1	unassigned	nucleus; plasma membrane;
AT2G17540.2	unassigned
AT3G62460.1	unassigned	mitochondrion; chloroplast;
AT4G15910.1	DI21 drought-induced 21 ATDI21 drought-induced 21	chloroplast;
AT2G04032.1	ZIP7 zinc transporter 7 precursor	plasma membrane; membrane; integral to membrane;
AT4G25990.2	CIL
AT5G27200.1	ACP5 acyl carrier protein 5	chloroplast;
AT5G03555.1	NCS1 nucleobase cation symporter 1 AtNCS1	chloroplast; plastid envelope; membrane;
AT1G61180.2	unassigned	plasma membrane;
AT3G02750.3	unassigned	mitochondrion;
AT2G37030.1	unassigned	cellular_component;
AT3G43870.1	unassigned	cellular_component;
AT2G21340.1	unassigned	chloroplast envelope; membrane; plasma membrane; chloroplast;
AT4G18230.1	unassigned	mitochondrion;
AT5G50970.1	unassigned	cytoplasm;
AT1G20130.1	unassigned	extracellular region;
AT3G04290.1	LTL1 Li-tolerant lipase 1 ATLTL1	extracellular region;
AT4G20160.1	unassigned	chloroplast; nucleus;
AT4G11175.1	unassigned	chloroplast;
AT2G25100.1	unassigned	cytoplasm; nucleus;
AT4G28030.1	unassigned	chloroplast;
AT4G32520.1	SHM3 serine hydroxymethyltransferase 3 AtSHMT3 SERINE HYDROXYMETHYLTRANSFERASE 3	chloroplast stroma; plastid; chloroplast; cytoplasm;
AT1G78660.1	GGH1 gamma-glutamyl hydrolase 1 ATGGH1 gamma-glutamyl hydrolase 1	extracellular region; vacuole;
AT1G64780.1	ATAMT1;2 ammonium transporter 1;2 AMT1;2 ammonium transporter 1;2	membrane; plasma membrane;
AT2G38570.1	unassigned
AT3G24216.1	unassigned
AT4G29840.1	TS THREONINE SYNTHASE MTO2 METHIONINE OVER-ACCUMULATOR 2	cytosol; chloroplast; chloroplast stroma;
AT5G34780.1	unassigned	mitochondrion;
AT1G19490.1	unassigned	nucleus;
AT1G52720.1	unassigned	chloroplast; plastid;
AT3G59950.1	unassigned	chloroplast; cytoplasm;
AT4G24110.1	unassigned	cellular_component;
AT5G10650.1	unassigned	nucleus;
AT1G30757.1	unassigned
AT1G33670.1	unassigned	extracellular region;
AT1G48350.1	EMB3105 EMBRYO DEFECTIVE 3105	chloroplast stroma; ribosome; chloroplast; intracellular; chloroplast envelope;
AT1G60220.1	ULP1D UB-like protease 1D OTS1 OVERLY TOLERANT TO SALT 1	nucleus;
AT1G69350.1	unassigned	mitochondrion;
AT4G16900.1	unassigned	intracellular;
AT2G25870.1	unassigned	chloroplast;
AT5G67590.1	FRO1 FROSTBITE1	mitochondrion; mitochondrial inner membrane;
ATMG00490.1	ORF107C	mitochondrion;
AT1G68510.1	LBD42 LOB domain-containing protein 42
AT5G56260.1	unassigned	cytoplasm;
AT3G52380.1	PDE322 PIGMENT DEFECTIVE 322 CP33 chloroplast RNA-binding protein 33	chloroplast; chloroplast stroma; thylakoid;
AT3G58590.1	unassigned	mitochondrion;
AT1G77855.1	unassigned	chloroplast;
AT5G22190.1	unassigned	mitochondrion;
AT5G66660.1	unassigned	nucleus;
AT1G68765.1	IDA INFLORESCENCE DEFICIENT IN ABSCISSION	apoplast; extracellular region;
AT1G29900.1	VEN3 VENOSA 3 CARB carbamoyl phosphate synthetase B	chloroplast stroma; mitochondrion; membrane; chloroplast;
AT2G07362.1	unassigned
AT4G22730.1	unassigned	plasma membrane;
AT1G03510.1	unassigned	mitochondrion;
AT3G44428.1	unassigned
AT4G04695.1	CPK31 calcium-dependent protein kinase 31	plasma membrane;
AT2G17290.1	CPK6 calcium dependent protein kinase 6 ATCPK6 ARABIDOPSIS THALIANA CALCIUM-DEPENDENT PROTEIN KINASE 6 ATCDPK3 ARABIDOPSIS THALIANA CALMODULIN-DOMAIN PROTEIN KINASE 3	nucleus; plasma membrane; cytosol; membrane;
AT2G28920.1	unassigned
AT4G35310.1	CPK5 calmodulin-domain protein kinase 5 ATCPK5	cytosol; plasma membrane; nucleus; membrane;
AT4G20900.1	TDM1 MS5 MALE-STERILE 5	nucleus;
AT3G10970.1	unassigned	chloroplast;
AT3G61380.1	TRM14 TON1 Recruiting Motif 14	plasma membrane; nucleus;
AT4G25110.1	MCP1c metacaspase 1c MC2 metacaspase 2 AtMCP1c metacaspase 1c AtMC2 metacaspase 2
AT3G44630.3	unassigned	intracellular; cytoplasm;
AT4G32100.1	unassigned	extracellular region; membrane;
AT5G25102.1	unassigned
AT3G13780.1	unassigned	nucleus;
AT5G05220.1	unassigned	chloroplast;
AT1G78930.1	unassigned	chloroplast; mitochondrion;
ATMG00580.1	NAD4 NADH dehydrogenase subunit 4	mitochondrion;
AT2G17240.1	unassigned	nucleus; chloroplast;
AT2G19680.1	unassigned	mitochondrion; mitochondrial proton-transporting ATP synthase complex, coupling factor F(o);
AT4G01245.1	unassigned
AT5G01020.1	unassigned	plasma membrane;
AT1G65390.1	PP2-A5 phloem protein 2 A5 ATPP2-A5 phloem protein 2 A5	intracellular; chloroplast;
AT1G02305.1	unassigned	vacuole; extracellular region;
AT1G52150.2	ICU4 INCURVATA 4 CNA CORONA ATHB15 ATHB-15	nucleus;
AT2G47370.1	unassigned	extracellular region;
AT4G19380.1	unassigned	cellular_component;
AT3G05000.1	unassigned	Golgi apparatus;
AT4G19480.1	unassigned	nucleus;
AT4G29480.1	unassigned	mitochondrion;
AT5G16530.1	PIN5 PIN-FORMED 5	endoplasmic reticulum;
AT4G25845.1	unassigned	nucleus;
AT5G51610.1	unassigned	ribosome; chloroplast;
AT1G09060.3	unassigned	nucleus;
AT5G59170.1	unassigned
AT4G08980.1	FBW2 F-BOX WITH WD-40 2	nucleus;
AT1G52730.2	unassigned	CUL4-RING ubiquitin ligase complex; cytoplasm; cytosol;
AT1G56430.1	NAS4 nicotianamine synthase 4 ATNAS4 ARABIDOPSIS THALIANA NICOTIANAMINE SYNTHASE 4	nucleus;
AT2G31560.1	unassigned	chloroplast;
AT2G34200.1	unassigned	membrane; Golgi apparatus;
AT2G40670.2	RR16 response regulator 16 ARR16 response regulator 16	cytoplasm; nucleus;
AT4G18620.1	RCAR7 regulatory components of ABA receptor 7 PYL13 PYR1-like 13	cellular_component;
AT4G07410.1	PCN POPCORN	nucleus;
AT5G23020.1	MAM3 MAM-L METHYLTHIOALKYMALATE SYNTHASE-LIKE IMS2 2-isopropylmalate synthase 2	chloroplast; mitochondrion;
AT3G16370.1	unassigned	extracellular region; apoplast;
AT3G54850.1	PUB14 plant U-box 14 ATPUB14	ubiquitin ligase complex; kinesin complex;
AT5G22545.1	unassigned	cellular_component;
AT3G50650.1	unassigned	nucleus;
AT5G66770.1	unassigned	nucleus;
AT4G22030.1	unassigned
AT2G46190.1	unassigned	mitochondrial matrix; mitochondrion;
AT3G03773.2	unassigned	nucleus; chloroplast;
AT4G20250.1	unassigned	cellular_component;
AT1G75020.1	LPAT4 lysophosphatidyl acyltransferase 4
AT3G50800.1	unassigned	cellular_component;
AT5G61380.1	TOC1 TIMING OF CAB EXPRESSION 1 PRR1 PSEUDO-RESPONSE REGULATOR 1 AtTOC1 TIMING OF CAB EXPRESSION 1 APRR1	nucleus;
AT1G49630.1	PREP2 presequence protease 2 ATPREP2 presequence protease 2	mitochondrion; chloroplast;
AT1G06570.1	PDS1 phytoene desaturation 1 HPPD 4-hydroxyphenylpyruvate dioxygenase HPD 4-hydroxyphenylpyruvate dioxygenase	mitochondrion; chloroplast; cytosol;
AT4G28820.1	unassigned	nucleus;
AT1G04050.1	SUVR1 homolog of SU(var)3-9 1 SDG13 SET DOMAIN PROTEIN 13	nucleus; nucleolus;
AT1G22040.1	unassigned	cytoplasm;
AT3G21880.1	BBX10 B-box domain protein 10	intracellular; nucleus;
AT3G10330.1	unassigned	cytoplasm; nucleus;
AT4G30560.1	CNGC9 cyclic nucleotide gated channel 9 ATCNGC9 cyclic nucleotide gated channel 9	plasma membrane; membrane;
AT2G18870.1	VIL4 VIN3-like 4 VEL3 vernalization5/VIN3-like 3	nucleus;
AT5G49140.1	unassigned	cytoplasm; intracellular;
AT1G70000.1	unassigned	nucleus;
AT3G10660.1	CPK2 calmodulin-domain protein kinase cdpk isoform 2 ATCPK2	endoplasmic reticulum membrane; nucleus;
AT3G48690.1	CXE12 ATCXE12 ARABIDOPSIS THALIANA CARBOXYESTERASE 12	cytosol; nucleus; cytoplasm;
AT5G18362.1	unassigned
AT4G10130.1	unassigned	cytoplasm;
AT2G14440.1	unassigned	plasma membrane;
AT4G25670.1	unassigned
AT3G17668.1	ENA ENHANCER OF ATNSI ACTIVITY
AT5G04950.1	NAS1 nicotianamine synthase 1 ATNAS1 ARABIDOPSIS THALIANA NICOTIANAMINE SYNTHASE 1
AT1G79060.1	unassigned	nucleus;
AT2G38390.1	unassigned	extracellular region;
AT2G41900.1	OXS2 OXIDATIVE STRESS 2	nucleus;
AT5G08480.2	unassigned	nucleus;
AT5G53450.1	ORG1 OBP3-responsive gene 1	chloroplast;
AT1G53050.1	unassigned	nucleus; plasma membrane;
AT2G29380.1	HAI3 highly ABA-induced PP2C gene 3	plasma membrane; protein serine/threonine phosphatase complex;
AT4G33130.1	unassigned	mitochondrion; nucleus;
AT1G54570.1	PES1 phytyl ester synthase 1	plastoglobule; chloroplast; mitochondrion;
AT2G39590.1	unassigned	ribosome; chloroplast; intracellular; cytosolic small ribosomal subunit;
AT2G47840.1	Tic20-II translocon at the inner envelope membrane of chloroplasts 20-II AtTic20-II translocon at the inner envelope membrane of chloroplasts 20-II	chloroplast; plastid; chloroplast envelope; mitochondrion; chloroplast inner membrane;
AT4G04700.1	CPK27 calcium-dependent protein kinase 27	cytosol; plasma membrane;
AT1G62710.1	BETAVPE BETA-VPE beta vacuolar processing enzyme
AT1G27460.1	NPGR1 no pollen germination related 1	nucleus; plasma membrane;
AT3G12203.1	scpl17 serine carboxypeptidase-like 17	extracellular region;
AT3G18170.1	unassigned	extracellular region;
AT1G06925.1	unassigned	nucleus;
AT3G48150.1	CDC23 APC8 anaphase-promoting complex subunit 8
AT5G45190.2	unassigned	nucleus;
AT1G75160.1	unassigned	nucleus;
AT1G75880.1	unassigned	extracellular region;
AT3G04820.1	unassigned	nucleus;
AT1G76360.1	unassigned	chloroplast;
AT3G13600.1	unassigned	nucleus;
AT5G56080.1	NAS2 nicotianamine synthase 2 ATNAS2 ARABIDOPSIS THALIANA NICOTIANAMINE SYNTHASE 2
AT3G01580.1	unassigned	mitochondrion;
AT3G08950.1	HCC1 homologue of the copper chaperone SCO1	mitochondrion;
AT3G26720.1	unassigned	extracellular region; vacuole; plant-type cell wall; vacuolar membrane; chloroplast;
AT2G20515.1	unassigned	extracellular region;
AT3G01572.1	unassigned
AT4G00840.1	unassigned	extracellular region;
AT4G26210.1	unassigned	plastid;
AT5G35900.1	LBD35 LOB domain-containing protein 35	nucleus;
AT3G23680.1	unassigned	cytoplasm;
AT3G52710.1	unassigned	plasma membrane; nucleus;
AT4G15480.1	UGT84A1	cellular_component;
AT4G37750.1	DRG DRAGON CKC1 COMPLEMENTING A PROTEIN KINASE C MUTANT 1 CKC ANT AINTEGUMENTA	nucleus;
AT4G11480.1	CRK32 cysteine-rich RLK (RECEPTOR-like protein kinase) 32	extracellular region;
AT3G28270.2	unassigned	cellular_component;
AT5G56960.1	unassigned	nucleus;
AT1G19400.1	unassigned	mitochondrion;
AT1G32020.1	unassigned	nucleus;
AT3G61530.1	PANB2	mitochondrion; chloroplast;
AT5G67130.1	unassigned	anchored to plasma membrane; plasma membrane;
AT4G39300.1	unassigned
AT5G47660.1	unassigned	nucleus;
AT5G05840.1	unassigned	nucleus;
AT3G44240.1	unassigned	nucleus;
AT5G09950.1	MEF7 mitochondrial editing factor 7	mitochondrion;
AT5G48410.1	GLR1.3 glutamate receptor 1.3 ATGLR1.3 ARABIDOPSIS THALIANA GLUTAMATE RECEPTOR 1.3	membrane;
AT2G02240.1	MEE66 maternal effect embryo arrest 66	nucleus;
AT2G34357.1	unassigned	nucleus;
AT5G45380.1	DUR3 DEGRADATION OF UREA 3 ATDUR3	membrane; plasma membrane;
AT3G61470.1	LHCA2 photosystem I light harvesting complex gene 2	chloroplast thylakoid; light-harvesting complex; thylakoid; chloroplast; chloroplast thylakoid membrane; membrane;
AT5G54520.1	unassigned	cytoplasm; CUL4-RING ubiquitin ligase complex; heterotrimeric G-protein complex;
AT5G57123.1	unassigned	cellular_component;
AT1G72360.2	HRE1 HYPOXIA RESPONSIVE ERF (ETHYLENE RESPONSE FACTOR) 1 ERF73 ethylene response factor 73 AtERF73	nucleus;
AT4G35130.1	unassigned	chloroplast;
AT4G07524.1	unassigned	mitochondrion;
AT5G65495.1	unassigned	mitochondrion;
AT1G37010.1	unassigned	cellular_component;
AT2G38304.1	unassigned
AT2G22905.1	unassigned	nucleus;
AT4G28590.1	MRL7 Mesophyll-cell RNAi Library line 7	chloroplast; chloroplast nucleoid;
AT4G33280.1	unassigned	nucleus; vacuole;
AT2G23142.1	unassigned
AT5G15265.1	unassigned
AT1G49650.1	unassigned	nucleus;
AT2G03780.1	unassigned	chloroplast;
AT5G40500.1	unassigned	mitochondrion;
AT1G07490.1	RTFL3 ROTUNDIFOLIA like 3 DVL9 DEVIL 9	nucleus;
AT5G45730.1	unassigned	nucleus;
AT2G41850.1	PGAZAT polygalacturonase abscission zone A. thaliana ADPG2 ARABIDOPSIS DEHISCENCE ZONE POLYGALACTURONASE 2	extracellular region;
AT4G26960.1	unassigned	nucleus;
AT4G35589.1	unassigned
AT1G61105.1	unassigned	cytoplasm; intracellular;
AT3G62160.1	unassigned	cytoplasm;
AT5G44960.1	unassigned	nucleus;
AT3G19830.1	NTMC2TYPE5.2 NTMC2T5.2	plasma membrane;
AT4G19390.1	unassigned	plasma membrane; chloroplast envelope;
AT5G24879.1	unassigned
AT1G70760.1	NdhL NADH dehydrogenase-like complex L CRR23 CHLORORESPIRATORY REDUCTION 23	thylakoid membrane; chloroplast;
AT3G16980.1	NRPE9A NRPD9A NRPB9A	nucleus;
AT4G16265.1	NRPE9B NRPD9B NRPB9B	nucleus;
AT1G27680.1	APL2 ADPGLC-PPase large subunit	chloroplast;
AT1G65310.1	XTH17 xyloglucan endotransglucosylase/hydrolase 17 ATXTH17 XYLOGLUCAN ENDOTRANSGLUCOSYLASE/HYDROLASE 17	extracellular region; apoplast; plant-type cell wall; cell wall;
AT4G30280.1	XTH18 xyloglucan endotransglucosylase/hydrolase 18 ATXTH18 XYLOGLUCAN ENDOTRANSGLUCOSYLASE/HYDROLASE 18	extracellular region; Golgi apparatus; apoplast; cell wall;
AT5G26880.1	AGL26 AGAMOUS-like 26	chloroplast;
AT5G36940.1	CAT3 cationic amino acid transporter 3	membrane;
AT5G37360.1	unassigned	chloroplast; chloroplast thylakoid membrane;
AT1G78210.1	unassigned	cytoplasm;
AT2G22650.1	unassigned	chloroplast;
AT3G13030.1	unassigned	nucleus;
AT4G34881.1	unassigned
AT1G01210.1	unassigned	nucleus;
AT3G56380.1	RR17 response regulator 17 ARR17 response regulator 17	nucleus;
AT3G59320.1	unassigned	membrane; chloroplast;
AT4G07950.1	unassigned	nucleus; cytoplasm;
AT4G24650.1	IPT4 isopentenyltransferase 4 ATIPT4 ARABIDOPSIS THALIANA ISOPENTENYLTRANSFERASE 4	chloroplast; cytosol;
AT5G48400.2	GLR1.2 GLUTAMATE RECEPTOR 1.2 ATGLR1.2	membrane; extracellular region;
AT2G20562.1	unassigned
AT3G58320.1	unassigned	nucleus;
AT1G68840.1	TEM2 TEMPRANILLO 2 RAV2 related to ABI3/VP1 2 RAP2.8 RELATED TO AP2 8 EDF2 ETHYLENE RESPONSE DNA BINDING FACTOR 2 AtRAV2	nucleus;
AT2G44140.1	unassigned	chloroplast;
AT3G20290.1	EHD1 EPS15 homology domain 1 ATEHD1 EPS15 homology domain 1	intracellular membrane-bounded organelle; plasma membrane; membrane; cytoplasm; plasmodesma; endosome;
AT3G61763.1	unassigned
AT1G29180.1	unassigned	nucleus;
AT3G22104.1	unassigned	plasma membrane;
AT3G60647.1	unassigned
AT4G12990.1	unassigned	plant-type cell wall; mitochondrion;
AT5G66740.1	unassigned	nucleus;
AT4G10510.1	unassigned	cell wall;
AT2G20230.1	unassigned	integral to membrane; vacuolar membrane; vacuole;
AT3G55720.1	unassigned	nucleus;
AT5G37260.1	RVE2 REVEILLE 2 CIR1 CIRCADIAN 1	nucleus;
AT5G61430.1	NAC100 NAC domain containing protein 100 ATNAC5 ANAC100 NAC domain containing protein 100	nucleus;
AT2G15690.1	unassigned	mitochondrion;
AT1G09490.1	unassigned
AT1G16230.1	unassigned	Golgi apparatus;
AT1G77600.3	unassigned	nucleus;
AT3G02010.1	unassigned	mitochondrion;
AT4G12170.1	unassigned	chloroplast;
AT3G15770.1	unassigned	nucleus;
AT3G51850.1	CPK13 calcium-dependent protein kinase 13	plasma membrane;
AT4G36140.1	unassigned	intracellular; nucleus;
AT1G53910.1	RAP2.12 related to AP2 12	plasma membrane; nucleus;
AT2G37450.2	UMAMIT13 Usually multiple acids move in and out Transporters 13	membrane;
AT2G47520.1	HRE2 HYPOXIA RESPONSIVE ERF (ETHYLENE RESPONSE FACTOR) 2 ERF71 ethylene response factor 71 AtERF71 Arabidopsis thaliana ethylene response factor 71	nucleus;
AT3G14230.1	RAP2.2 related to AP2 2	nucleus;
AT3G16770.1	RAP2.3 RELATED TO AP2 3 ERF72 ETHYLENE RESPONSE FACTOR 72 EBP ethylene-responsive element binding protein ATEBP ethylene-responsive element binding protein	plasma membrane; nucleus; cytoplasm;
AT4G00450.1	MED12 mediator 12 CRP CRYPTIC PRECOCIOUS CCT CENTER CITY	nucleus; mediator complex;
AT4G31441.1	unassigned
AT1G74600.1	OTP87 organelle transcript processing 87	chloroplast; mitochondrion;
AT2G37000.1	unassigned	nucleus;
AT5G23690.1	unassigned
AT4G33700.1	unassigned	plasma membrane;
AT1G28815.1	unassigned
AT4G00620.1	EMB3127 EMBRYO DEFECTIVE 3127	chloroplast;
AT5G23310.1	FSD3 Fe superoxide dismutase 3	plastid nucleoid; nucleoid; chloroplast nucleoid; chloroplast; thylakoid;
AT5G45410.1	unassigned	chloroplast;
AT4G22390.1	unassigned	cellular_component;
AT4G22420.1	unassigned	cellular_component;
AT5G01860.1	unassigned	intracellular; nucleus;
AT2G46455.1	unassigned	mitochondrion; integral to membrane;
AT3G02885.1	GASA5 GAST1 protein homolog 5	extracellular region; plasmodesma;
AT3G14110.3	FLU FLUORESCENT IN BLUE LIGHT	chloroplast thylakoid; membrane; plasma membrane; chloroplast thylakoid membrane; chloroplast envelope; chloroplast;
AT5G18510.1	unassigned	nucleus;
AT3G32036.1	unassigned
AT2G12400.1	unassigned	extracellular region; plasmodesma;
AT2G23171.1	unassigned
AT3G57100.1	unassigned	mitochondrion;
AT5G49360.1	BXL1 beta-xylosidase 1 ATBXL1 BETA-XYLOSIDASE 1	apoplast; plant-type cell wall; extracellular region;
AT1G09600.1	unassigned	nucleus;
AT1G17285.1	unassigned	mitochondrion;
AT1G67400.1	unassigned	cytoskeleton;
AT1G79630.1	unassigned	nucleus; cytoplasm;
AT4G15320.1	CSLB06 cellulose synthase-like B6 CSLB06 ATCSLB6 CELLULOSE SYNTHASE LIKE B6 ATCSLB06 cellulose synthase-like B6	membrane; plasma membrane;
AT5G52740.1	unassigned	cellular_component;
AT4G13710.1	unassigned	extracellular region;
AT3G20270.1	unassigned	extracellular region; nucleus;
AT1G11720.2	SS3 starch synthase 3 ATSS3 starch synthase 3	mitochondrion; chloroplast;
AT1G76710.1	SDG26 SET domain group 26 ASHH1 ASH1-RELATED PROTEIN 1 ASHH1 ASH1 RELATED PROTEIN 1	nucleus;
AT4G21213.1	unassigned
AT4G28050.1	TET7 tetraspanin7	integral to membrane; plasmodesma; extracellular region;
AT2G31110.2	TBL40 TRICHOME BIREFRINGENCE-LIKE 40
AT3G07270.1	unassigned	cytoplasm; nucleus;
AT2G42700.2	unassigned	cellular_component;
AT1G75430.1	BLH11 BEL1-like homeodomain 11	nucleus;
AT2G20740.1	unassigned	cytoplasm; integral to membrane;
AT3G52430.1	PAD4 PHYTOALEXIN DEFICIENT 4 ATPAD4 ARABIDOPSIS PHYTOALEXIN DEFICIENT 4	nucleus;
AT1G08390.1	unassigned	nucleus;
AT1G03680.1	TRX-M1 THIOREDOXIN M-TYPE 1 THM1 thioredoxin M-type 1 ATM1 ARABIDOPSIS THIOREDOXIN M-TYPE 1 ATHM1 thioredoxin M-type 1	apoplast; chloroplast stroma; chloroplast envelope; chloroplast; thylakoid;
AT5G44000.1	unassigned	chloroplast;
AT5G48070.1	XTH20 xyloglucan endotransglucosylase/hydrolase 20 ATXTH20 XYLOGLUCAN ENDOTRANSGLUCOSYLASE/HYDROLASE 20	apoplast; extracellular region; cell wall;
AT5G65560.1	unassigned	mitochondrion;
AT2G20616.1	unassigned
AT2G20815.1	QWRF3 QWRF domain containing 3	nucleus;
AT1G14310.1	unassigned	cellular_component;
AT3G45110.1	unassigned	nucleus;
AT5G52770.1	unassigned	nucleus;
AT2G28330.1	unassigned	nucleus;
AT2G31210.1	unassigned	nucleus;
AT3G25810.1	unassigned	chloroplast;
AT5G24930.1	COL4 CONSTANS-like 4 BBX5 B-box domain protein 5 ATCOL4	nucleus;
AT1G15990.1	CNGC7 cyclic nucleotide gated channel 7 ATCNGC7 cyclic nucleotide gated channel 7	plasma membrane; membrane;
AT3G25170.1	RALFL26 ralf-like 26	apoplast; extracellular region;
AT1G51240.1	unassigned	mitochondrion;
AT1G55535.1	unassigned	mitochondrion;
AT4G28660.2	PSB28 photosystem II reaction center PSB28 protein	oxygen evolving complex; chloroplast; thylakoid; photosystem II; photosystem II reaction center; membrane; chloroplast thylakoid membrane; chloroplast stroma;
AT5G01900.1	WRKY62 WRKY DNA-binding protein 62 ATWRKY62 ARABIDOPSIS THALIANA WRKY DNA-BINDING PROTEIN 62	nucleus;
AT3G62100.1	IAA30 indole-3-acetic acid inducible 30	nucleus;
AT1G31770.1	ABCG14 ATP-binding cassette G14	membrane;
AT2G43235.1	unassigned
AT4G25820.1	XTR9 xyloglucan endotransglycosylase 9 XTH14 xyloglucan endotransglucosylase/hydrolase 14 ATXTH14	apoplast; extracellular region; cell wall;
AT1G80960.2	unassigned	nucleus;
AT3G16320.1	CDC27a	nucleus;
AT1G18830.1	unassigned	cytoplasm;
AT3G43900.1	unassigned	mitochondrion;
AT1G65000.1	unassigned	nucleus;
AT4G15290.1	CSLB05 ATCSLB5 CELLULOSE SYNTHASE LIKE 5 ATCSLB05	Golgi apparatus; membrane;
AT5G28620.1	unassigned	nucleus;
AT1G07550.1	unassigned	plasma membrane;
AT1G17450.2	unassigned	nucleus;
AT2G48121.2	unassigned
AT3G20340.1	unassigned	nucleus;
AT4G16080.1	unassigned	chloroplast;
AT2G23810.1	TET8 tetraspanin8	integral to membrane; plasma membrane; extracellular region; plasmodesma; Golgi apparatus; membrane;
AT1G17000.1	TPS3 trehalose-phosphatase/synthase 3 TPS3 TREHALOSE -6-PHOSPHATASE SYNTHASE S3 ATTPS3 trehalose-phosphatase/synthase 3	mitochondrion;
AT1G71720.1	RLSB RbcL mRNA S1 binding domain protein PDE338 PIGMENT DEFECTIVE 338	chloroplast;
AT2G17700.1	STY8 serine/threonine/tyrosine kinase 8	nucleus; cytosol;
AT3G28060.1	UMAMIT43-psi Usually multiple acids move in and out Transporters 43-pseudogene	membrane;
AT3G59780.1	unassigned	nucleus; chloroplast; chloroplast thylakoid;
AT3G62097.1	unassigned
AT4G04710.1	CPK22 calcium-dependent protein kinase 22	plasmodesma; plasma membrane;
AT3G44620.2	unassigned	cytoplasm; chloroplast; chloroplast stroma;
AT5G37940.1	unassigned	cytoplasm;
AT5G44680.1	unassigned	nucleus;
AT2G46290.1	unassigned	cytoplasm; CUL4-RING ubiquitin ligase complex; plasmodesma;
AT3G44670.1	unassigned	cytoplasm; intracellular;
AT3G52470.1	unassigned	plasmodesma; plasma membrane;
AT4G21980.2	ATG8A AUTOPHAGY-RELATED 8A APG8A AUTOPHAGY 8A	vacuolar lumen; autophagic vacuole; cytoplasm; chloroplast;
AT4G06490.1	unassigned	mitochondrion;
AT4G26870.1	unassigned	cytosol; cytoplasm; plasmodesma;
AT3G63088.1	RTFL14 ROTUNDIFOLIA like 14 DVL14 DEVIL 14
AT1G71530.1	unassigned	nucleus;
AT4G10680.1	unassigned	nucleus;
AT3G26750.1	unassigned	nucleus;
AT3G07390.1	AIR12 Auxin-Induced in Root cultures 12	anchored to plasma membrane; anchored to membrane; plasma membrane; extracellular region;
AT2G34315.1	unassigned	nucleus;
AT1G78600.2	STH3 SALT TOLERANCE HOMOLOG 3 LZF1 light-regulated zinc finger protein 1 DBB3 DOUBLE B-BOX 3 BBX22 B-box domain protein 22	nuclear speck; nucleus;
AT3G03720.1	CAT4 cationic amino acid transporter 4	membrane; vacuolar membrane; vacuole;
AT3G54320.1	WRI1 WRINKLED 1 WRI WRINKLED ATWRI1 ASML1 ACTIVATOR OF SPO(MIN)::LUC1	nucleus;
AT3G60966.1	unassigned
AT5G06130.2	unassigned	mitochondrion;
AT1G28150.1	unassigned	chloroplast; plastoglobule;
AT5G42210.1	unassigned	integral to membrane;
AT4G19160.2	unassigned	chloroplast; nucleus;
AT4G10240.1	bbx23 B-box domain protein 23	intracellular; nucleus;
AT4G19600.1	CYCT1;4	nucleus;
AT4G28500.1	SND2 SECONDARY WALL-ASSOCIATED NAC DOMAIN PROTEIN 2 NAC073 NAC domain containing protein 73 ANAC073 NAC domain containing protein 73	nucleus;
AT5G19120.1	unassigned	extracellular region;
AT5G64343.1	CPuORF38 conserved peptide upstream open reading frame 38
AT5G02600.2	NPCC6 nuclear-enriched phloem companion cell gene 6 NAKR1 SODIUM POTASSIUM ROOT DEFECTIVE 1	nucleus; chloroplast; cytoplasm;
AT4G24690.1	NBR1 next to BRCA1 gene 1 AtNBR1 Arabidopsis thaliana next to BRCA1 gene 1	vacuole; cytoplasm;
AT4G26500.1	SUFE1 SULFUR E 1 EMB1374 MBRYO DEFECTIVE 1374 CPSUFE chloroplast sulfur E ATSUFE ARABIDOPSIS THALIANA SULFUR E	chloroplast stroma; mitochondrion; chloroplast;
AT2G15420.1	unassigned	nucleus;
AT5G23340.1	unassigned	cytoplasm;
AT1G74080.1	MYB122 myb domain protein 122 ATMYB122 MYB DOMAIN PROTEIN 122	nucleus; plasmodesma;
AT2G13895.1	unassigned	cellular_component;
AT3G14930.1	HEME1	chloroplast; chloroplast stroma; cytoplasm;
AT5G28650.1	WRKY74 WRKY DNA-binding protein 74 ATWRKY74 ARABIDOPSIS THALIANA WRKY DNA-BINDING PROTEIN 74	nucleus;
AT1G09830.1	PUR2 purine biosynthesis 2	chloroplast stroma; chloroplast;
AT3G16350.1	unassigned	nucleus;
AT4G03520.1	ATHM2	chloroplast thylakoid membrane; thylakoid; chloroplast stroma; chloroplast;
AT5G58910.1	LAC16 laccase 16	extracellular region; apoplast;
AT5G60890.1	MYB34 myb domain protein 34 ATR1 ALTERED TRYPTOPHAN REGULATION 1 ATMYB34	nucleus;
AT2G19385.1	unassigned	nucleus;
AT4G13095.1	LCR37 low-molecular-weight cysteine-rich 37	extracellular region;
AT2G40690.1	SFD1 SUPPRESSOR OF FATTY ACID DESATURASE DEFICIENCY 1 GLY1	glycerol-3-phosphate dehydrogenase complex; cytoplasm; chloroplast envelope;
AT4G18740.1	unassigned	chloroplast; cytosol; mitochondrion;
AT5G40270.1	unassigned	nucleus;
AT2G26300.1	GPA1 G PROTEIN ALPHA SUBUNIT 1 GP ALPHA 1 G protein alpha subunit 1 ATGPA1 ARABIDOPSIS THALIANA G PROTEIN ALPHA SUBUNIT 1	endoplasmic reticulum membrane; plasmodesma; extrinsic to internal side of plasma membrane; heterotrimeric G-protein complex; cytoplasm; plasma membrane;
AT3G01961.1	unassigned
AT2G17210.1	unassigned	mitochondrion;
AT2G31432.1	unassigned
AT1G66340.1	ETR1 ETHYLENE RESPONSE 1 ETR ETHYLENE RESPONSE EIN1 ETHYLENE INSENSITIVE 1 AtETR1	membrane; endoplasmic reticulum; endoplasmic reticulum membrane;
AT4G15970.1	unassigned	mitochondrion;
AT5G25440.1	unassigned	plasmodesma; cytoplasm; nucleus;
AT1G77930.1	unassigned
AT5G43910.2	unassigned	cytoplasm;
AT3G51560.1	unassigned	nucleus; intracellular;
AT4G38470.1	STY46 serine/threonine/tyrosine kinase 46	cytosol; plasma membrane;
AT3G57510.1	ADPG1	extracellular region;
AT4G03260.1	unassigned	nucleus;
AT2G18530.1	unassigned
AT2G23200.1	unassigned	extracellular region;
AT2G26030.1	unassigned	nucleus;
AT2G41630.1	TFIIB transcription factor IIB	nucleus;
AT2G44065.1	unassigned	ribosome; large ribosomal subunit; intracellular; chloroplast;
AT3G45285.1	unassigned
AT1G62410.1	unassigned	cytoplasm;
AT3G21150.1	EIP6 EMF1-Interacting Protein 1 BBX32 B-box domain protein 32 AtBBX32	nucleus; cytoplasm;
AT3G44480.1	RPP1 recognition of peronospora parasitica 1 cog1	plasma membrane; Golgi membrane; endoplasmic reticulum membrane; cytoplasm; intracellular;
AT5G01700.2	unassigned	nucleus;
AT5G06330.1	unassigned	cellular_component;
AT5G12180.1	CPK17 calcium-dependent protein kinase 17	nucleus; plasma membrane; cytoplasm;
AT3G22650.1	SFL61 S-LOCUS F-BOX 61 CEG CEGENDUO ATSFL61 S-LOCUS F-BOX 61	cytoplasm;
AT1G33770.1	unassigned	nucleus;
AT3G47460.1	ATSMC2	chromosome; nucleus;
AT4G00710.1	BSK3 brassinosteroid-signaling kinase 3	plasmodesma; plasma membrane; membrane;
AT5G62410.1	TTN3 TITAN 3 SMC2 structural maintenance of chromosomes 2 ATSMC4 ATCAP-E1	chromosome; nucleus;
AT5G56840.1	unassigned	nucleus;
AT2G17530.1	unassigned	nucleus;
AT3G21110.1	PURC PURIN C PUR7 purin 7 ATPURC	chloroplast stroma; chloroplast;
AT3G50040.1	unassigned	nucleus;
AT4G35500.2	unassigned
AT4G38900.1	unassigned	nucleus; cytosol;
AT5G12323.1	unassigned
AT2G14510.1	unassigned	plasma membrane;
AT2G22450.1	RIBA2 homolog of ribA 2 AtRIBA2	chloroplast;
AT3G26940.1	CDG1 CONSTITUTIVE DIFFERENTIAL GROWTH 1	plasma membrane;
AT3G50651.1	unassigned
AT2G31170.1	SYCO ARATH cysteinyl t-RNA synthetase FIONA FIONA	cytosol; chloroplast stroma; cytoplasm; mitochondrion; chloroplast;
AT3G56230.1	unassigned	nucleus;
AT1G70570.2	unassigned	chloroplast stroma; chloroplast;
AT3G05730.1	unassigned	extracellular region;
AT5G47390.1	unassigned	nucleus;
AT5G14020.1	unassigned	vacuole;
AT3G61510.1	AT-ACS1 ARABIDOPSIS THALIANA 1-AMINOCYCLOPROPANE-1-CARBOXYLATE SYNTHASE 1 ACS1 ACC synthase 1	cytoplasm;
AT1G06360.1	unassigned	mitochondrion;
AT1G19840.1	unassigned	mitochondrion;
AT4G30845.1	unassigned
AT5G22530.1	unassigned	cellular_component;
AT5G14760.1	FIN4 FLAGELLIN-INSENSITIVE 4 AO L-aspartate oxidase	cytoplasm; chloroplast; mitochondrion;
AT1G06350.1	AtADS4 ADS4 delta 9 desaturase 4	mitochondrion;
AT1G14687.1	ZHD14 ZINC FINGER HOMEODOMAIN 14 HB32 homeobox protein 32 AtHB32 homeobox protein 32	nucleus;
AT1G53080.1	unassigned	plasma membrane; plant-type cell wall;
AT3G04732.1	unassigned
AT5G18710.1	unassigned	nucleus;
AT1G76850.1	SEC5A exocyst complex component sec5	cytosol; plasmodesma; plasma membrane;
AT5G58060.2	YKT61 ATYKT61 ATGP1	Golgi apparatus; nucleus; cytosol;
AT2G05910.1	unassigned	cellular_component;
AT4G33200.1	XI-I XI-15 MYOSIN XI-15 ATXI-I MYOSIN XI I	myosin complex; nucleus;
AT3G13390.1	sks11 SKU5 similar 11	extracellular region;
AT4G01250.1	WRKY22 AtWRKY22	nucleus;
AT1G64510.1	unassigned	ribosome; chloroplast thylakoid membrane; chloroplast; thylakoid;
AT4G11211.1	unassigned	cellular_component;
AT4G13630.1	unassigned	nucleus;
AT5G24960.1	CYP71A14 "cytochrome P450, family 71, subfamily A, polypeptide 14"
AT3G23930.1	unassigned	cytoplasm;
AT5G26690.1	unassigned	nucleus;
AT1G33250.1	unassigned	Golgi apparatus;
AT2G39910.1	unassigned	nucleus;
AT3G04670.1	WRKY39 WRKY DNA-binding protein 39 ATWRKY39 WRKY DNA-BINDING PROTEIN 39	nucleus;
AT1G78970.2	LUP1 lupeol synthase 1 ATLUP1 ARABIDOPSIS THALIANA LUPEOL SYNTHASE 1	nucleus;
AT1G03320.1	unassigned	nucleus;
AT1G32415.1	unassigned	mitochondrion;
AT2G07180.1	unassigned	plasma membrane;
AT3G58060.1	unassigned	membrane; integral to membrane; nucleus;
AT1G09130.3	unassigned	plastid stroma; chloroplast envelope; mitochondrion; thylakoid; chloroplast; chloroplast stroma;
AT2G34224.1	unassigned
AT4G03723.1	unassigned	cellular_component;
AT4G13310.1	CYP71A20 "cytochrome P450, family 71, subfamily A, polypeptide 20"	plasmodesma;
AT3G46120.1	PAP19 purple acid phosphatase 19 ATPAP19 PURPLE ACID PHOSPHATASE 19	extracellular region;
AT4G34570.1	THY-2 thymidylate synthase 2	chloroplast;
AT1G08730.1	XIC ATXIC MYOSIN XI C	myosin complex;
AT1G24380.1	unassigned	cellular_component;
AT3G02770.1	unassigned	cytoplasm;
AT5G14650.1	unassigned	extracellular region;
AT4G05200.1	CRK25 cysteine-rich RLK (RECEPTOR-like protein kinase) 25	extracellular region;
AT2G40130.2	unassigned	cytoplasm; nucleus;
AT3G19250.1	unassigned	cellular_component;
AT5G42591.1	unassigned
AT1G60830.1	unassigned	nucleus;
AT3G13870.1	RHD3 ROOT HAIR DEFECTIVE 3 GOM8 GOLGI MUTANT 8	cytoplasm; vacuolar membrane; plasma membrane; nucleus; endoplasmic reticulum;
AT4G13290.1	CYP71A19 "cytochrome P450, family 71, subfamily A, polypeptide 19"
ATCG00760.1	RPL36 ribosomal protein L36	intracellular; chloroplast stroma; chloroplast; ribosome; chloroplast envelope;
AT2G31700.1	unassigned	mitochondrion;
AT3G45140.1	LOX2 lipoxygenase 2 ATLOX2 ARABIODOPSIS THALIANA LIPOXYGENASE 2	chloroplast thylakoid membrane; cytoplasm; chloroplast envelope; chloroplast stroma; chloroplast;
AT5G03970.1	unassigned	nucleus;
AT1G09920.1	unassigned	nucleus;
AT3G54030.1	BSK6 brassinosteroid-signaling kinase 6	plasma membrane;
AT5G16450.1	unassigned	cytoplasm;
AT1G08550.1	NPQ1 non-photochemical quenching 1 AVDE1 ARABIDOPSIS VIOLAXANTHIN DE-EPOXIDASE 1	chloroplast; chloroplast photosystem II; chloroplast thylakoid lumen; thylakoid lumen; chloroplast thylakoid;
AT3G07150.1	unassigned	cellular_component;
AT2G34370.1	unassigned	mitochondrion;
AT3G09032.1	unassigned	nucleus;
AT3G54970.1	unassigned	chloroplast;
AT1G77580.2	unassigned	cytoplasm;
AT5G07300.1	BON2 BONZAI 2	plasmodesma; plasma membrane;
AT5G19470.1	NUDX24 nudix hydrolase homolog 24 NUDT24 nudix hydrolase homolog 24 atnudt24 nudix hydrolase homolog 24	chloroplast;
AT5G60480.1	ZHD12 ZINC FINGER HOMEODOMAIN 12 HB26 homeobox protein 26 AtHB26 homeobox protein 26	nucleus;
AT1G68210.1	PRR6 APRR6 pseudo-response regulator 6	nucleus;
AT5G04870.1	CPK1 calcium dependent protein kinase 1 ATCPK1	membrane; chloroplast; peroxisome;
AT1G72480.1	unassigned	Golgi apparatus; integral to membrane;
AT1G36756.1	unassigned	mitochondrion;
AT3G12200.2	Nek7 NIMA-related kinase 7 AtNek7 NIMA-related kinase 7	plasma membrane; cytoplasm;
AT4G23840.1	unassigned	cellular_component;
AT5G47770.1	FPS1 farnesyl diphosphate synthase 1	cytoplasm; cytosol;
AT2G24280.1	unassigned	chloroplast; lysosome;
AT2G34450.2	unassigned	nucleus;
AT3G05920.1	unassigned	nucleus;
AT1G09150.1	unassigned	cytoplasm; cytosol;
AT1G69470.1	unassigned	cellular_component;
AT2G39790.1	unassigned	mitochondrion; mitochondrial matrix;
AT3G48600.2	unassigned	nucleus;
AT3G13450.1	DIN4 DARK INDUCIBLE 4	mitochondrion;
AT3G16610.1	unassigned	mitochondrion;
AT2G05810.1	unassigned	cellular_component;
AT5G10460.1	unassigned	chloroplast;
AT5G26930.1	GATA23 GATA transcription factor 23	nucleus;
AT5G39720.1	AIG2L avirulence induced gene 2 like protein	nucleus;
AT5G54390.1	HL HAL2-like ATAHL AHL HAL2-like	mitochondrion;
AT4G23880.1	unassigned	nucleus;
AT2G07787.1	unassigned	mitochondrion;
AT5G17220.1	TT19 TRANSPARENT TESTA 19 GSTF12 glutathione S-transferase phi 12 GST26 GLUTATHIONE S-TRANSFERASE 26 ATGSTF12 ARABIDOPSIS THALIANA GLUTATHIONE S-TRANSFERASE PHI 12	cytoplasm; plant-type vacuole membrane; nucleus;
AT5G18570.1	EMB3138 EMBRYO DEFECTIVE 3138 EMB269 EMBRYO DEFECTIVE 269 CPSAR1 chloroplastic SAR1 ATOBGL OBG-like protein ATOBGC	chloroplast inner membrane; chloroplast; chloroplast stroma;
AT5G63340.1	unassigned	mitochondrion;
AT3G28790.1	unassigned	plasma membrane;
AT5G26110.1	unassigned
AT2G30590.1	WRKY21 WRKY DNA-binding protein 21	nucleus;
AT2G32540.1	CSLB04 cellulose synthase-like B4 CSLB04 CELLULOSE SYNTHASE LIKE B4 ATCSLB4 CELLULOSE SYNTHASE LIKE B4 ATCSLB04 cellulose synthase-like B4	Golgi apparatus; membrane;
AT5G53870.1	ENODL1 early nodulin-like protein 1 AtENODL1	plasma membrane; anchored to membrane;
AT3G26539.1	unassigned
AT1G48175.1	TAD1 tRNA adenosine deaminase 1 emb2191 embryo defective 2191	chloroplast;
AT2G23660.1	LBD10 LOB domain-containing protein 10	nucleus;
AT3G07650.1	COL9 CONSTANS-like 9 BBX7 B-box domain protein 7	nucleus; intracellular;
AT4G03410.2	unassigned	integral to membrane; mitochondrion;
AT4G29750.1	unassigned	chloroplast;
AT5G24080.1	unassigned	plasma membrane;
AT5G48250.1	BBX8 B-box domain protein 8	plasma membrane; intracellular; nucleus;
AT1G57700.1	unassigned	plasma membrane; nucleus;
AT2G32530.1	CSLB03 cellulose synthase-like B3 ATCSLB3 cellulose synthase-like B3 ATCSLB03 cellulose synthase-like B3	membrane; Golgi apparatus;
AT4G03150.1	unassigned
AT4G35780.1	STY17 serine/threonine/tyrosine kinase 17	cytosol;
AT5G48630.2	unassigned	DNA-directed RNA polymerase II, holoenzyme; nucleus;
AT1G74210.1	GDPD5 glycerophosphodiester phosphodiesterase 5 AtGDPD5	plasma membrane; vacuole;
AT3G01210.1	unassigned	cytoplasm;
AT3G08760.1	ATSIK	plasma membrane;
AT2G39120.1	WTF9 what's this factor 9	mitochondrion;
AT5G08310.1	unassigned	mitochondrion;
AT5G47229.1	unassigned
AT5G55720.1	unassigned	plasma membrane;
AT5G45428.1	CPuORF24 conserved peptide upstream open reading frame 24
AT2G46700.1	CRK3 CDPK-related kinase 3 ATCRK3	nucleus; plasma membrane;
AT2G46470.1	OXA1L inner membrane protein OXA1-like	integral to membrane; mitochondrion; membrane;
AT3G13790.1	ATCWINV1 ARABIDOPSIS THALIANA CELL WALL INVERTASE 1 ATBFRUCT1	cell wall; extracellular region; plasma membrane;
AT4G29020.1	unassigned
AT2G46670.1	unassigned	nucleus;
AT3G01170.1	unassigned	ribosome; intracellular;
AT3G01460.1	MBD9 methyl-CPG-binding domain 9 ATMBD9	nucleus; plasmodesma;
AT4G30930.1	NFD1 NUCLEAR FUSION DEFECTIVE 1	ribosome; mitochondrion; chloroplast;
AT5G01370.1	TRM29 TON1 Recruiting Motif 29 ACI1 ALC-interacting protein 1	nucleus;
AT5G47840.1	AMK2 adenosine monophosphate kinase	chloroplast stroma; chloroplast;
AT5G22440.1	unassigned	ribosome; cytosolic large ribosomal subunit; cytoplasm; nucleolus; large ribosomal subunit; intracellular; cytosolic ribosome;
AT1G08650.1	PPCK1 phosphoenolpyruvate carboxylase kinase 1 ATPPCK1 PHOSPHOENOLPYRUVATE CARBOXYLASE KINASE 1	nucleus;
AT5G11930.1	unassigned	cytoplasm;
AT1G24140.1	unassigned	extracellular matrix; anchored to membrane; extracellular region;
AT2G26270.1	unassigned	extracellular region;
AT3G04020.1	unassigned	nucleus;
AT5G15940.1	unassigned
AT1G26930.1	unassigned	peroxisome; nucleus;
AT2G43465.1	unassigned
AT4G33495.1	RPD1 ROOT PRIMORDIUM DEFECTIVE 1	chloroplast;
AT3G02290.1	unassigned	nucleus;
AT4G00335.1	RHB1A RING-H2 finger B1A	nucleus;
AT5G16740.1	unassigned	plasma membrane; membrane;
AT3G57530.1	CPK32 calcium-dependent protein kinase 32 CDPK32 ATCPK32	plasmodesma; cytoplasm; nucleus; plasma membrane;
AT4G37460.1	SRFR1 SUPPRESSOR OF RPS4-RLD 1	intracellular membrane-bounded organelle; perinuclear region of cytoplasm; nucleus; cytoplasm;
AT4G38420.1	sks9 SKU5 similar 9	extracellular region; plasmodesma; plant-type cell wall;
AT5G61900.1	CPN1 COPINE 1 BON1 BONZAI 1 BON	plasma membrane; plasmodesma;
AT1G79000.2	PCAT2 P300/CBP ACETYLTRANSFERASE-RELATED PROTEIN 2 HAC1 histone acetyltransferase of the CBP family 1 ATHPCAT2 ARABIDOPSIS THALIANA P300/CBP ACETYLTRANSFERASE-RELATED PROTEIN 2 ATHAC1 ARABIDOPSIS HISTONE ACETYLTRANSFERASE OF THE CBP FAMILY 1	nucleus;
AT1G03170.1	FTM5 FLORAL TRANSITION AT THE MERISTEM5 FAF2 FANTASTIC FOUR 2	nucleus;
AT1G72890.2	unassigned	intracellular; cytoplasm;
AT2G01818.1	unassigned
AT1G50020.1	unassigned	chloroplast; chloroplast thylakoid membrane;
AT3G07910.1	unassigned
AT4G01460.1	unassigned	nucleus;
AT1G04880.1	unassigned	nucleus; intracellular;
AT1G52565.1	unassigned	chloroplast;
AT1G67730.1	YBR159 KCR1 beta-ketoacyl reductase 1 ATKCR1	endoplasmic reticulum; membrane; chloroplast;
AT2G32610.1	CSLB01 cellulose synthase-like B1 CSLB01 CELLULOSE SYNTHASE LIKE B1 ATCSLB1 CELLULOSE SYNTHASE LIKE B1 ATCSLB01 cellulose synthase-like B1	Golgi apparatus; membrane;
AT3G06010.1	CHR12 chromatin remodeling 12 ATCHR12	nucleus;
AT3G21710.2	unassigned	nucleus;
AT5G11450.1	PPD5 PsbP domain protein 5	chloroplast thylakoid lumen; chloroplast; thylakoid; thylakoid lumen; chloroplast thylakoid membrane;
AT1G30880.1	unassigned	mitochondrion;
AT1G58300.1	HO4 heme oxygenase 4	chloroplast;
AT1G77800.1	unassigned	plasmodesma; nucleus;
AT5G20180.1	unassigned	mitochondrion; ribosome; intracellular;
AT3G55010.1	PUR5 EMB2818 EMBRYO DEFECTIVE 2818 ATPURM	cytoplasm; chloroplast stroma; mitochondrion; chloroplast;
AT3G49740.1	unassigned	mitochondrion;
AT5G43290.1	WRKY49 WRKY DNA-binding protein 49 ATWRKY49 ARABIDOPSIS THALIANA WRKY DNA-BINDING PROTEIN 49	nucleus;
AT2G30395.1	OFP17 ovate family protein 17 ATOFP17
AT3G26070.1	unassigned	chloroplast; plastoglobule; chloroplast thylakoid; chloroplast thylakoid membrane;
AT5G06230.1	TBL9 TRICHOME BIREFRINGENCE-LIKE 9
AT3G25680.1	unassigned	plastid; chloroplast envelope; chloroplast;
AT4G22750.2	unassigned
AT1G05490.1	chr31 chromatin remodeling 31	nucleus;
AT1G16710.1	HAC12 histone acetyltransferase of the CBP family 12	nucleus;
AT1G55475.1	unassigned	nucleus;
AT1G68880.1	bZIP basic leucine-zipper 8 AtbZIP basic leucine-zipper 8	nucleus;
AT2G26620.1	unassigned	extracellular region;
AT3G01310.1	unassigned	cytoplasm; plasma membrane;
AT3G45940.1	unassigned	extracellular region; plasmodesma;
AT3G57810.2	unassigned	chloroplast;
AT2G41860.1	CPK14 calcium-dependent protein kinase 14	cytoplasm; plasma membrane;
AT4G34070.1	unassigned
AT5G06730.1	unassigned	extracellular region; vacuolar membrane;
AT5G50500.1	unassigned	mitochondrion;
AT5G60100.2	PRR3 pseudo-response regulator 3 APRR3 pseudo-response regulator 3	nucleus;
AT1G21060.1	unassigned	chloroplast; nucleus;
AT2G42090.1	ACT9 actin 9	cytoplasm;
AT5G48545.1	HINT3 histidine triad nucleotide-binding 3	nucleus; peroxisome;
AT1G27470.1	unassigned	nucleus;
AT2G18130.1	PAP11 purple acid phosphatase 11 ATPAP11 PURPLE ACID PHOSPHATASE 11	extracellular region;
AT4G15250.1	BBX9 B-box domain protein 9	nucleus; intracellular;
AT4G16845.1	VRN2 REDUCED VERNALIZATION RESPONSE 2	nucleus;
AT4G18780.1	LEW2 LEAF WILTING 2 IRX1 IRREGULAR XYLEM 1 CESA8 CELLULOSE SYNTHASE 8 ATCESA8 CELLULOSE SYNTHASE 8	plasma membrane; membrane; cell wall;
AT1G30010.1	nMAT1 nuclear maturase 1	mitochondrion; chloroplast;
AT3G56780.1	unassigned	cellular_component;
AT3G06950.1	unassigned	chloroplast;
AT2G47150.1	unassigned	cytoplasm;
AT4G27300.1	unassigned	plasma membrane; plasmodesma;
AT1G51090.1	unassigned	nucleus;
AT2G42750.1	unassigned	chloroplast;
AT3G05727.1	unassigned	extracellular region;
AT4G08270.1	unassigned	nucleus;
AT3G54360.1	unassigned	nucleus;
AT1G68420.1	unassigned	cytoplasm;
AT3G14460.1	unassigned	nucleus;
AT2G47140.1	SDR5 short-chain dehydrogenase reductase 5 AtSDR5	cytoplasm;
AT3G18500.3	unassigned	nucleus;
AT4G36690.1	ATU2AF65A	nucleus;
AT3G19850.1	unassigned	plasma membrane;
AT2G22030.1	unassigned	nucleus;
AT1G59453.1	unassigned	nucleus;
AT4G02489.1	unassigned
AT5G05240.1	unassigned	nucleus;
AT1G80110.1	PP2-B11 phloem protein 2-B11 ATPP2-B11 phloem protein 2-B11	nucleus;
AT2G07815.1	unassigned
AT4G38560.2	unassigned	nucleus;
AT5G12480.1	CPK7 calmodulin-domain protein kinase 7	plasma membrane; nucleus;
AT5G37050.1	unassigned
AT2G37870.1	unassigned	plasmodesma; extracellular region;
AT1G56240.1	PP2-B13 phloem protein 2-B13 AtPP2-B13 phloem protein 2-B13	nucleus;
AT1G12220.1	RPS5 RESISTANT TO P. SYRINGAE 5	intracellular; plasma membrane;
AT4G27190.1	unassigned	mitochondrion;
AT3G61200.1	unassigned	peroxisome; nucleus;
AT4G39955.1	unassigned	plasma membrane;
AT5G21940.1	unassigned	nucleus;
AT3G52310.1	ABCG27 ATP-binding cassette G27	membrane; plasma membrane;
AT4G23520.1	unassigned	extracellular region;
AT1G69720.1	HO3 heme oxygenase 3	chloroplast;
AT2G20960.1	pEARLI4	nucleus;
AT2G28880.1	emb1997 embryo defective 1997 ADCS aminodeoxychorismate synthase	chloroplast;
AT5G26570.1	PWD PHOSPHOGLUCAN WATER DIKINASE OK1 ATGWD3	chloroplast; plastid; chloroplast stroma;
AT5G40390.1	SIP1 seed imbibition 1-like RS5 raffinose synthase 5	cytoplasm; chloroplast;
AT5G61410.1	RPE D-ribulose-5-phosphate-3-epimerase EMB2728 EMBRYO DEFECTIVE 2728	chloroplast; thylakoid; chloroplast stroma; chloroplast envelope; apoplast;
AT1G15340.1	MBD10 methyl-CPG-binding domain 10	nucleus; cytosol;
AT1G58230.1	unassigned	mitochondrion;
AT3G13400.1	sks13 SKU5 similar 13	extracellular region;
AT4G10910.1	unassigned	nucleus;
AT3G21680.1	unassigned	nucleus;
AT5G66870.1	LBD36 LATERAL ORGAN BOUNDARIES DOMAIN GENE 36 ASL1 ASYMMETRIC LEAVES 2-like 1	nucleus;
AT2G34090.2	MEE18 maternal effect embryo arrest 18	cellular_component;
AT3G29636.1	unassigned	nucleus;
AT3G57370.1	unassigned	nucleus;
AT5G18360.1	unassigned	intracellular;
AT3G31401.1	unassigned
AT1G71260.1	WHY2 WHIRLY 2 ATWHY2 WHIRLY 2	mitochondrion; chloroplast;
AT3G17930.1	DAC Defective Accumulation of Cytochrome b6/f complex	chloroplast thylakoid membrane; chloroplast;
AT1G09710.2	unassigned	nucleus;
AT2G47130.1	SDR3 short-chain dehydrogenase/reductase 2 AtSDR3	cytoplasm;
AT1G12280.1	SUMM2 suppressor of mkk1 mkk2 2
AT3G42050.1	unassigned	plasma membrane; plant-type vacuole; vacuolar membrane; vacuole; Golgi apparatus; nucleus; chloroplast;
AT3G48195.1	unassigned	cytoplasm;
AT5G06080.1	LBD33 LOB domain-containing protein 33	nucleus;
AT5G19360.1	CPK34 calcium-dependent protein kinase 34 AtCPK34	cytoplasm; plasma membrane;
AT1G53000.1	KDSB CKS CMP-KDO synthetase AtCKS	integral to mitochondrial outer membrane; mitochondrion;
AT2G39930.1	ISA1 isoamylase 1 ATISA1 ARABIDOPSIS THALIANA ISOAMYLASE 1	chloroplast; chloroplast isoamylase complex;
AT3G56600.1	unassigned
AT1G27400.1	unassigned	large ribosomal subunit; ribosome; vacuole; vacuolar membrane; chloroplast; plasma membrane; cytosolic large ribosomal subunit; intracellular; plasmodesma; cytosol;
AT2G19893.1	unassigned	extracellular region;
AT4G33800.1	unassigned	nucleus;
AT1G09155.1	PP2-B15 phloem protein 2-B15 AtPP2-B15 phloem protein 2-B15	nucleus;
AT1G16150.1	WAKL4 wall associated kinase-like 4	cell surface; plant-type cell wall; integral to membrane; plasma membrane;
AT4G14147.2	ARPC4
AT4G21630.1	unassigned	plant-type cell wall; extracellular region;
AT4G19870.1	unassigned	nucleus;
AT5G38510.1	unassigned	integral to membrane; plasma membrane;
AT5G19830.1	unassigned	mitochondrion;
AT1G20000.1	TAF11b TBP-associated factor 11B	nucleus;
AT1G60770.1	unassigned	mitochondrion;
AT1G70910.1	DEP DESPIERTO	nucleus;
AT1G35375.1	unassigned	mitochondrion;
AT4G39470.1	unassigned	nucleus;
AT5G51545.1	LPA2 low psii accumulation2	thylakoid membrane; chloroplast thylakoid; chloroplast;
AT3G55060.1	unassigned	cytoplasm;
AT5G17380.1	unassigned	cytosol; chloroplast;
AT5G49750.1	unassigned	extracellular region;
AT1G51840.1	unassigned	extracellular region;
AT4G15960.1	unassigned
AT5G24950.1	CYP71A15 "cytochrome P450, family 71, subfamily A, polypeptide 15"
AT1G04850.1	unassigned	cytosol; cytoplasm;
AT1G55730.1	CAX5 cation exchanger 5 ATCAX5	integral to membrane;
AT5G04070.1	unassigned	cellular_component;
AT1G14270.1	unassigned	plasma membrane; membrane;
AT3G51750.1	unassigned	nucleus;
AT1G56250.1	VBF VIP1-binding F-box protein PP2-B14 phloem protein 2-B14 AtPP2-B14 phloem protein 2-B14	cytoplasm; nucleus;
AT3G27510.1	unassigned	nucleus;
AT3G28530.1	unassigned	nucleus;
AT4G19500.1	unassigned	nucleus; intracellular;
AT5G54440.1	CLUB CLUB AtTRS130	plasma membrane;
AT3G53900.2	UPP uracil phosphoribosyltransferase PYRR PYRIMIDINE R	chloroplast; cytosol; chloroplast stroma; plastid;
AT3G44760.1	unassigned	mitochondrion;
AT4G02350.1	SEC15B exocyst complex component sec15B	cytosol; membrane; plasmodesma; plasma membrane; exocyst;
AT4G20240.1	CYP71A27 "cytochrome P450, family 71, subfamily A, polypeptide 27"
AT1G21780.1	unassigned	cytoplasm;
AT2G02061.1	unassigned
AT2G39330.1	JAL23 jacalin-related lectin 23	cytoplasm; plasmodesma; vacuole;
AT5G16130.1	unassigned	ribosome; cytosol; plasmodesma; cytosolic small ribosomal subunit; nucleolus; small-subunit processome; intracellular; membrane; cytosolic ribosome; 90S preribosome; plasma membrane;
AT1G06923.1	unassigned	mitochondrion;
AT1G63860.1	unassigned	intracellular; chloroplast;
AT3G15190.1	PRPS20 plastid ribosomal protein S20	intracellular; ribosome; chloroplast stroma; membrane; chloroplast; chloroplast envelope;
AT3G48346.1	unassigned
AT5G49800.1	unassigned	mitochondrion;
AT1G70510.1	KNAT2 KNOTTED-like from Arabidopsis thaliana 2 ATK1 ARABIDOPSIS THALIANA KN 1	nucleus;
AT5G27700.1	unassigned	intracellular; ribosome; cytosolic small ribosomal subunit; cytoplasm;
AT5G66500.1	unassigned	mitochondrion;
AT2G47120.1	unassigned	cytoplasm;
AT2G47940.1	EMB3117 EMBRYO DEFECTIVE 3117 DEGP2 DEGP protease 2 DEG2 degradation of periplasmic proteins 2	chloroplast thylakoid membrane; chloroplast; chloroplast stroma; mitochondrion; chloroplast stromal thylakoid; chloroplast envelope;
AT1G47550.2	SEC3A exocyst complex component sec3A	plasma membrane; exocyst;
AT1G47560.1	SEC3B exocyst complex component sec3B
AT1G47940.1	unassigned	nucleus;
AT1G27750.1	unassigned	nucleus;
AT1G34650.1	HDG10 homeodomain GLABROUS 10	nucleus;
AT5G35510.1	unassigned	mitochondrion;
AT3G53700.1	MEE40 maternal effect embryo arrest 40	mitochondrion; chloroplast;
AT4G37925.1	NdhM NADH dehydrogenase-like complex M NDH-M subunit NDH-M of NAD(P)H:plastoquinone dehydrogenase complex	chloroplast; chloroplast thylakoid membrane;
AT2G05185.1	unassigned	mitochondrion;
AT3G08530.1	unassigned	plasma membrane; clathrin coat of trans-Golgi network vesicle; chloroplast; plasmodesma; membrane; cytosol; clathrin coat of coated pit; Golgi apparatus;
AT3G11130.1	unassigned	vacuolar membrane; clathrin coat of coated pit; vacuole; plasmodesma; Golgi apparatus; clathrin coat of trans-Golgi network vesicle; plasma membrane;
AT5G22608.2	unassigned
AT1G08120.1	unassigned	mitochondrion;
AT2G23050.1	NPY4 NAKED PINS IN YUC MUTANTS 4 MEL4 MAB4/ENP/NPY1-LIKE 4	cell periphery; plasma membrane;
AT3G59700.1	LECRK1 LECTIN-RECEPTOR KINASE 1 LecRK-V.5 LEGUME-LIKE LECTIN RECEPTOR KINASE-V.5 HLECRK lectin-receptor kinase ATHLECRK lectin-receptor kinase	plasma membrane;
AT5G52830.1	WRKY27 WRKY DNA-binding protein 27 ATWRKY27 ARABIDOPSIS THALIANA WRKY DNA-BINDING PROTEIN 27	nucleus;
AT1G28550.1	RABA1i RAB GTPase homolog A1I AtRABA1i RAB GTPase homolog A1I	plasma membrane;
AT1G76320.1	FRS4 FAR1-related sequence 4	nucleus;
AT2G17890.1	CPK16 calcium-dependent protein kinase 16	plasma membrane; chloroplast;
AT1G18370.1	NACK1 NPK1-ACTIVATING KINESIN 1 HIK HINKEL ATNACK1 ARABIDOPSIS NPK1-ACTIVATING KINESIN 1	cytoplasm;
AT2G04235.1	unassigned	nucleus;
AT5G14780.1	FDH formate dehydrogenase	mitochondrion; chloroplast; thylakoid;
AT5G66050.1	unassigned	nucleus;
AT1G14370.1	PBL2 PBS1-like 2 Kin1 kinase 1 APK2A protein kinase 2A	chloroplast; plasma membrane;
AT1G38065.1	unassigned
AT2G02800.1	Kin2 kinase 2 APK2B protein kinase 2B	plasma membrane; chloroplast; nucleus; cytoplasm;
AT1G22030.1	unassigned	cellular_component;
AT1G66170.1	MMD1 MALE MEIOCYTE DEATH 1	nucleus; mitochondrion;
AT2G21400.1	SRS3 SHI-related sequence3	mitochondrion;
AT2G12461.1	unassigned
AT5G50770.1	HSD6 hydroxysteroid dehydrogenase 6 AtHSD6 hydroxysteroid dehydrogenase 6	extracellular region;
AT3G17730.1	NAC057 NAC domain containing protein 57 anac057 NAC domain containing protein 57	nucleus;
AT2G17090.1	SSP SHORT SUSPENSOR BSK12 brassinosteroid-signaling kinase 12	plasma membrane; internal side of plasma membrane;
AT4G22400.1	unassigned	cellular_component;
AT5G55700.1	BMY6 BETA-AMYLASE 6 BAM4 beta-amylase 4	chloroplast;
AT1G10780.1	unassigned	nucleus; plasmodesma;
AT4G08430.1	unassigned	plasma membrane;
AT5G28235.1	unassigned	plasma membrane;
AT5G28810.1	unassigned	chloroplast;
AT1G59540.1	ZCF125	cytoplasm;
AT3G12955.1	unassigned	mitochondrion;
AT3G27420.1	unassigned	nucleus;
AT5G13290.2	SOL2 SUPPRESSOR OF LLP1 2 CRN CORYNE	plasma membrane;
AT5G43950.1	unassigned	cellular_component;
AT1G21380.1	unassigned	intracellular; Golgi stack;
AT1G76970.1	unassigned	intracellular; Golgi stack;
AT3G57920.1	SPL15 squamosa promoter binding protein-like 15	nucleus;
AT4G38650.1	unassigned	extracellular region;
AT5G43540.1	unassigned	nucleus; intracellular;
AT4G29310.1	unassigned	nucleus; plant-type cell wall;
AT5G61120.1	unassigned	nucleus;
AT1G76220.1	unassigned
AT3G47550.3	unassigned	cytoplasm; nucleus;
AT3G63460.1	unassigned	cytoplasm; plasmodesma; membrane; CUL4-RING ubiquitin ligase complex; cytosol;
AT1G50610.1	PRK5 pollen receptor like kinase 5	plasma membrane;
AT2G43500.1	unassigned	nucleus;
AT4G00760.1	PRR8 PSEUDO-RESPONSE REGULATOR 8 APRR8 pseudo-response regulator 8	nucleus;
AT5G57460.1	unassigned	chloroplast; plasma membrane;
AT1G34065.1	SAMC2 S-adenosylmethionine carrier 2	mitochondrion; mitochondrial inner membrane;
AT1G53280.1	DJ1B DJ-1 homolog B AtDJ1B DJ-1 homolog B	chloroplast stroma; chloroplast;
AT4G33465.1	SCRL22 SCR-like 22	extracellular region;
AT5G03210.1	DIP2 DBP-interacting protein 2 AtDIP2	nucleus;
AT1G32470.1	unassigned	chloroplast; mitochondrion; glycine cleavage complex;
AT2G31290.1	unassigned	mitochondrion;
AT3G59210.1	unassigned	cellular_component;
AT5G24560.1	PP2-B12 phloem protein 2-B12 AtPP2-B12 phloem protein 2-B12	nucleus;
AT2G23390.1	unassigned
AT3G51990.1	unassigned	extracellular region;
AT4G09440.1	unassigned	mitochondrion;
AT3G61770.1	unassigned	plasma membrane;
AT5G02420.1	unassigned	nucleus;
AT5G16600.1	MYB43 myb domain protein 43 AtMYB43 myb domain protein 43	nucleus;
AT2G15340.1	unassigned	plasma membrane;
AT3G16970.1	unassigned	nucleus;
AT4G08690.2	unassigned	nucleus;
AT2G31810.1	unassigned	chloroplast;
AT4G37000.1	ATRCCR ARABIDOPSIS THALIANA RED CHLOROPHYLL CATABOLITE REDUCTASE ACD2 ACCELERATED CELL DEATH 2	chloroplast envelope; mitochondrion; chloroplast; cytoplasm; cytosol; chloroplast stroma;
AT5G03995.1	unassigned
AT5G41250.1	unassigned	membrane; Golgi apparatus;
AT3G12970.1	unassigned	nucleus;
AT3G49050.1	unassigned	extracellular region;
AT3G61490.1	unassigned
AT5G54180.1	PTAC15 plastid transcriptionally active 15	mitochondrion; nucleoid; plastid chromosome; chloroplast;
AT1G79680.1	WAKL10 WALL ASSOCIATED KINASE (WAK)-LIKE 10 ATWAKL10	extracellular region; integral to membrane;
AT5G37530.1	unassigned	mitochondrion; plastid;
AT3G47130.1	unassigned	nucleus;
ATMG01330.1	ORF107H	mitochondrion;
AT5G06590.1	unassigned	cellular_component;
AT5G45870.1	RCAR6 regulatory components of ABA receptor 6 PYL12 PYR1-like 12	chloroplast;
AT3G62400.2	unassigned	mitochondrion;
AT1G78200.1	unassigned	plasma membrane; nucleus;
AT2G33796.1	unassigned	cellular_component;
AT5G17720.1	unassigned	cytoplasm;
AT1G47900.1	unassigned	plasma membrane; cytoplasm;
AT1G74130.1	unassigned	extracellular region; integral to membrane;
AT2G19500.1	CKX2 cytokinin oxidase 2 ATCKX2	extracellular region; endoplasmic reticulum lumen;
AT3G06290.1	SAC3B yeast Sac3 homolog B AtSAC3B	nuclear periphery; nucleus;
AT5G06220.2	unassigned	chloroplast envelope; chloroplast;
AT1G15190.1	unassigned
AT2G17520.1	IRE1A IRE1-2 INOSITOL REQUIRING 1-2 ATIRE1-2 ARABIDOPSIS THALIANA INOSITOL REQUIRING 1-2	extrinsic to endoplasmic reticulum membrane; chloroplast;
AT5G26010.1	unassigned	cytoplasm;
AT2G01730.1	EDA26 embryo sac development arrest 26 CPSF73-II cleavage and polyadenylation specificity factor 73 kDa subunit-II ATCPSF73-II cleavage and polyadenylation specificity factor 73 kDa subunit-II	nucleus;
AT3G21295.1	unassigned
AT3G26180.1	CYP71B20 "cytochrome P450, family 71, subfamily B, polypeptide 20"
AT4G39290.1	unassigned	nucleus;
AT5G47250.1	unassigned	mitochondrion;
AT1G02950.2	GSTF4 glutathione S-transferase F4 GST31 GLUTATHIONE S-TRANSFERASE 31 ATGSTF4 glutathione S-transferase F4	cytoplasm;
AT1G74045.1	TET17 tetraspanin 17	chloroplast; integral to membrane;
AT1G20470.1	unassigned	mitochondrion;
AT2G39370.1	MAKR4 MEMBRANE-ASSOCIATED KINASE REGULATOR 4	plasmodesma; nucleus;
AT3G20410.1	CPK9 calmodulin-domain protein kinase 9	plasma membrane; nucleus;
AT3G62350.1	unassigned	cellular_component;
AT2G30985.1	unassigned	cellular_component;
AT3G10940.1	LSF2 LIKE SEX4 2	chloroplast; cytoplasm;
AT4G31710.1	GLR2.4 glutamate receptor 2.4 AUG8 augmin subunit 8 ATGLR2.4 ARABIDOPSIS THALIANA GLUTAMATE RECEPTOR 2.4	membrane;
AT5G13350.1	unassigned	cytoplasm;
AT1G11475.1	NRPE10 NRPD10 NRPB10	nucleus;
AT3G32090.1	unassigned	nucleus;
AT3G58290.1	unassigned	nucleus; cytoplasm;
AT5G18650.1	unassigned	nucleus;
AT1G04600.1	XIA myosin XI A ATXIA	Golgi apparatus; myosin complex;
AT1G22440.1	unassigned	cytoplasm; cytosol;
AT2G48120.1	PAC PALE CRESS	chromoplast; amyloplast; etioplast; proplastid; chloroplast;
AT4G29560.1	unassigned	cellular_component;
AT5G10240.1	ASN3 asparagine synthetase 3	cytosol;
AT3G26090.1	RGS1 REGULATOR OF G-PROTEIN SIGNALING 1 ATRGS1 REGULATOR OF G-PROTEIN SIGNALING 1	cytoplasm; endosome membrane; nucleus; plasma membrane;
AT5G40590.1	unassigned	nucleus;
AT3G03680.1	unassigned	cellular_component;
AT4G16566.1	HINT4 histidine triad nucleotide-binding 4	peroxisome; nucleus;
AT2G18330.1	unassigned	mitochondrion; plasma membrane;
AT4G35460.1	NTRB NADPH-dependent thioredoxin reductase B NTR1 NADPH-DEPENDENT THIOREDOXIN REDUCTASE 1 ATNTRB	mitochondrion; chloroplast envelope; cytoplasm; cytosol;
AT4G36580.1	unassigned	plasma membrane;
AT1G04090.1	unassigned
AT5G17890.1	DAR4 DA1-related protein 4 CHS3 CHILLING SENSITIVE 3	nucleus;
AT1G27440.1	IRX10 GUT2 ATGUT1	membrane; Golgi apparatus;
AT1G66500.1	unassigned	intracellular; nucleus;
AT3G43153.1	unassigned	mitochondrion;
AT3G59052.1	CPuORF18 conserved peptide upstream open reading frame 18
AT4G10030.1	unassigned
AT4G02260.1	RSH1 RELA/SPOT homolog 1 ATRSH1 RELA/SPOT HOMOLOG 1 AT-RSH1 RELA-SPOT HOMOLOG 1	chloroplast; cytoplasm;
AT1G53260.1	unassigned	nucleus;
AT5G56452.1	unassigned
AT1G48780.1	unassigned	nucleus;
AT2G43320.1	unassigned	chloroplast;
AT4G23770.1	unassigned	nucleus;
AT1G53935.1	unassigned	nucleus;
AT1G62975.1	unassigned	nucleus;
AT2G01980.1	SOS1 SALT OVERLY SENSITIVE 1 ATSOS1 ARABIDOPSIS SALT OVERLY SENSITIVE 1 ATNHX7 ARABIDOPSIS NA+/H+ ANTIPORTER 7	plasma membrane; chloroplast envelope;
AT3G61700.2	unassigned	nucleus;
AT1G09290.1	unassigned	nucleus;
AT1G30520.1	AAE14 acyl-activating enzyme 14	mitochondrion; peroxisome; chloroplast;
AT3G11560.2	unassigned	chloroplast; mitochondrion; chloroplast envelope;
AT4G16940.1	unassigned	cytoplasm; intracellular; mitochondrion;
AT1G06150.1	EMB1444 EMBRYO DEFECTIVE 1444	nucleus; chloroplast;
AT1G08695.1	SCRL3 SCR-like 3	extracellular region;
AT3G19350.1	MPC maternally expressed pab C-terminal	cellular_component;
AT3G51370.1	unassigned	plasma membrane; protein serine/threonine phosphatase complex;
AT1G17280.1	UBC34 ubiquitin-conjugating enzyme 34
AT2G24030.1	unassigned	nucleus; intracellular;
AT5G16520.1	unassigned	mitochondrion;
AT5G28180.1	unassigned	nucleus;
AT5G47630.1	mtACP3 mitochondrial acyl carrier protein 3	mitochondrion;
AT5G50430.1	UBC33 ubiquitin-conjugating enzyme 33	cellular_component;
AT1G06040.1	STO SALT TOLERANCE BBX24 B-box domain protein 24	nucleus; intracellular;
AT1G33600.1	unassigned	plasma membrane; plant-type cell wall; cell wall; membrane;
AT3G62720.1	XXT1 XYG XYLOSYLTRANSFERASE 1 XT1 xylosyltransferase 1 ATXT1	trans-Golgi network; integral to membrane; Golgi apparatus; endosome;
AT1G12210.1	RFL1 RPS5-like 1	cellular_component;
AT4G25600.1	unassigned	extracellular region;
AT3G23715.1	SCRL13 SCR-like 13	extracellular region;
AT5G07200.1	YAP169 GA20OX3 gibberellin 20-oxidase 3 ATGA20OX3 ARABIDOPSIS THALIANA GIBBERELLIN 20-OXIDASE 3	cytoplasm;
AT5G49820.1	RUS6 ROOT UV-B SENSITIVE 6	chloroplast;
AT2G34238.1	unassigned
AT4G25672.1	CPuORF12 conserved peptide upstream open reading frame 12
AT5G50300.1	AZG2 AZA-GUANINE RESISTANT2 ATAZG2 ARABIDOPSIS THALIANA AZA-GUANINE RESISTANT2	membrane;
AT1G10020.1	unassigned	nucleus;
AT1G61700.1	unassigned	nucleus;
AT2G46090.1	LCBK2 long-chain base (LCB) kinase 2	cytoplasm; mitochondrion;
AT3G05020.1	ACP1 acyl carrier protein 1 ACP ACYL CARRIER PROTEIN	cytosol; chloroplast;
AT1G53400.1	unassigned	cytoplasm;
AT3G05040.1	HST1 HASTY 1 HST HASTY	nuclear envelope; nucleus;
AT3G08840.2	unassigned	chloroplast; cytoplasm; cell wall;
AT4G23700.1	CHX17 cation/H+ exchanger 17 ATCHX17 cation/H+ exchanger 17	late endosome; nucleus; integral to membrane;
AT2G21280.1	SULA GC1 GIANT CHLOROPLAST 1 ATSULA	chloroplast envelope; chloroplast; plastid;
AT3G43340.1	unassigned	cytoplasm;
AT4G11470.1	CRK31 cysteine-rich RLK (RECEPTOR-like protein kinase) 31	extracellular region;
AT4G19410.1	unassigned	cell wall; membrane; extracellular region; plant-type cell wall; plasmodesma; actin cytoskeleton;
AT1G14600.1	unassigned	nucleus;
AT2G31310.1	LBD14 LOB domain-containing protein 14	nucleus;
AT5G12340.1	unassigned	mitochondrion;
AT2G35330.1	unassigned	cytoplasm;
AT1G03106.1	unassigned	mitochondrion;
AT1G04530.1	TPR4 tetratricopeptide repeat 4	nucleus;
AT2G22360.1	unassigned	mitochondrion; chloroplast thylakoid membrane; chloroplast envelope; chloroplast;
AT2G35640.1	unassigned	nucleus;
AT3G53890.1	unassigned	cytosolic small ribosomal subunit; intracellular; cytosolic ribosome; ribosome; cytoplasm;
AT5G22200.1	unassigned	plant-type cell wall; mitochondrion; plasmodesma;
AT3G45577.1	unassigned	nucleus;
AT5G28450.1	unassigned	light-harvesting complex; chloroplast; membrane;
AT5G60930.1	unassigned	nucleus; plasmodesma;
AT1G09480.1	unassigned	cellular_component;
AT2G44190.1	QWRF5 QWRF domain containing 5 EMB3116 EMBRYO DEFECTIVE 3116 EDE1 ENDOSPERM DEFECTIVE 1	nuclear microtubule; nucleus; cytoplasm;
AT4G05440.1	EDA35 embryo sac development arrest 35	cytoplasm;
AT3G49480.1	unassigned	nucleus;
AT5G52190.1	unassigned
AT5G63090.2	LOB LATERAL ORGAN BOUNDARIES	nucleus;
AT1G28390.2	unassigned	plasma membrane;
AT4G14010.1	RALFL32 ralf-like 32	extracellular region; apoplast;
AT4G19865.1	unassigned	nucleus;
AT1G76600.1	unassigned	nucleolus; nucleus;
AT1G11610.2	CYP71A18 "cytochrome P450, family 71, subfamily A, polypeptide 18"	extracellular region;
AT1G52320.2	unassigned	plasma membrane; nucleus;
AT1G65370.1	unassigned	nucleus;
AT1G18290.1	unassigned	nucleus;
AT1G79190.1	unassigned	nucleus;
AT5G52780.1	unassigned	chloroplast; chloroplast thylakoid membrane;
AT1G28470.1	SND3 SECONDARY WALL-ASSOCIATED NAC DOMAIN PROTEIN 3 NAC010 NAC domain containing protein 10 ANAC010 NAC domain containing protein 10	nucleus;
AT1G52650.1	unassigned	nucleus;
AT5G07000.1	ST2B sulfotransferase 2B ATST2B ARABIDOPSIS THALIANA SULFOTRANSFERASE 2B	cellular_component;
AT2G20000.1	HBT HOBBIT CDC27b	nucleus; cell plate; anaphase-promoting complex; spindle;
AT2G26500.2	unassigned	chloroplast thylakoid membrane; cytochrome b6f complex; chloroplast;
AT4G33930.1	unassigned	nucleus;
AT1G32660.1	unassigned	nucleus;
AT1G74490.1	unassigned	chloroplast;
AT2G04380.1	unassigned	mitochondrion;
AT2G19620.1	NDL3 N-MYC downregulated-like 3	cytoplasm;
AT2G36470.1	unassigned	nucleus;
AT3G14950.1	TTL2 tetratricopetide-repeat thioredoxin-like 2	nucleus;
AT5G13370.1	unassigned	cytoplasm; cytosol;
AT1G15200.3	unassigned	nucleus;
AT5G65010.2	ASN2 asparagine synthetase 2	plasmodesma; cytosol; cytoplasm;
AT3G15760.1	unassigned	extracellular region;
AT5G21040.1	FBX2 F-box protein 2	cytoplasm;
AT2G45320.1	unassigned	mitochondrion;
AT1G47410.1	unassigned	mitochondrion;
AT4G16295.1	SPH1 S-protein homologue 1	extracellular region;
AT4G23130.2	RLK6 RECEPTOR-LIKE PROTEIN KINASE 6 CRK5 cysteine-rich RLK (RECEPTOR-like protein kinase) 5
AT2G37300.2	ABCI16 ATP-binding cassette I16	nucleus;
AT5G18140.1	unassigned	chloroplast;
AT5G24630.6	MID MIDGET BIN4 brassinosteroid-insensitive4	nucleus; DNA topoisomerase complex (ATP-hydrolyzing);
AT5G66560.1	unassigned	plasma membrane;
AT1G11362.1	unassigned
AT1G52390.1	unassigned	mitochondrion;
AT1G72250.2	unassigned	cytoplasm;
AT2G31380.1	STH salt tolerance homologue BBX25 B-box domain protein 25	intracellular; nucleus;
AT2G43371.1	unassigned
AT3G11160.1	unassigned	chloroplast;
AT5G20600.1	unassigned	cytosol; nucleus;
AT1G19850.1	MP MONOPTEROS IAA24 indole-3-acetic acid inducible 24 ARF5 AUXIN RESPONSE FACTOR 5	nucleus; membrane;
AT5G13460.1	IQD11 IQ-domain 11	nucleus; plasma membrane;
AT5G20170.1	unassigned	mediator complex; nucleus;
AT1G13220.2	LINC2 LITTLE NUCLEI2 CRWN2 CROWDED NUCLEI 2	nucleus; nucleoplasm;
AT3G48240.1	unassigned	nucleus;
AT4G27840.1	unassigned
AT5G08305.1	unassigned
AT2G38152.1	unassigned
AT5G66620.1	DAR6 DA1-related protein 6	cytoplasm;
AT1G31520.1	unassigned	mitochondrion;
AT3G50840.1	unassigned	plasma membrane;
AT5G38340.1	unassigned	intracellular;
AT5G42080.1	RSW9 RADIAL SWELLING 9 DRP1A DYNAMIN-RELATED PROTEIN 1A DL1 dynamin-like protein AG68 ADL1A ADL1 dynamin-like protein	cytosol; vacuole; plasma membrane; chloroplast thylakoid membrane; cytoplasm; vacuolar membrane; plasmodesma; microtubule;
AT5G46770.1	unassigned	nucleus;
AT3G27130.1	unassigned	cellular_component;
AT1G61950.1	CPK19 calcium-dependent protein kinase 19	plasma membrane;
AT2G19380.1	unassigned	intracellular; nucleus;
AT1G31850.1	unassigned	endosome; trans-Golgi network; Golgi apparatus;
AT1G63535.1	unassigned	extracellular region;
AT2G01460.1	unassigned	cytoplasm; integral to mitochondrial outer membrane;
AT2G28400.1	unassigned
AT2G40660.1	unassigned	cytoplasm; cytosol; plasmodesma;
AT4G18310.1	unassigned	cellular_component;
AT1G26460.1	unassigned	mitochondrion;
AT1G03190.1	UVH6 ULTRAVIOLET HYPERSENSITIVE 6 ATXPD ARABIDOPSIS THALIANA XERODERMA PIGMENTOSUM GROUP D	nucleus;
AT1G09170.1	unassigned	cytoplasm;
AT4G39170.1	unassigned	plasma membrane; intracellular; Golgi apparatus;
AT2G35240.1	MORF6 multiple organellar RNA editing factor 6	chloroplast; mitochondrion;
AT5G63020.1	unassigned	nucleus;
AT2G31955.1	CNX2 cofactor of nitrate reductase and xanthine dehydrogenase 2	mitochondrion; molybdopterin synthase complex; chloroplast;
AT2G40850.1	PI4K GAMMA 1 phosphoinositide 4-kinase gamma 1 ATPI4K GAMMA 1 phosphoinositide 4-kinase gamma 1	cellular_component;
AT3G52170.1	unassigned
AT4G10470.1	unassigned	chloroplast;
AT5G47360.1	unassigned	mitochondrion;
AT3G02260.1	UMB1 UMBRELLA 1 TIR3 TRANSPORT INHIBITOR RESPONSE 3 LPR1 LOW PHOSPHATE-RESISTANT ROOT 1 DOC1 DARK OVER-EXPRESSION OF CAB 1 CRM1 CORYMBOSA1 BIG BIG ASA1 ATTENUATED SHADE AVOIDANCE 1	plasmodesma; cytosol; membrane;
AT3G58330.1	unassigned	nucleus;
AT3G61760.1	DL1B DYNAMIN-like 1B ADL1B DYNAMIN-like 1B	cytoplasm;
AT3G20180.1	unassigned	cellular_component;
AT1G12800.1	unassigned	chloroplast;
AT5G45570.1	unassigned	plasma membrane;
AT1G44890.1	unassigned	mitochondrion;
AT1G62422.1	unassigned
AT3G58190.1	LBD29 lateral organ boundaries-domain 29 ASL16 ASYMMETRIC LEAVES 2-LIKE 16	nucleus;
AT4G14096.1	unassigned	cellular_component;
AT5G61880.1	unassigned	mitochondrion;
AT3G51720.1	unassigned	extracellular region;
AT1G55800.1	unassigned	nucleus;
AT3G01860.1	unassigned	nucleus;
AT5G15250.2	FTSH6 FTSH protease 6 ATFTSH6	chloroplast; membrane; integral to membrane;
AT5G23800.1	DUF 10 DOMAIN OF UNKNOWN FUNCTION 724 10 ATDUF10 DOMAIN OF UNKNOWN FUNCTION 724 10	nucleus;
AT1G32610.1	unassigned	nucleus;
AT2G03980.1	unassigned	extracellular region;
AT2G38380.1	unassigned	extracellular region; plant-type cell wall;
AT2G45330.1	TRPT 2' tRNA phosphotransferase emb1067 embryo defective 1067	chloroplast;
AT3G15890.1	unassigned	plasma membrane;
AT3G58530.1	unassigned	cytoplasm; cytosol;
AT5G50590.1	HSD4 hydroxysteroid dehydrogenase 4 AtHSD4 hydroxysteroid dehydrogenase 4	extracellular region;
AT5G50690.1	HSD7 hydroxysteroid dehydrogenase 7 AtHSD7 hydroxysteroid dehydrogenase 7	extracellular region;
AT1G73490.2	unassigned	nucleus;
AT1G26300.1	unassigned	cellular_component;
AT5G13860.1	ELC-Like ELCH-like	nucleus;
AT3G54840.1	RABF1 ATRABF1 ATRAB5C ARA6 ARA-6	early endosome; chloroplast; Golgi apparatus; external side of endosome membrane; endosome;
AT3G56590.2	unassigned	nucleus;
AT4G27880.1	unassigned	mitochondrion; nucleus;
AT1G60000.1	unassigned	chloroplast; mitochondrion;
AT3G25700.1	unassigned	extracellular region;
AT5G43080.1	CYCA3;1 Cyclin A3;1	nucleus;
AT2G36350.1	unassigned	plasma membrane; nucleus;
AT5G20360.1	Phox3 Phox3	cytoplasm;
AT1G10652.1	unassigned
AT3G29380.1	pBRP2 plant-specific TFIIB-related protein 2	nucleus;
AT5G15900.1	TBL19 TRICHOME BIREFRINGENCE-LIKE 19	chloroplast;
AT5G65770.2	LINC4 LITTLE NUCLEI4 CRWN4 CROWDED NUCLEI 4	nucleus; chloroplast;
AT5G40410.1	unassigned	mitochondrion;
AT1G03670.1	unassigned	cellular_component;
AT1G53770.2	unassigned	nucleus; vacuolar membrane;
AT2G16676.1	unassigned	mitochondrion;
AT2G33530.1	scpl46 serine carboxypeptidase-like 46	plasmodesma; extracellular region; plant-type cell wall;
AT2G44850.1	unassigned	extracellular region;
AT3G19610.1	unassigned
AT4G36240.1	GATA7 GATA transcription factor 7	nucleus;
AT1G12290.1	unassigned	nucleus;
AT3G29260.1	unassigned	cytoplasm;
AT5G26230.1	MAKR1 membrane-associated kinase regulator 1	nucleus;
AT5G46420.1	unassigned	chloroplast; ribosome;
AT5G49570.1	PNG1 peptide-N-glycanase 1 AtPNG1 peptide-N-glycanase 1	cytosol; cytoplasm; nucleus;
AT3G27330.1	unassigned	nucleus;
AT1G69790.1	unassigned
AT4G35240.1	unassigned	nucleus; plasma membrane;
AT5G45050.1	WRKY16 TTR1 TOLERANT TO TOBACCO RINGSPOT NEPOVIRUS 1 ATWRKY16	nucleus; vacuolar membrane; intracellular;
AT3G48050.1	SUO 'shuttle' in chinese	cytoplasmic mRNA processing body; integral to membrane; nucleus;
AT3G48060.1	unassigned	extracellular region; nucleus; integral to membrane;
AT1G02500.1	SAM1 S-adenosylmethionine synthetase 1 SAM-1 S-ADENOSYLMETHIONINE SYNTHETASE-1 METK1 MAT1 AtSAM1	cytoplasm; plasma membrane; cell wall; membrane; cytosol;
AT1G78995.1	unassigned
AT2G47550.1	unassigned	cell wall; extracellular region; plant-type cell wall;
AT5G23700.1	unassigned	Golgi apparatus;
AT5G63770.1	DGK2 diacylglycerol kinase 2 ATDGK2 diacylglycerol kinase 2	nucleus;
AT3G04850.1	unassigned	nucleus;
AT4G20235.1	CYP71A28 "cytochrome P450, family 71, subfamily A, polypeptide 28"	extracellular region;
AT5G54840.1	SGP1 ATSGP1	nucleus; intracellular;
AT2G16960.1	unassigned	nucleus;
AT1G18570.1	MYB51 myb domain protein 51 HIG1 HIGH INDOLIC GLUCOSINOLATE 1 BW51B BW51A AtMYB51 myb domain protein 51	nucleus;
AT3G28007.1	SWEET4 AtSWEET4	plasma membrane; integral to plasma membrane; integral to membrane; membrane;
AT5G04380.1	unassigned	cellular_component;
AT1G44318.1	hemb2	chloroplast;
AT3G23727.1	SCRL12 SCR-like 12	extracellular region;
AT3G52155.1	unassigned	chloroplast;
AT1G47840.1	HXK3 hexokinase 3	chloroplast;
AT5G01870.1	unassigned	extracellular region; plasma membrane;
AT5G42600.1	MRN1 marneral synthase 1	endoplasmic reticulum;
AT1G02070.1	unassigned	cellular_component;
AT1G28520.1	VOZ1 vascular plant one zinc finger protein ATVOZ1 VASCULAR PLANT ONE ZINC FINGER PROTEIN	cellular_component;
AT1G63440.1	HMA5 heavy metal atpase 5	membrane; integral to membrane; plasma membrane;
AT2G42640.1	unassigned	cytoplasm;
AT5G18403.1	unassigned	extracellular region;
AT5G61620.1	unassigned	nucleus;
AT1G51040.1	unassigned	chloroplast;
AT2G40790.1	CXXS2 C-terminal cysteine residue is changed to a serine 2 ATCXXS2 C-terminal cysteine residue is changed to a serine 2	cytosol; cytoplasm;
AT3G51910.1	HSFA7A heat shock transcription factor A7A AT-HSFA7A ARABIDOPSIS THALIANA HEAT SHOCK TRANSCRIPTION FACTOR A7A	nucleus;
AT3G17470.1	CRSH Ca2+-activated RelA/spot homolog ATCRSH	chloroplast;
AT1G29380.1	unassigned	plasma membrane;
AT1G60500.1	DRP4C Dynamin related protein 4C	cytoplasm;
AT1G67520.1	unassigned	plasma membrane;
AT4G01020.1	unassigned	intracellular;
AT4G14785.1	SCRL23 SCR-like 23	extracellular region;
AT5G28190.1	unassigned	nucleus;
AT1G16830.1	unassigned	mitochondrion;
AT1G45110.1	unassigned
AT3G51770.2	ETO1 ETHYLENE OVERPRODUCER 1 ATEOL1 ARABIDOPSIS ETHYLENE OVERPRODUCER 1	nucleus;
AT4G13100.2	unassigned	nucleus;
AT1G01660.1	unassigned	ubiquitin ligase complex; nucleus;
AT2G19030.1	RALFL11 ralf-like 11	condensed chromosome; extracellular region;
AT2G19045.1	RALFL13 RALF-like 13
AT2G37390.1	NAKR2 SODIUM POTASSIUM ROOT DEFECTIVE 2	cellular_component;
AT5G13360.3	unassigned	cytoplasm;
AT5G63200.1	unassigned	cellular_component;
AT2G02795.1	unassigned	mitochondrion;
AT5G42405.1	unassigned
AT5G61800.1	unassigned	mitochondrion;
AT2G24530.1	unassigned	nucleus;
AT3G46310.1	unassigned	mitochondrion;
AT3G54290.1	unassigned	chloroplast;
AT4G30790.1	unassigned	plasmodesma; nucleus;
AT2G19120.1	unassigned	nucleus; plasmodesma;
AT4G14104.1	unassigned	chloroplast;
AT4G15510.1	PPD1 PsbP-Domain Protein1	oxygen evolving complex; thylakoid lumen; thylakoid; membrane; chloroplast thylakoid membrane; chloroplast; chloroplast stroma; chloroplast thylakoid lumen; chloroplast photosystem II;
AT3G62020.1	GLP10 germin-like protein 10	apoplast; cell wall; plant-type cell wall; extracellular region;
AT4G35880.1	unassigned	extracellular region; anchored to membrane;
AT5G52552.1	CPuORF14 conserved peptide upstream open reading frame 14
AT1G66400.1	CML23 calmodulin like 23	nucleus;
AT2G17055.1	unassigned	intracellular; cytoplasm;
AT4G39530.1	unassigned	mitochondrion;
AT5G03110.1	unassigned	plasma membrane; nucleus;
AT2G03670.1	CDC48B cell division cycle 48B	plasma membrane;
AT3G25940.1	unassigned	nucleus;
AT5G18160.1	unassigned	nucleus;
AT1G19570.1	DHAR5 DEHYDROASCORBATE REDUCTASE 5 DHAR1 dehydroascorbate reductase ATDHAR1	chloroplast; chloroplast stroma; mitochondrion; cytoplasm; plasma membrane; peroxisome; vacuole; apoplast; cytosol;
AT3G46300.1	unassigned	cellular_component;
AT5G07050.1	UMAMIT9 Usually multiple acids move in and out Transporters 9	membrane; chloroplast;
AT1G14220.1	unassigned	extracellular region;
AT1G67220.1	HAC2 histone acetyltransferase of the CBP family 2 HAC02 ATHPCAT1 ARABIDOPSIS THALIANA P300/CBP ACETYLTRANSFERASE-RELATED PROTEIN 1	nucleus;
AT2G28700.1	AGL46 AGAMOUS-like 46	nucleus;
AT3G56910.1	PSRP5 plastid-specific 50S ribosomal protein 5	chloroplast; chloroplast thylakoid membrane; chloroplast envelope; thylakoid;
AT4G17710.1	HDG4 homeodomain GLABROUS 4	nucleus;
AT2G33509.1	unassigned
AT5G46880.1	HDG5 HOMEODOMAIN GLABROUS 5 HB-7 homeobox-7	nucleus;
AT5G48880.2	PKT2 peroxisomal 3-keto-acyl-CoA thiolase 2 PKT1 PEROXISOMAL-3-KETO-ACYL-COA THIOLASE 1 KAT5 3-KETO-ACYL-COENZYME A THIOLASE 5	cytoplasm; peroxisome;
AT5G56510.1	PUM12 pumilio 12 APUM12 pumilio 12	cytoplasm; nucleus;
AT2G31280.3	CPUORF7 conserved peptide upstream open reading frame 7	nucleus; mitochondrion;
AT5G06905.1	CYP712A2 "cytochrome P450, family 712, subfamily A, polypeptide 2"
AT2G37690.1	unassigned	chloroplast; mitochondrion; chloroplast stroma;
AT2G38770.1	EMB2765 EMBRYO DEFECTIVE 2765	chloroplast; nucleus; plasma membrane;
AT3G07780.1	OBE1 OBERON1	plastid; nucleus;
AT1G10600.1	AMSH2 associated molecule with the SH3 domain of STAM 2	mitochondrion; nucleus;
AT1G63770.5	unassigned	cytosol; chloroplast; chloroplast stroma; chloroplast envelope; apoplast; vacuole; plasma membrane;
AT2G13840.1	unassigned	cytoplasm;
AT2G41690.1	HSFB3 heat shock transcription factor B3 HSFB3 HEAT SHOCK TRANSCRIPTION FACTOR B3 AT-HSFB3 heat shock transcription factor B3	nucleus;
AT3G48190.1	PIG1 pcd in male gametogenesis 1 ATM ataxia-telangiectasia mutated ATATM ARABIDOPSIS THALIANA ATAXIA-TELANGIECTASIA MUTATED	chloroplast; plasmodesma; nucleus;
AT4G15550.1	IAGLU indole-3-acetate beta-D-glucosyltransferase	cytoplasm;
AT4G30990.2	unassigned	Golgi apparatus; nucleus;
AT5G10370.1	unassigned	nucleus; intracellular;
AT1G66890.1	unassigned	mitochondrion;
AT3G06990.1	unassigned	nucleus;
AT3G23790.1	AAE16 acyl activating enzyme 16	chloroplast; chloroplast envelope;
AT5G64813.1	LIP1 Light Insensitive Period1	cytoplasm; nucleus;
AT3G29250.1	SDR4 short-chain dehydrogenase reductase 4 AtSDR4	extracellular region; cytoplasm;
AT4G02325.1	unassigned
AT4G32190.1	unassigned
AT1G13770.1	RUS3 ROOT UV-B SENSITIVE 3	cellular_component;
AT1G51220.1	WIP5 WIP domain protein 5 AtWIP5	intracellular; nucleus;
AT2G38870.1	unassigned	extracellular region; cell wall;
AT1G60900.1	unassigned	nucleus;
AT1G72960.1	unassigned	nucleus;
AT2G29120.1	GLR2.7 glutamate receptor 2.7 GLR2.7 GLUTAMATE RECEPTOR 2.7 ATGLR2.7 glutamate receptor 2.7	membrane; nucleus; vacuole;
AT3G52910.1	GRF4 growth-regulating factor 4 AtGRF4 growth-regulating factor 4	nucleus;
AT4G01510.1	ARV2	membrane; endoplasmic reticulum;
AT5G45860.1	RCAR5 regulatory components of ABA receptor 5 PYL11 PYR1-like 11	cellular_component;
AT1G55850.1	CSLE1 cellulose synthase like E1 ATCSLE1	Golgi apparatus; plasma membrane; membrane; endoplasmic reticulum;
AT2G42390.1	unassigned	extracellular region;
AT5G03870.1	unassigned	nucleus; plasmodesma;
AT2G01430.1	HB17 homeobox-leucine zipper protein 17 ATHB17 homeobox-leucine zipper protein 17 ATHB-17 ARABIDOPSIS THALIANA HOMEOBOX-LEUCINE ZIPPER PROTEIN 17	nucleus;
AT2G12405.1	unassigned	mitochondrion;
AT2G42100.1	unassigned	actin cytoskeleton; cytoplasm;
AT2G42670.2	unassigned	nucleus;
AT3G29320.1	PHS1 alpha-glucan phosphorylase 1	chloroplast stroma; plastid; chloroplast;
AT4G02370.1	unassigned	vacuole; vacuolar membrane; chloroplast;
AT4G21220.1	LpxD2 lipid X D2 AtLpxD2	cytoplasm; mitochondrion;
AT5G06920.1	FLA21 FASCICLIN-like arabinogalactan protein 21 precursor	extracellular region;
AT1G01950.3	AtKINUb Arabidopsis thaliana KINESIN Ungrouped clade, gene B ARK2 armadillo repeat kinesin 2
AT2G21727.1	unassigned
AT2G22730.1	unassigned	integral to membrane; membrane; chloroplast;
AT2G38530.1	LTP2 lipid transfer protein 2 LP2 cdf3 cell growth defect factor-3	trans-Golgi network; extracellular region; plasma membrane; Golgi apparatus; endosome;
AT1G61860.1	unassigned
AT3G12750.1	ZIP1 zinc transporter 1 precursor AtZIP1	membrane; integral to membrane; plasma membrane;
AT5G28442.1	unassigned
AT4G35380.1	unassigned	intracellular; cytoplasm;
AT1G11785.1	unassigned
AT1G30250.1	unassigned	mitochondrion;
AT1G54180.1	BRX-LIKE3 BREVIS RADIX-like 3 ATBRXL3 ARABIDOPSIS THALIANA BREVIS RADIX-LIKE 3	nucleus;
AT3G14000.1	BRX-LIKE2 ATBRXL2	nucleus;
AT3G44960.1	unassigned	nucleus;
AT4G11393.1	unassigned	extracellular region;
AT5G60840.1	unassigned	nucleus;
AT1G66040.1	VIM4 VARIANT IN METHYLATION 4 ORTH4 ORTHRUS 4	nucleus;
AT1G66050.1	VIM2 VARIANT IN METHYLATION 2 ORTH5 ORTHRUS 5	nucleus;
AT5G09410.3	EICBP.B ethylene induced calmodulin binding protein CAMTA1 calmodulin-binding transcription activator 1	nucleus;
AT1G17770.1	SUVH7 SU(VAR)3-9 homolog 7 SDG17 SET DOMAIN PROTEIN 17	nucleus;
AT2G27402.1	unassigned	cellular_component;
AT3G60910.1	unassigned	cytoplasm;
AT5G44760.1	unassigned	nucleus;
AT2G27228.1	CPuORF6 conserved peptide upstream open reading frame 6
AT3G42060.1	unassigned	nucleus;
AT3G47340.1	DIN6 DARK INDUCIBLE 6 AT-ASN1 ARABIDOPSIS THALIANA GLUTAMINE-DEPENDENT ASPARAGINE SYNTHASE 1 ASN1 glutamine-dependent asparagine synthase 1	cytoplasm;
AT5G23110.1	unassigned	plasmodesma; cytoplasm;
AT2G24520.1	HA5 H(+)-ATPase 5 AHA5 H(+)-ATPase 5	plasma membrane; membrane; integral to membrane;
AT2G46920.1	POL poltergeist	plasma membrane; nucleus;
AT3G15970.1	unassigned	cytosol; nuclear pore; nucleus;
AT3G27530.1	MAG4 MAIGO 4 GC6 golgin candidate 6	Golgi stack; membrane; nucleus; cytoplasm; Golgi membrane; cytosol; Golgi apparatus;
AT3G45300.1	IVDH ISOVALERYL-COA-DEHYDROGENASE IVD isovaleryl-CoA-dehydrogenase ATIVD	mitochondrion; mitochondrial matrix;
AT4G22110.1	unassigned	cytoplasm;
AT3G06170.1	unassigned	chloroplast; membrane;
AT3G28243.1	unassigned
AT5G03700.1	unassigned	Golgi apparatus; endosome; plasma membrane; trans-Golgi network;
AT1G26420.1	unassigned	cytoplasm;
AT2G11778.1	unassigned
AT5G06620.1	SDG38 SET domain protein 38 ATXR4	nucleus;
AT1G59590.1	ZCF37	mitochondrion;
AT2G02630.1	unassigned	nucleus;
AT4G17980.1	NAC071 NAC domain containing protein 71 anac071 NAC domain containing protein 71	nucleus;
AT5G46590.1	NAC096 NAC domain containing protein 96 anac096 NAC domain containing protein 96	nucleus;
AT5G61220.1	unassigned
AT1G02110.1	unassigned	nucleus; plasma membrane;
AT1G60380.1	unassigned	nucleus;
AT2G14850.1	unassigned	nucleus;
AT2G32590.1	EMB2795 EMBRYO DEFECTIVE 2795	condensed chromosome; cytoplasm; nucleus;
AT2G43660.2	unassigned	plasma membrane;
AT3G22940.1	unassigned	cytoplasm;
AT5G08450.1	unassigned	nucleus;
AT5G54410.1	unassigned	nucleus;
AT3G56190.1	ASNAP ALPHA-SNAP2 alpha-soluble NSF attachment protein 2	membrane; chloroplast; plasmodesma; vacuolar membrane; vacuole; plasma membrane;
AT5G39750.1	EMB3008 EMBRYO DEFECTIVE 3008 AGL81 AGAMOUS-like 81	nucleus;
AT5G46680.1	unassigned	mitochondrion;
AT3G07950.1	unassigned	Golgi apparatus;
AT3G31400.1	unassigned	cellular_component;
AT4G20380.8	LSD1 LESION SIMULATING DISEASE	extracellular region;
AT5G28350.1	unassigned	Golgi apparatus; chloroplast;
AT2G43340.1	unassigned	nucleus;
AT3G49600.1	UBP26 ubiquitin-specific protease 26 SUP32 ATUBP26	nucleus; nucleolus;
AT5G50420.1	unassigned	nucleus;
AT1G30755.1	unassigned	nucleus;
AT2G20050.1	unassigned	protein serine/threonine phosphatase complex; cAMP-dependent protein kinase complex; plasma membrane;
AT3G45720.1	unassigned	membrane; plasma membrane;
AT4G12390.1	PME1 pectin methylesterase inhibitor 1	plasmodesma; extracellular region;
AT5G48575.1	unassigned	cellular_component;
AT4G33050.2	IQM1 IQ-motif protein 1 EDA39 embryo sac development arrest 39 AtIQM1	nucleus; cytoplasm;
AT3G06270.1	unassigned	nucleus; protein serine/threonine phosphatase complex; plasma membrane;
AT4G21440.1	MYB102 MYB-like 102 MYB102 ATMYB102 MYB-like 102 ATM4 A. THALIANA MYB 4	nucleus;
AT2G11570.1	unassigned	cytoplasm;
AT2G17050.1	unassigned	intracellular; nucleus;
AT3G04240.1	SEC secret agent	nucleus;
AT1G70950.1	unassigned	nucleus;
AT3G19900.1	unassigned	chloroplast;
AT3G29200.1	CM1 chorismate mutase 1 ATCM1 ARABIDOPSIS THALIANA CHORISMATE MUTASE 1	plastid; chloroplast; cytosol;
AT4G15020.1	unassigned	nucleus;
AT4G23320.1	CRK24 cysteine-rich RLK (RECEPTOR-like protein kinase) 24	extracellular region;
AT4G02200.3	unassigned	intracellular; nucleus;
AT1G02990.3	unassigned	nucleus;
AT1G25340.1	MYB116 myb domain protein 116 AtMYB116 myb domain protein 116	nucleus;
AT1G32780.1	unassigned	cytoplasm;
AT3G28880.1	unassigned	cellular_component;
AT3G53294.1	unassigned
AT5G48010.2	THAS1 thalianol synthase 1 THAS THALIANOL SYNTHASE AtTHAS1 Arabidopsis thaliana thalianol synthase 1	mitochondrion;
AT3G19810.1	unassigned	chloroplast;
AT5G59090.1	SBT4.12 subtilase 4.12 ATSBT4.12 subtilase 4.12	cell wall; nucleus; cytoplasm; extracellular region; apoplast;
AT5G60410.2	SIZ1 ATSIZ1	nucleus;
AT2G21270.3	UFD1 ubiquitin fusion degradation 1	chloroplast; cytosol;
AT3G03626.1	unassigned
AT3G52800.1	unassigned	nucleus;
AT3G58670.1	unassigned	nucleus;
AT4G39360.1	unassigned	nucleus;
AT1G63490.1	unassigned	nucleus;
AT4G29650.1	unassigned	cellular_component;
AT5G28160.1	unassigned	nucleus;
AT2G29263.1	unassigned
AT3G47840.1	unassigned	mitochondrion;
AT3G59360.1	UTR6 UDP-galactose transporter 6 ATUTR6 UDP-GALACTOSE TRANSPORTER 6	integral to membrane; Golgi membrane; Golgi apparatus; chloroplast;
AT4G13020.3	MHK	nucleus;
AT4G25250.1	unassigned	chloroplast;
AT1G01100.1	unassigned	cytosolic ribosome; plasma membrane; cytoplasm; intracellular; nucleus; cytosol; ribosome;
AT1G30570.1	HERK2 hercules receptor kinase 2	plasma membrane;
AT2G21960.1	unassigned	chloroplast thylakoid; chloroplast;
AT4G00810.1	unassigned	cytosol; intracellular; cytosolic ribosome; nucleus; ribosome;
AT4G17460.1	JAB JAIBA HAT1	nucleus;
AT5G47370.1	HAT2	nucleus;
AT5G47700.1	unassigned	cytosolic ribosome; cytosol; plasma membrane; intracellular; cytoplasm; ribosome; nucleus;
AT1G06340.1	unassigned	nucleus;
AT1G24470.1	KCR2 beta-ketoacyl reductase 2 ATKCR2	endoplasmic reticulum; mitochondrion;
AT1G79840.2	GL2 GLABRA 2	nucleus;
AT2G34520.1	RPS14 mitochondrial ribosomal protein S14	ribosome; chloroplast; intracellular; mitochondrion;
AT2G41820.1	unassigned	plasma membrane;
AT5G40210.1	UMAMIT42 Usually multiple acids move in and out Transporters 42	membrane;
AT1G77340.1	unassigned	mitochondrion;
AT1G05290.1	unassigned	nucleus;
AT1G32550.2	FdC2 ferredoxin C 2	chloroplast;
AT3G53240.1	RLP45 receptor like protein 45 AtRLP45 receptor like protein 45
AT4G27310.1	BBX28 B-box domain protein 28	intracellular; nucleus;
ATMG00310.1	ORF154	mitochondrion;
AT5G44730.2	unassigned
AT5G52290.1	SHOC1 SHORTAGE IN CHIASMATA 1	plasmodesma;
AT1G06820.1	CRTISO carotenoid isomerase CCR2 CAROTENOID AND CHLOROPLAST REGULATION 2	chloroplast;
AT4G01610.1	unassigned	extracellular region; cytosol; vacuole;
AT4G04900.1	RIC10 ROP-interactive CRIB motif-containing protein 10	nucleus; cytoplasm;
AT5G11410.1	unassigned	plasma membrane;
AT4G19670.1	unassigned	nucleus;
AT2G38710.1	unassigned	cytosol;
AT3G07110.2	unassigned	cytosolic large ribosomal subunit; membrane; ribosome; large ribosomal subunit; cytosolic ribosome; nucleolus; chloroplast; cytoplasm; plasmodesma;
AT3G26950.1	unassigned	mitochondrion;
AT4G13170.1	unassigned	cytosolic large ribosomal subunit; ribosome; cytoplasm; membrane; large ribosomal subunit;
AT4G29905.1	unassigned	cellular_component;
AT5G08550.1	ILP1 increased level of polyploidy1-1D	nucleus;
AT5G57670.2	unassigned	nucleus;
AT5G64040.2	PSAN	thylakoid membrane; chloroplast thylakoid; thylakoid; chloroplast thylakoid lumen; chloroplast thylakoid membrane; chloroplast photosystem I; photosystem I; chloroplast;
AT1G65620.1	AS2 ASYMMETRIC LEAVES 2	nucleoplasm; nucleus;
AT2G28620.1	unassigned
AT1G07747.1	unassigned
AT1G12430.2	PAK phosphatidic acid kinase AtKINUa Arabidopsis thaliana KINESIN Ungrouped clade, gene A ARK3 armadillo repeat kinesin 3	preprophase band;
AT1G18060.1	unassigned	chloroplast;
AT3G61415.1	SK21 SKP1-like 21 ASK21 SKP1-like 21	nucleus;
AT4G03030.1	unassigned	chloroplast;
AT5G11490.2	unassigned	intracellular; nucleus;
AT5G16580.1	BGLU2 beta glucosidase 2	cellular_component;
AT5G42390.1	SPP stromal processing peptidase	chloroplast stroma; chloroplast; mitochondrion;
AT1G31790.1	unassigned	chloroplast;
AT1G44120.1	unassigned	cytoplasm;
AT1G50820.1	unassigned	chloroplast;
AT1G67620.1	unassigned	mitochondrion;
AT2G01660.1	PDLP6 plasmodesmata-located protein 6	extracellular region; plasmodesma;
AT5G51105.1	unassigned
AT1G70250.1	unassigned	plasma membrane;
AT2G03290.1	unassigned	membrane; integral to membrane;
AT2G26760.1	CYCB1;4 Cyclin B1;4	nucleus;
AT2G34220.1	MEE20 maternal effect embryo arrest 20	nucleus; chloroplast;
AT4G35430.1	unassigned	mitochondrion;
AT1G50732.1	unassigned
AT3G05685.1	unassigned	nucleus;
AT3G16960.1	unassigned	extracellular region;
AT4G28080.1	unassigned	nucleus;
AT5G18525.1	unassigned	nucleus; CUL4-RING ubiquitin ligase complex;
AT5G20736.1	unassigned
AT5G58080.1	RR18 response regulator 18 ARR18 response regulator 18	nucleus;
AT1G62520.1	unassigned	nucleus;
AT4G19580.1	unassigned	cytoplasm;
AT4G30320.1	unassigned	extracellular region;
AT5G13380.1	unassigned	cytoplasm;
AT3G57660.1	NRPA1 nuclear RNA polymerase A1	nucleus; plasmodesma;
AT5G06300.1	LOG7 LONELY GUY 7	nucleus; cytosol;
AT1G20240.1	unassigned	mitochondrion;
AT3G19170.1	PREP1 presequence protease 1 ATZNMP ATPREP1 presequence protease 1	chloroplast stroma; mitochondrion; apoplast; chloroplast; chloroplast envelope;
AT3G19895.1	unassigned	nucleus;
AT3G29796.1	unassigned	mitochondrion;
AT1G63070.1	unassigned	mitochondrion;
AT2G24670.1	unassigned	nucleus;
AT2G30240.1	CHX13 CATION/H+ EXCHANGER 13 ATCHX13	plasma membrane; integral to membrane;
AT3G05450.1	unassigned	nucleus;
AT4G22240.1	unassigned	thylakoid; chloroplast; chloroplast thylakoid membrane; chloroplast thylakoid; thylakoid lumen; plastoglobule;
AT5G45740.1	unassigned	cytoplasm;
AT1G03687.1	unassigned
AT1G05530.1	UGT75B2 UDP-glucosyl transferase 75B2 UGT2 UDP-GLUCOSYL TRANSFERASE 2	cytoplasm;
AT1G11950.1	unassigned	nucleus;
AT2G28230.1	unassigned	mediator complex; nucleus;
AT4G34650.1	SQS2 squalene synthase 2	integral to membrane;
AT3G20770.1	EIN3 ETHYLENE-INSENSITIVE3 AtEIN3	nucleus;
AT4G19112.1	CPuORF25 conserved peptide upstream open reading frame 25
AT4G39840.1	unassigned	endosome; trans-Golgi network; Golgi apparatus;
AT1G15960.1	NRAMP6 NRAMP metal ion transporter 6 ATNRAMP6	chloroplast; membrane;
AT2G35370.1	GDCH glycine decarboxylase complex H	mitochondrion; nucleus; glycine cleavage complex; chloroplast; thylakoid;
AT5G01140.1	unassigned	cellular_component;
AT5G22640.1	emb1211 embryo defective 1211	plastid; chloroplast thylakoid membrane; cytoplasm; plasma membrane; chloroplast; chloroplast envelope;
AT5G58400.1	unassigned	extracellular region;
AT3G05390.1	unassigned	Golgi apparatus;
AT3G27110.1	unassigned	membrane; plasma membrane;
AT3G61826.1	unassigned
AT5G15790.1	unassigned
AT5G40710.1	unassigned	mitochondrion; intracellular;
AT1G27210.1	unassigned	chloroplast;
AT1G48090.1	unassigned	plasmodesma; chloroplast;
AT4G04570.1	CRK40 cysteine-rich RLK (RECEPTOR-like protein kinase) 40	extracellular region;
AT4G39760.1	unassigned	nucleus;
AT5G10230.1	ANNAT7 annexin 7 ANN7 ANNEXIN 7
AT5G12270.1	unassigned	cytoplasm;
AT2G27300.1	NTL8 NTM1-like 8 ANAC040 Arabidopsis NAC domain containing protein 40	plasma membrane; nucleus;
AT3G54270.1	unassigned	nucleus;
AT5G07400.1	unassigned	nucleus;
AT5G41140.1	unassigned	cellular_component;
AT1G71865.1	unassigned
AT2G22810.1	ATACS4 ACS4 1-aminocyclopropane-1-carboxylate synthase 4 ACC4 1-AMINOCYCLOPROPANE-1-CARBOXYLIC ACID SYNTHASE POLYPEPTIDE	cytoplasm;
AT2G23100.1	unassigned
AT2G24560.1	unassigned	extracellular region;
AT2G30470.1	VAL1 VP1/ABI3-LIKE 1 HSI2 high-level expression of sugar-inducible gene 2	mitochondrion; nucleus;
AT5G05580.1	FAD8 fatty acid desaturase 8 AtFAD8	chloroplast envelope; chloroplast;
AT1G50790.1	unassigned	chloroplast;
AT3G21480.1	unassigned	intracellular; nucleus;
AT3G24830.1	unassigned	cytosolic large ribosomal subunit; large ribosomal subunit; plasmodesma; cytoplasm; cytosol; ribosome; cytosolic ribosome; membrane;
AT4G15830.1	unassigned	cytoplasm;
AT5G43620.1	unassigned	intracellular; nucleus;
AT5G48760.1	unassigned	large ribosomal subunit; cytosolic ribosome; ribosome; cytosolic large ribosomal subunit; cytoplasm;
AT5G49930.1	emb1441 embryo defective 1441	nucleus;
AT2G03770.1	unassigned	cytoplasm;
AT2G27940.1	unassigned
AT3G29020.2	MYB110 myb domain protein 110 AtMYB110 myb domain protein 110	nucleus;
AT3G29410.1	unassigned	cytoplasm;
AT3G29633.1	unassigned
AT3G52080.1	chx28 cation/hydrogen exchanger 28	integral to membrane; membrane;
AT4G29740.2	CKX4 cytokinin oxidase 4 ATCKX4	extracellular region;
AT5G03795.1	unassigned	Golgi apparatus; membrane;
AT3G49150.1	unassigned	nucleus;
AT4G16310.1	LDL3 LSD1-like 3	mitochondrion;
AT1G11510.1	unassigned	nucleus;
AT3G01710.1	unassigned	nucleus;
AT3G54390.1	unassigned	nucleus;
AT4G16350.1	SCABP2 SOS3-LIKE CALCIUM BINDING PROTEIN 2 CBL6 calcineurin B-like protein 6
AT5G47400.1	unassigned	cellular_component;
AT1G21640.2	NADK2 NAD kinase 2 ATNADK2 NAD KINASE 2	chloroplast;
AT1G75540.1	STH2 salt tolerance homolog2 LHUS long hypocotyl under shade BBX21 B-box domain protein 21 AtBBX21 B BOX 21	intracellular; nucleus;
AT1G76650.1	CML38 calmodulin-like 38	nucleus; plasma membrane;
AT2G35700.1	ERF38 ERF family protein 38 ATERF38 ERF FAMILY PROTEIN 38	nucleus;
AT1G17270.1	unassigned	nucleus;
AT1G55000.1	unassigned
AT3G18730.1	TSK TONSOKU MGO3 MGOUN3 BRU1 BRUSHY1	membrane; nucleus;
AT3G62650.2	unassigned	mitochondrion;
AT3G62970.1	unassigned	nucleus;
AT4G25120.1	SRS2 SUPPRESSOR OF RAD SIX-SCREEN MUTANT 2 ATSRS2 ARABIDOPSIS THALIANA SUPPRESSOR OF RAD SIX-SCREEN MUTANT 2	cytoplasm;
AT5G40800.1	unassigned	cellular_component;
AT5G49180.1	unassigned	plant-type cell wall; cell wall;
AT5G51630.1	unassigned	cytoplasm; intracellular;
AT1G22280.3	PAPP2C phytochrome-associated protein phosphatase type 2C	nucleus; plasmodesma; plasma membrane;
AT2G02730.1	unassigned	chloroplast;
AT2G38910.1	CPK20 calcium-dependent protein kinase 20
AT3G11920.1	unassigned	nucleus;
AT4G39740.1	HCC2 homologue of copper chaperone SCO1 2	mitochondrion;
AT1G03300.1	DUF1 DOMAIN OF UNKNOWN FUNCTION 724 1 ATDUF1 DOMAIN OF UNKNOWN FUNCTION 724 1	nucleus;
AT1G78500.1	unassigned	cellular_component;
AT2G21950.1	SKIP6 SKP1 interacting partner 6	chloroplast;
AT3G45860.1	CRK4 cysteine-rich RLK (RECEPTOR-like protein kinase) 4	extracellular region;
AT5G64290.1	DIT2.1 dicarboxylate transport 2.1 DCT	plastid; membrane; chloroplast envelope; chloroplast; chloroplast thylakoid;
AT4G29130.1	HXK1 hexokinase 1 GIN2 GLUCOSE INSENSITIVE 2 ATHXK1 ARABIDOPSIS THALIANA HEXOKINASE 1	plastid; membrane; nucleus; vacuolar membrane; vacuole; mitochondrion;
AT5G22140.1	unassigned	Golgi apparatus; plasma membrane; plasmodesma;
AT5G26240.1	CLC-D chloride channel D ATCLC-D	trans-Golgi network; intracellular; membrane;
AT5G55990.1	CBL2 calcineurin B-like protein 2 ATCBL2	plant-type vacuole membrane; cytosolic ribosome; vacuole; membrane;
AT3G03730.1	unassigned	nucleus;
AT2G35035.1	URED urease accessory protein D	cytoplasm;
AT4G22505.1	unassigned
AT4G24790.1	unassigned	nucleus; DNA polymerase III complex;
AT4G33180.1	unassigned
AT4G38330.1	unassigned	integral to membrane; nucleus;
AT5G20540.1	BRXL4 BREVIS RADIX-like 4 BRX-LIKE4 ATBRXL4 BREVIS RADIX-like 4	nucleus;
AT5G54090.1	unassigned	nucleus;
AT1G77090.1	unassigned	chloroplast thylakoid; chloroplast stroma; oxygen evolving complex; thylakoid; thylakoid lumen; chloroplast thylakoid lumen; extrinsic to membrane; photosystem II; chloroplast;
AT2G29170.1	unassigned	extracellular region;
AT1G09510.1	unassigned	cellular_component;
AT1G60160.1	unassigned	membrane; chloroplast; nucleus;
AT1G49540.2	ELP2 elongator protein 2 AtELP2 Elongator subunit 2	nucleus;
AT2G20465.1	unassigned	extracellular region;
AT1G48170.1	unassigned	cellular_component;
AT2G34730.1	unassigned	nucleus; mitochondrion;
AT2G39670.2	unassigned	cytoplasm;
AT3G12670.1	emb2742 embryo defective 2742	cytoplasm; cytosol;
AT3G17340.2	unassigned	cytoplasm; nuclear pore; nucleus;
AT4G16510.1	unassigned
ATMG00600.1	ORF106C	mitochondrion;
AT4G35230.1	BSK1 brassinosteroid-signaling kinase 1	vacuole; plasmodesma; membrane; plasma membrane;
AT5G22760.1	unassigned	nucleus;
AT3G57190.1	PrfB3 peptide chain release factor 3	chloroplast stroma; chloroplast; cytoplasm;
AT4G26270.1	PFK3 phosphofructokinase 3	cytoplasm; 6-phosphofructokinase complex; cytosol;
AT1G30590.1	unassigned	nucleus;
AT2G31250.1	HEMA3	chloroplast;
AT3G10150.1	PAP16 purple acid phosphatase 16 ATPAP16	membrane; extracellular region;
AT3G24610.1	unassigned	nucleus;
AT4G23780.1	unassigned	nucleus;
AT1G71180.1	unassigned	nucleus;
AT3G11090.1	LBD21 LOB domain-containing protein 21	nucleus;
AT4G30220.2	RUXF small nuclear ribonucleoprotein F	nucleolus; nucleus; small nucleolar ribonucleoprotein complex; cytosol;
AT1G01930.1	unassigned	intracellular; cytoplasm;
AT1G70320.1	UPL2 ubiquitin-protein ligase 2	nucleus; mitochondrion; ubiquitin ligase complex; cytosol; intracellular;
AT3G14270.1	FAB1B FORMS APLOID AND BINUCLEATE CELLS 1B	endosome; cytoplasm; mitochondrion;
AT3G16340.1	PDR1 pleiotropic drug resistance 1 ATPDR1 PLEIOTROPIC DRUG RESISTANCE 1 AtABCG29 ABCG29 ATP-binding cassette G29	plasma membrane;
AT3G16380.1	PAB6 poly(A) binding protein 6
AT1G13635.1	unassigned	nucleus;
AT1G28360.1	ERF12 ERF domain protein 12 ATERF12 ERF DOMAIN PROTEIN 12	nucleus;
AT1G53325.1	unassigned	cellular_component;
AT1G03240.1	unassigned
AT5G47470.1	UMAMIT7 Usually multiple acids move in and out Transporters 7	membrane;
AT1G27040.1	unassigned	membrane; plasma membrane;
AT1G54340.1	ICDH isocitrate dehydrogenase	plasma membrane; peroxisome; chloroplast;
AT1G58220.1	unassigned	plasma membrane;
AT3G54220.1	SGR1 SHOOT GRAVITROPISM 1 SCR SCARECROW	nucleus;
AT4G20890.1	TUB9 tubulin beta-9 chain	chloroplast; plasma membrane; vacuolar membrane; Golgi apparatus; microtubule; protein complex; plasmodesma; cytoplasm;
AT4G21534.1	SPHK2 sphingosine kinase 2
AT5G08230.1	unassigned	nucleus; plasmodesma;
AT5G23860.1	TUB8 tubulin beta 8	membrane; Golgi apparatus; cytoplasm; microtubule; protein complex;
AT5G38180.1	unassigned	extracellular region;
AT5G44340.1	TUB4 tubulin beta chain 4	chloroplast stroma; apoplast; Golgi apparatus; tubulin complex; plasma membrane; cytoplasm; plasmodesma; cell wall; cytosol;
AT5G62690.1	TUB2 tubulin beta chain 2	cell wall; plasmodesma; protein complex; cytoplasm; plasma membrane; microtubule; nucleolus; Golgi apparatus;
AT5G62700.1	TUB3 tubulin beta chain 3	cytoplasm; Golgi apparatus; cell wall; plasmodesma; microtubule; protein complex;
AT2G42440.1	LBD17 LOB domain-containing protein 17 ASL15 ASYMMETRIC LEAVES 2-like 15	nucleus;
AT3G09010.1	unassigned
AT3G13674.1	unassigned
AT3G27900.1	unassigned	mitochondrion;
AT5G15530.1	CAC1-B BCCP2 biotin carboxyl carrier protein 2	chloroplast stroma; acetyl-CoA carboxylase complex; chloroplast envelope; chloroplast;
AT5G40290.1	unassigned	nucleus;
AT1G19870.1	iqd32 IQ-domain 32	chloroplast envelope; cytosol; plasma membrane; nucleus;
AT1G77120.1	ATADH1 ATADH ARABIDOPSIS THALIANA ALCOHOL DEHYDROGENASE ADH1 alcohol dehydrogenase 1 ADH ALCOHOL DEHYDROGENASE	cytosol; cytoplasm; plasma membrane;
AT2G34010.1	unassigned	nucleus;
AT2G43240.1	unassigned	integral to membrane; Golgi membrane;
AT3G46980.3	PHT4;3 phosphate transporter 4;3	chloroplast; integral to membrane; membrane;
AT3G54280.2	RGD3 ROOT GROWTH DEFECTIVE 3 CHR16 CHA16 BTAF1 ATBTAF1	nucleus;
AT5G51530.1	unassigned	nucleus;
AT5G63710.1	unassigned	plasma membrane;
AT1G03390.1	unassigned	cytoplasm;
AT1G19680.1	unassigned	nucleus;
AT1G50470.1	unassigned	nucleus;
AT1G80550.1	unassigned	mitochondrion;
AT2G33540.1	CPL3 C-terminal domain phosphatase-like 3 ATCPL3	nucleus; intracellular;
AT2G38640.1	unassigned	nucleus;
AT4G38200.1	unassigned	chloroplast; nucleus; intracellular;
AT1G17560.1	HLL HUELLENLOS	large ribosomal subunit; ribosome; chloroplast;
AT1G64385.1	unassigned	endosome; trans-Golgi network; Golgi apparatus; cytosol;
AT2G31090.1	unassigned
AT2G33390.1	unassigned	nucleus;
AT5G13030.1	unassigned	chloroplast; chloroplast stroma; mitochondrion;
AT5G21060.2	unassigned	cytosol;
AT1G51230.1	unassigned	cellular_component;
AT2G45240.1	MAP1A methionine aminopeptidase 1A	cytosol; cytoplasm;
AT3G23605.1	unassigned
AT5G25800.1	unassigned	nucleus; intracellular;
AT5G49010.1	SLD5 SYNTHETIC LETHALITY WITH DPB11-1 5 EMB2812 EMBRYO DEFECTIVE 2812	nucleus;
AT1G74510.2	unassigned	nucleus;
AT3G06920.1	unassigned	cellular_component;
AT5G06440.4	unassigned	mitochondrion; nucleus;
AT1G20010.1	TUB5 tubulin beta-5 chain	membrane; cytoplasm; chloroplast; chloroplast stroma; cell wall; microtubule; vacuolar membrane; protein complex; plasma membrane;
AT1G31814.1	FRL2 FRIGIDA like 2	nucleus;
AT1G73890.1	unassigned	anchored to membrane; plasma membrane;
AT1G75780.1	TUB1 tubulin beta-1 chain	cytoplasm; vacuole; microtubule; protein complex;
AT2G28840.1	XBAT31 XB3 ortholog 1 in Arabidopsis thaliana	cytoplasm;
AT2G29550.1	TUB7 tubulin beta-7 chain	vacuole; plasma membrane; microtubule; cytoplasm; plasmodesma; Golgi apparatus; cytosol; cell wall; protein complex;
AT3G08636.1	unassigned
AT4G31110.1	unassigned	integral to membrane; extracellular region; plasma membrane;
AT5G12250.1	TUB6 beta-6 tubulin	protein complex; microtubule; cytoplasm; plasma membrane; microtubule cytoskeleton;
AT5G66520.1	unassigned	cellular_component;
AT2G27650.1	unassigned	intracellular; nucleus;
AT2G42730.1	unassigned	nucleus;
AT3G13190.1	unassigned	nucleus;
AT3G15180.2	unassigned	plasmodesma; nucleus; vacuolar membrane;
AT3G24290.1	AMT1;5 ammonium transporter 1;5	plasma membrane; membrane;
AT4G35750.1	unassigned	cytoplasm;
AT1G03200.1	unassigned	cellular_component;
AT1G36070.1	unassigned	cytoplasm; heterotrimeric G-protein complex; CUL4-RING ubiquitin ligase complex;
AT2G24860.1	unassigned	extracellular region;
AT2G35990.1	LOG2 LONELY GUY 2	nucleus; cytosol;
AT4G30420.1	UMAMIT34 Usually multiple acids move in and out Transporters 34	membrane;
AT5G15200.1	unassigned	vacuolar membrane; cytosolic small ribosomal subunit; membrane; cytosolic ribosome; mitochondrion; small ribosomal subunit; cell wall; plasmodesma; cytosol; chloroplast; nucleolus; intracellular;
AT1G52380.1	unassigned	cytosol; nucleus; nuclear pore;
AT1G63300.1	unassigned
AT3G12280.1	RBR1 retinoblastoma-related 1 RBR RETINOBLASTOMA-RELATED RB1 RETINOBLASTOMA 1 RB ATRBR1 RETINOBLASTOMA-RELATED PROTEIN 1	nucleus; cytosol;
AT5G03900.2	unassigned	plastid; chloroplast envelope; chloroplast;
AT5G35960.1	unassigned	extracellular region;
AT5G48500.1	unassigned	cellular_component;
AT1G19620.1	unassigned	nucleus;
AT2G14206.1	unassigned
AT3G18680.1	unassigned	chloroplast;
AT5G35338.2	MBD12 methyl-CPG-binding domain 12	nucleus;
AT1G78010.1	unassigned	cytoplasm; intracellular;
AT2G03110.1	unassigned	cytoplasm;
AT4G12870.1	unassigned	extracellular region;
AT4G14540.1	NF-YB3 "nuclear factor Y, subunit B3"	intracellular; nucleus;
AT1G58848.1	unassigned
AT1G59218.1	unassigned
AT1G80830.1	PMIT1 NRAMP1 natural resistance-associated macrophage protein 1 ATNRAMP1	chloroplast; plasma membrane; membrane;
AT5G64342.1	CPuORF39 conserved peptide upstream open reading frame 39
AT3G53070.1	unassigned	extracellular region;
AT1G03750.1	CHR9 CHROMATIN REMODELING 9	nucleus; membrane;
AT1G04570.1	unassigned	membrane;
AT1G08130.1	LIG1 DNA ligase 1 ATLIG1 DNA ligase 1	nucleus; mitochondrion;
AT1G65630.1	DegP3 DegP protease 3 DEG3 degradation of periplasmic proteins 3	mitochondrion;
AT1G72970.1	HTH HOTHEAD EDA17 embryo sac development arrest 17	extracellular region;
AT2G05620.1	PGR5 proton gradient regulation 5	chloroplast; chloroplast thylakoid; chloroplast thylakoid membrane;
AT2G35110.1	NAPP NAP1 NCK-ASSOCIATED PROTEIN 1 GRL GNARLED	plasma membrane;
AT2G37060.1	NF-YB8 "nuclear factor Y, subunit B8"	nucleus; intracellular;
AT2G38720.1	MAP65-5 microtubule-associated protein 65-5	phragmoplast; microtubule; spindle; plasmodesma; preprophase band; cortical microtubule;
AT4G08176.1	unassigned
AT4G17380.1	MSH4 MUTS-like protein 4 MSH4 MUTS HOMOLOG 4 ATMSH4 ARABIDOPSIS MUTS HOMOLOG 4	synaptonemal complex; nucleus; mismatch repair complex; plasmodesma; condensed nuclear chromosome;
AT5G39365.1	unassigned	extracellular region;
AT5G49020.1	PRMT4A protein arginine methyltransferase 4A ATPRMT4A ARABIDOPSIS THALIANA PROTEIN ARGININE METHYLTRANSFERASE 4A	cytoplasm; chloroplast; nucleus;
AT2G19150.1	unassigned	plant-type cell wall; cell wall;
AT2G35890.1	CPK25 calcium-dependent protein kinase 25	nucleus;
AT4G38020.1	unassigned	chloroplast;
AT5G09672.1	CPuORF21 conserved peptide upstream open reading frame 21
AT1G03475.1	LIN2 LESION INITIATION 2 HEMF1 ATCPO-I	apoplast; plastid; chloroplast stroma; chloroplast;
AT1G14610.1	VALRS VALYL TRNA SYNTHETASE TWN2 TWIN 2	cytosol; cytoplasm; chloroplast; mitochondrion;
AT3G20480.1	LpxK lipid X K AtLpxK	mitochondrion; membrane;
AT3G54350.1	emb1967 embryo defective 1967	nucleus;
AT3G60320.1	unassigned	nucleus;
AT5G58260.1	NdhN NADH dehydrogenase-like complex N	chloroplast; chloroplast thylakoid membrane; chloroplast envelope; membrane;
AT2G47600.1	MHX1 MAGNESIUM/PROTON EXCHANGER 1 MHX magnesium/proton exchanger ATMHX1 ATMHX magnesium/proton exchanger	integral to membrane; vacuolar membrane;
AT3G16830.1	TPR2 TOPLESS-related 2	nucleus;
AT3G29255.1	unassigned	nucleus;
AT3G63410.1	VTE3 VITAMIN E DEFECTIVE 3 IEP37 INNER ENVELOPE PROTEIN 37 E37 APG1 ALBINO OR PALE GREEN MUTANT 1	chloroplast envelope; chloroplast inner membrane; chloroplast; plastid;
AT5G46871.1	unassigned	extracellular region;
AT1G54130.1	RSH3 RELA/SPOT homolog 3 ATRSH3 RELA/SPOT HOMOLOG 3 AT-RSH3	chloroplast;
AT1G72680.1	CAD1 cinnamyl-alcohol dehydrogenase ATCAD1 CINNAMYL ALCOHOL DEHYDROGENASE 1	cytosol; cytoplasm;
AT1G19070.1	unassigned	nucleus;
AT1G26330.2	unassigned	nucleus;
AT1G33730.1	CYP76C5 "cytochrome P450, family 76, subfamily C, polypeptide 5"	cellular_component;
AT1G66160.1	CMPG1 "CYS, MET, PRO, and GLY protein 1" ATCMPG1	cytoplasm;
AT1G77390.1	TAM TARDY ASYNCHRONOUS MEIOSIS DYP CYCA1;2 CYCLIN A1;2 CYCA1 CYCLIN A1	cytoplasm; nucleus;
AT2G21380.1	unassigned
AT2G48140.1	EDA4 embryo sac development arrest 4	anchored to membrane;
AT3G18180.1	unassigned	extracellular region;
AT4G19100.1	PAM68 photosynthesis affected mutant 68	chloroplast; nucleus; membrane;
AT5G13780.1	unassigned	cytoplasm;
AT5G39790.1	unassigned	chloroplast;
AT5G47640.1	NF-YB2 "nuclear factor Y, subunit B2"	intracellular; nucleus;
AT1G15740.1	unassigned	plasma membrane;
AT5G22600.1	unassigned	cellular_component;
AT5G55900.1	unassigned	nucleus;
AT1G21620.1	PUM20 pumilio 20 APUM20 pumilio 20	cytoplasm;
AT1G71960.1	ATABCG25 Arabidopsis thaliana ATP-binding cassette G25 ABCG25 ATP-binding casette G25	plasma membrane; membrane;
AT2G31862.1	unassigned	nucleus;
AT3G10500.1	NTL4 NAC with transmembrane motif 1-like 4 NAC053 NAC domain containing protein 53 ANAC053 NAC domain containing protein 53	cytoplasm; plasma membrane; nucleus;
AT3G29450.1	unassigned	nucleus;
AT3G42723.1	unassigned	nucleus; cytoplasm; plasmodesma;
AT3G63070.1	unassigned	nucleus;
AT5G47100.1	CBL9 calcineurin B-like protein 9 ATCBL9	protein serine/threonine phosphatase complex; cytoplasm; plasma membrane;
AT5G57150.4	unassigned	nucleus;
AT5G60805.1	unassigned	extracellular region;
AT3G28910.1	MYB30 myb domain protein 30 ATMYB30	nucleus;
AT4G28180.1	unassigned	nucleus;
AT1G13870.1	DRL1 DEFORMED ROOTS AND LEAVES 1 AtKTI12	cellular_component;
AT1G76620.1	unassigned
AT3G22220.1	unassigned	nucleus; plasmodesma;
AT4G12350.1	MYB42 myb domain protein 42 AtMYB42 myb domain protein 42	nucleus;
AT4G19980.1	unassigned	mitochondrion;
AT4G23510.1	unassigned	intracellular; vacuole;
AT5G60940.1	unassigned	heterotrimeric G-protein complex; CUL4-RING ubiquitin ligase complex; cytoplasm;
AT1G58290.1	HEMA1 AtHEMA1 Arabidopsis thaliana hemA 1	chloroplast;
AT2G42870.1	PAR1 PHY RAPIDLY REGULATED 1 HLH1 HELIX-LOOP-HELIX 1	nucleus;
AT2G16950.1	TRN1 transportin 1 ATTRN1 TRANSPORTIN 1	nucleus; cytosol; nuclear pore; cytoplasm;
AT2G33490.1	unassigned	nucleus; plasma membrane;
AT1G34046.1	unassigned
AT3G01120.1	MTO1 METHIONINE OVERACCUMULATION 1 CGS1 CYSTATHIONINE GAMMA-SYNTHASE 1 CGS CYSTATHIONINE GAMMA-SYNTHASE AtCYS1 A. thaliana cystathionine gamma-synthetase 1 AtCGS1	chloroplast stroma; chloroplast;
AT3G11700.1	FLA18 FASCICLIN-like arabinogalactan protein 18 precursor	vacuole; extracellular region;
AT5G19450.1	CPK8 CDPK19 calcium-dependent protein kinase 19	nucleus; plasma membrane;
AT1G21810.1	unassigned	cytoplasm;
AT1G49270.1	PERK7 proline-rich extensin-like receptor kinase 7 AtPERK7 proline-rich extensin-like receptor kinase 7	plasma membrane;
AT2G18500.1	OFP7 ovate family protein 7 ATOFP7 ARABIDOPSIS THALIANA OVATE FAMILY PROTEIN 7	nucleus; plasma membrane;
AT3G03210.1	unassigned
AT4G34640.1	SQS1 squalene synthase 1 ERG9	endoplasmic reticulum membrane; endoplasmic reticulum; plasma membrane; integral to membrane;
AT5G67440.1	NPY3 NAKED PINS IN YUC MUTANTS 3 MEL2 MAB4/ENP/NPY1-LIKE 2	plasma membrane; cell periphery;
AT1G16220.1	unassigned	plasma membrane;
AT3G08850.1	RAPTOR1B RAPTOR1 ATRAPTOR1B	CUL4-RING ubiquitin ligase complex;
AT4G02850.1	unassigned
AT5G02640.1	unassigned	nucleus;
AT1G76130.1	ATAMY2 ARABIDOPSIS THALIANA ALPHA-AMYLASE-LIKE 2 AMY2 alpha-amylase-like 2	extracellular region;
AT1G80150.1	unassigned	mitochondrion;
AT1G05180.1	AXR1 AUXIN RESISTANT 1	nucleus; plasma membrane; cytosol;
AT1G21450.1	SCL1 SCARECROW-like 1	cytoplasm;
AT4G09420.1	unassigned	intracellular;
AT4G19220.1	unassigned	mitochondrion;
AT5G02880.1	UPL4 ubiquitin-protein ligase 4	intracellular; nucleus; ubiquitin ligase complex;
AT5G03580.1	unassigned	cellular_component;
AT5G57270.1	unassigned	membrane; mitochondrion;
AT1G31320.1	LBD4 LOB domain-containing protein 4	nucleus;
AT3G08740.1	unassigned	chloroplast; chloroplast stroma;
AT1G07030.1	unassigned	mitochondrion; mitochondrial inner membrane;
AT1G34630.1	unassigned	nucleus;
AT1G35220.1	unassigned	nucleus;
AT3G59510.1	unassigned	plasma membrane;
AT5G16620.1	TIC40 translocon at the inner envelope membrane of chloroplasts 40 PDE120 pigment defective embryo 120 ATTIC40 translocon at the inner envelope membrane of chloroplasts 40	chloroplast inner membrane; chloroplast; membrane; chloroplast envelope; chloroplast thylakoid membrane;
AT5G57450.1	XRCC3 homolog of X-ray repair cross complementing 3 (XRCC3) ATXRCC3 ARABIDOPSIS THALIANA HOMOLOG OF X-RAY REPAIR CROSS COMPLEMENTING 3 (XRCC3)	cytoplasm;
AT1G14140.1	UCP3 Uncoupling Protein 3	mitochondrial inner membrane; mitochondrion;
AT1G19180.1	TIFY10A JAZ1 jasmonate-zim-domain protein 1	nucleus;
AT1G34300.1	unassigned	plasma membrane;
AT1G35210.1	unassigned	mitochondrion;
AT1G55090.1	unassigned	cytosol;
AT2G20580.1	RPN1A 26S proteasome regulatory subunit S2 1A ATRPN1A 26S PROTEASOME REGULATORY SUBUNIT S2 1A	nucleus; plasma membrane; proteasome complex; proteasome regulatory particle, base subcomplex; plasmodesma; cytosol;
AT2G35540.1	unassigned	cytoplasm;
AT2G46495.1	unassigned	extracellular region;
AT1G34180.2	NAC016 NAC domain containing protein 16 anac016 NAC domain containing protein 16	nucleus;
AT4G01440.1	UMAMIT31 Usually multiple acids move in and out Transporters 31	membrane;
AT4G03450.1	unassigned
AT5G46417.1	unassigned
AT1G01770.1	unassigned	nucleus;
AT1G07970.1	unassigned	nucleus;
AT1G72040.1	dNK deoxyribonucleoside kinase AtdNK	nucleus;
AT2G25710.1	HCS1 holocarboxylase synthase 1	plastid; cytosol; chloroplast; extracellular region;
AT2G44150.1	SDG7 SET DOMAIN-CONTAINING PROTEIN 7 ASHH3 histone-lysine N-methyltransferase ASHH3	endoplasmic reticulum; plasmodesma; nucleus;
AT4G28470.1	RPN1B 26S proteasome regulatory subunit S2 1B ATRPN1B	nucleus; proteasome regulatory particle, base subcomplex; proteasome complex;
AT5G45000.1	unassigned	cytoplasm; intracellular;
AT2G17020.1	unassigned	cytoplasm;
AT4G11310.1	unassigned	cell wall; extracellular region;
AT5G48130.1	unassigned	plasma membrane;
AT1G05960.2	unassigned	plasma membrane;
AT1G16480.1	unassigned	mitochondrion;
AT5G20310.1	unassigned	nucleus;
AT2G20930.1	unassigned	cytoplasm; intracellular;
AT4G37780.1	MYB87 myb domain protein 87 ATMYB87	nucleus;
AT5G13920.1	unassigned	cytoplasm;
AT5G16270.1	SYN4 sister chromatid cohesion 1 protein 4 ATRAD21.3 ARABIDOPSIS HOMOLOG OF RAD21 3	nuclear chromosome; nucleus;
AT5G45160.1	RL2 RHD-like2	nucleus; endoplasmic reticulum;
AT5G50423.1	unassigned	extracellular region;
AT2G32820.1	unassigned	nucleus;
AT2G40925.1	unassigned	chloroplast; nucleus;
AT2G47810.1	NF-YB5 "nuclear factor Y, subunit B5"	intracellular; nucleus;
AT3G01500.2	SABP3 SALICYLIC ACID-BINDING PROTEIN 3 CA1 carbonic anhydrase 1 ATSABP3 ARABIDOPSIS THALIANA SALICYLIC ACID-BINDING PROTEIN 3 ATBCA1 BETA CARBONIC ANHYDRASE 1	chloroplast; apoplast; membrane; thylakoid; chloroplast envelope; chloroplast stroma; chloroplast thylakoid membrane;
AT3G18810.1	PERK6 proline-rich extensin-like receptor kinase 6 AtPERK6 proline-rich extensin-like receptor kinase 6	plasma membrane;
AT4G13830.2	J20 DNAJ-like 20	chloroplast; nucleus;
AT4G27060.1	TOR1 TORTIFOLIA 1 SPR2 SPIRAL 2 CN CONVOLUTA	chloroplast; cortical microtubule, transverse to long axis;
AT5G12420.1	unassigned	nucleus;
AT5G25590.1	unassigned	nucleus;
AT5G28646.1	WVD2 WAVE-DAMPENED 2	nucleus; cortical microtubule;
AT1G73370.1	SUS6 sucrose synthase 6 ATSUS6 ARABIDOPSIS THALIANA SUCROSE SYNTHASE 6	cell wall; chloroplast;
AT2G14820.1	NPY2 NAKED PINS IN YUC MUTANTS 2 MEL3 MAB4/ENP/NPY1-LIKE 3	cell periphery; plasma membrane;
AT3G02530.1	unassigned	cytosol; cytoplasm; membrane;
AT4G03190.1	GRH1 GRR1-like protein 1 ATGRH1 AFB1 AUXIN SIGNALING F BOX PROTEIN 1	nuclear SCF ubiquitin ligase complex; nucleus;
AT5G04520.1	unassigned	nucleus;
AT5G12370.1	SEC10 exocyst complex component sec10	membrane; exocyst; plasmodesma; cytoplasm; plasma membrane;
AT5G16070.1	unassigned	cytoplasm; cytosol;
[truncated: 1,007 more rows]
